# Supplementary material for: Network toxicology and bioinformatics analysis predict potential molecular targets and mechanisms by which sevoflurane and propofol influence type 2 diabetes mellitus
Source: PLoS One. 2026 May 18;21(5):e0349565. doi: 10.1371/journal.pone.0349565 (PMC13183223; doi:10.1371/journal.pone.0349565)
Supplement: S1 Table — (XLSX) [file pone.0349565.s009.xlsx]

## Sheet: S1 Table
Gene	Description	Category	Uniprot ID	Gifts	GC Id	Relevance score	GeneCards Link
PPARG	Peroxisome Proliferator Activated Receptor Gamma	Protein Coding	P37231	65	GC03P012287	8.04712677001953	https://www.genecards.org/cgi-bin/carddisp.pl?gene=PPARG
TCF7L2	Transcription Factor 7 Like 2	Protein Coding	Q9NQB0	59	GC10P112950	7.91752958297729	https://www.genecards.org/cgi-bin/carddisp.pl?gene=TCF7L2
RETN	Resistin	Protein Coding	Q9HD89	55	GC19P007669	7.50861740112305	https://www.genecards.org/cgi-bin/carddisp.pl?gene=RETN
ADIPOQ	Adiponectin, C1Q And Collagen Domain Containing	Protein Coding	Q15848	59	GC03P186842	7.06940793991089	https://www.genecards.org/cgi-bin/carddisp.pl?gene=ADIPOQ
KCNJ11	Potassium Inwardly Rectifying Channel Subfamily J Member 11	Protein Coding	Q14654	59	GC11M018109	6.45964622497559	https://www.genecards.org/cgi-bin/carddisp.pl?gene=KCNJ11
INS	Insulin	Protein Coding	P01308	61	GC11M002159	6.30707216262817	https://www.genecards.org/cgi-bin/carddisp.pl?gene=INS
HNF4A	Hepatocyte Nuclear Factor 4 Alpha	Protein Coding	P41235	62	GC20P044355	5.90442276000977	https://www.genecards.org/cgi-bin/carddisp.pl?gene=HNF4A
CDKAL1	CDKAL1 Threonylcarbamoyladenosine TRNA Methylthiotransferase	Protein Coding	Q5VV42	52	GC06P020534	5.90442276000977	https://www.genecards.org/cgi-bin/carddisp.pl?gene=CDKAL1
IL6	Interleukin 6	Protein Coding	P05231	64	GC07P022725	5.82487487792969	https://www.genecards.org/cgi-bin/carddisp.pl?gene=IL6
CAPN10	Calpain 10	Protein Coding	Q9HC96	54	GC02P240586	5.81985569000244	https://www.genecards.org/cgi-bin/carddisp.pl?gene=CAPN10
WFS1	Wolframin ER Transmembrane Glycoprotein	Protein Coding	O76024	58	GC04P006269	5.69091510772705	https://www.genecards.org/cgi-bin/carddisp.pl?gene=WFS1
IRS2	Insulin Receptor Substrate 2	Protein Coding	Q9Y4H2	59	GC13M109752	5.57196187973022	https://www.genecards.org/cgi-bin/carddisp.pl?gene=IRS2
MTNR1B	Melatonin Receptor 1B	Protein Coding	P49286	57	GC11P092969	5.31102466583252	https://www.genecards.org/cgi-bin/carddisp.pl?gene=MTNR1B
SLC2A4	Solute Carrier Family 2 Member 4	Protein Coding	P14672	60	GC17P153733	5.30136013031006	https://www.genecards.org/cgi-bin/carddisp.pl?gene=SLC2A4
HNF1A	HNF1 Homeobox A	Protein Coding	P20823	60	GC12P120978	5.27445125579834	https://www.genecards.org/cgi-bin/carddisp.pl?gene=HNF1A
IGF2BP2	Insulin Like Growth Factor 2 MRNA Binding Protein 2	Protein Coding	Q9Y6M1	57	GC03M185643	5.21978616714478	https://www.genecards.org/cgi-bin/carddisp.pl?gene=IGF2BP2
IRS1	Insulin Receptor Substrate 1	Protein Coding	P35568	61	GC02M226731	5.15758895874023	https://www.genecards.org/cgi-bin/carddisp.pl?gene=IRS1
SLC30A8	Solute Carrier Family 30 Member 8	Protein Coding	Q8IWU4	54	GC08P116950	5.14602994918823	https://www.genecards.org/cgi-bin/carddisp.pl?gene=SLC30A8
ABCC8	ATP Binding Cassette Subfamily C Member 8	Protein Coding	Q09428	59	GC11M017392	5.06274318695068	https://www.genecards.org/cgi-bin/carddisp.pl?gene=ABCC8
APOE	Apolipoprotein E	Protein Coding	P02649	62	GC19P152697	5.0218620300293	https://www.genecards.org/cgi-bin/carddisp.pl?gene=APOE
ACE	Angiotensin I Converting Enzyme	Protein Coding	P12821	64	GC17P063477	5.0209789276123	https://www.genecards.org/cgi-bin/carddisp.pl?gene=ACE
PDX1	Pancreatic And Duodenal Homeobox 1	Protein Coding	P52945	59	GC13P028977	4.9618091583252	https://www.genecards.org/cgi-bin/carddisp.pl?gene=PDX1
PPARGC1A	PPARG Coactivator 1 Alpha	Protein Coding	Q9UBK2	60	GC04M023755	4.95708703994751	https://www.genecards.org/cgi-bin/carddisp.pl?gene=PPARGC1A
ENPP1	Ectonucleotide Pyrophosphatase/Phosphodiesterase 1	Protein Coding	P22413	62	GC06P131808	4.78851890563965	https://www.genecards.org/cgi-bin/carddisp.pl?gene=ENPP1
GCK	Glucokinase	Protein Coding	P35557	62	GC07M045688	4.78851890563965	https://www.genecards.org/cgi-bin/carddisp.pl?gene=GCK
UCP2	Uncoupling Protein 2	Protein Coding	P55851	58	GC11M073974	4.72126483917236	https://www.genecards.org/cgi-bin/carddisp.pl?gene=UCP2
LEPR	Leptin Receptor	Protein Coding	P48357	62	GC01P078814	4.68325519561768	https://www.genecards.org/cgi-bin/carddisp.pl?gene=LEPR
TNF	Tumor Necrosis Factor	Protein Coding	P01375	65	GC06P181893	4.58684	https://www.genecards.org/cgi-bin/carddisp.pl?gene=TNF
TLR4	Toll Like Receptor 4	Protein Coding	O00206	64	GC09P117704	4.52816	https://www.genecards.org/cgi-bin/carddisp.pl?gene=TLR4
FTO	FTO Alpha-Ketoglutarate Dependent Dioxygenase	Protein Coding	Q9C0B1	59	GC16P121535	4.52123546600342	https://www.genecards.org/cgi-bin/carddisp.pl?gene=FTO
HNF1B	HNF1 Homeobox B	Protein Coding	P35680	55	GC17M037686	4.51600742340088	https://www.genecards.org/cgi-bin/carddisp.pl?gene=HNF1B
NEUROD1	Neuronal Differentiation 1	Protein Coding	Q13562	55	GC02M181673	4.49713087081909	https://www.genecards.org/cgi-bin/carddisp.pl?gene=NEUROD1
MTHFR	Methylenetetrahydrofolate Reductase	Protein Coding	P42898	61	GC01M011785	4.43850517272949	https://www.genecards.org/cgi-bin/carddisp.pl?gene=MTHFR
INSR	Insulin Receptor	Protein Coding	P06213	67	GC19M007112	4.39689016342163	https://www.genecards.org/cgi-bin/carddisp.pl?gene=INSR
CRP	C-Reactive Protein	Protein Coding	P02741	58	GC01M167583	4.37730979919434	https://www.genecards.org/cgi-bin/carddisp.pl?gene=CRP
PTPN1	Protein Tyrosine Phosphatase Non-Receptor Type 1	Protein Coding	P18031	62	GC20P050510	4.33104848861694	https://www.genecards.org/cgi-bin/carddisp.pl?gene=PTPN1
LIPC	Lipase C, Hepatic Type	Protein Coding	P11150	59	GC15P058410	4.33104848861694	https://www.genecards.org/cgi-bin/carddisp.pl?gene=LIPC
DPP4	Dipeptidyl Peptidase 4	Protein Coding	P27487	62	GC02M161992	4.26911115646362	https://www.genecards.org/cgi-bin/carddisp.pl?gene=DPP4
NAMPT	Nicotinamide Phosphoribosyltransferase	Protein Coding	P43490	60	GC07M106248	4.19478607177734	https://www.genecards.org/cgi-bin/carddisp.pl?gene=NAMPT
IL10	Interleukin 10	Protein Coding	P22301	60	GC01M206767	4.15144538879395	https://www.genecards.org/cgi-bin/carddisp.pl?gene=IL10
VDR	Vitamin D Receptor	Protein Coding	P11473	61	GC12M047841	4.13619804382324	https://www.genecards.org/cgi-bin/carddisp.pl?gene=VDR
SLC2A2	Solute Carrier Family 2 Member 2	Protein Coding	P11168	63	GC03M171024	4.07580804824829	https://www.genecards.org/cgi-bin/carddisp.pl?gene=SLC2A2
VEGFA	Vascular Endothelial Growth Factor A	Protein Coding	P15692	61	GC06P043770	4.01336336135864	https://www.genecards.org/cgi-bin/carddisp.pl?gene=VEGFA
UCP3	Uncoupling Protein 3	Protein Coding	P55916	54	GC11M074000	4.00796127319336	https://www.genecards.org/cgi-bin/carddisp.pl?gene=UCP3
HMGA1	High Mobility Group AT-Hook 1	Protein Coding	P17096	59	GC06P181988	4.00631713867188	https://www.genecards.org/cgi-bin/carddisp.pl?gene=HMGA1
SOCS1	Suppressor Of Cytokine Signaling 1	Protein Coding	O15524	58	GC16M050219	3.9874382019043	https://www.genecards.org/cgi-bin/carddisp.pl?gene=SOCS1
ADRA2A	Adrenoceptor Alpha 2A	Protein Coding	P08913	60	GC10P111077	3.96781802177429	https://www.genecards.org/cgi-bin/carddisp.pl?gene=ADRA2A
PAX4	Paired Box 4	Protein Coding	O43316	52	GC07M127610	3.90344333648682	https://www.genecards.org/cgi-bin/carddisp.pl?gene=PAX4
GCGR	Glucagon Receptor	Protein Coding	P47871	59	GC17P081804	3.87964463233948	https://www.genecards.org/cgi-bin/carddisp.pl?gene=GCGR
AKT2	AKT Serine/Threonine Kinase 2	Protein Coding	P31751	67	GC19M040230	3.85430598258972	https://www.genecards.org/cgi-bin/carddisp.pl?gene=AKT2
CCL2	C-C Motif Chemokine Ligand 2	Protein Coding	P13500	62	GC17P034255	3.80448627471924	https://www.genecards.org/cgi-bin/carddisp.pl?gene=CCL2
AGER	Advanced Glycosylation End-Product Specific Receptor	Protein Coding	Q15109	59	GC06M032180	3.77863144874573	https://www.genecards.org/cgi-bin/carddisp.pl?gene=AGER
ANGPTL8	Angiopoietin Like 8	Protein Coding	Q6UXH0	45	GC19P151823	3.77863144874573	https://www.genecards.org/cgi-bin/carddisp.pl?gene=ANGPTL8
HHEX	Hematopoietically Expressed Homeobox	Protein Coding	Q03014	52	GC10P092689	3.70636105537415	https://www.genecards.org/cgi-bin/carddisp.pl?gene=HHEX
GHRL	Ghrelin And Obestatin Prepropeptide	Protein Coding	Q9UBU3	54	GC03M010285	3.66535472869873	https://www.genecards.org/cgi-bin/carddisp.pl?gene=GHRL
UCP1	Uncoupling Protein 1	Protein Coding	P25874	56	GC04M140559	3.65735983848572	https://www.genecards.org/cgi-bin/carddisp.pl?gene=UCP1
APOB	Apolipoprotein B	Protein Coding	P04114	59	GC02M020956	3.64805006980896	https://www.genecards.org/cgi-bin/carddisp.pl?gene=APOB
GCG	Glucagon	Protein Coding	P01275	55	GC02M162142	3.63036179542542	https://www.genecards.org/cgi-bin/carddisp.pl?gene=GCG
ACE2	Angiotensin Converting Enzyme 2	Protein Coding	Q9BYF1	62	GC0XM015494	3.60018	https://www.genecards.org/cgi-bin/carddisp.pl?gene=ACE2
NOS3	Nitric Oxide Synthase 3	Protein Coding	P29474	62	GC07P165997	3.54925632476807	https://www.genecards.org/cgi-bin/carddisp.pl?gene=NOS3
IGF1	Insulin Like Growth Factor 1	Protein Coding	P05019	61	GC12M102395	3.53432846069336	https://www.genecards.org/cgi-bin/carddisp.pl?gene=IGF1
SLC2A1	Solute Carrier Family 2 Member 1	Protein Coding	P11166	66	GC01M042925	3.51829409599304	https://www.genecards.org/cgi-bin/carddisp.pl?gene=SLC2A1
MT-ND1	Mitochondrially Encoded NADH:Ubiquinone Oxidoreductase Core Subunit 1	Protein Coding	P03886	47	GCMTP003309	3.48750233650208	https://www.genecards.org/cgi-bin/carddisp.pl?gene=MT-ND1
WRN	WRN RecQ Like Helicase	Protein Coding	Q14191	60	GC08P031033	3.48731780052185	https://www.genecards.org/cgi-bin/carddisp.pl?gene=WRN
RBPJ	Recombination Signal Binding Protein For Immunoglobulin Kappa J Region	Protein Coding	Q06330	59	GC04P026105	3.48731780052185	https://www.genecards.org/cgi-bin/carddisp.pl?gene=RBPJ
GPD2	Glycerol-3-Phosphate Dehydrogenase 2	Protein Coding	P43304	58	GC02P157238	3.48731780052185	https://www.genecards.org/cgi-bin/carddisp.pl?gene=GPD2
MAPK8IP1	Mitogen-Activated Protein Kinase 8 Interacting Protein 1	Protein Coding	Q9UQF2	57	GC11P049036	3.48731780052185	https://www.genecards.org/cgi-bin/carddisp.pl?gene=MAPK8IP1
PSMA3	Proteasome 20S Subunit Alpha 3	Protein Coding	P25788	57	GC14P058244	3.48731780052185	https://www.genecards.org/cgi-bin/carddisp.pl?gene=PSMA3
PPP1R3A	Protein Phosphatase 1 Regulatory Subunit 3A	Protein Coding	Q16821	56	GC07M113876	3.48731780052185	https://www.genecards.org/cgi-bin/carddisp.pl?gene=PPP1R3A
PRMT7	Protein Arginine Methyltransferase 7	Protein Coding	Q9NVM4	55	GC16P121926	3.48731780052185	https://www.genecards.org/cgi-bin/carddisp.pl?gene=PRMT7
TBC1D4	TBC1 Domain Family Member 4	Protein Coding	O60343	55	GC13M075284	3.48731780052185	https://www.genecards.org/cgi-bin/carddisp.pl?gene=TBC1D4
NKX2-2	NK2 Homeobox 2	Protein Coding	O95096	54	GC20M021511	3.48731780052185	https://www.genecards.org/cgi-bin/carddisp.pl?gene=NKX2-2
KLF11	KLF Transcription Factor 11	Protein Coding	O14901	48	GC02P010626	3.48731780052185	https://www.genecards.org/cgi-bin/carddisp.pl?gene=KLF11
RBPJL	Recombination Signal Binding Protein For Immunoglobulin Kappa J Region Like	Protein Coding	Q9UBG7	47	GC20P045306	3.48731780052185	https://www.genecards.org/cgi-bin/carddisp.pl?gene=RBPJL
ABCA1	ATP Binding Cassette Subfamily A Member 1	Protein Coding	O95477	62	GC09M104781	3.47952055931091	https://www.genecards.org/cgi-bin/carddisp.pl?gene=ABCA1
PPARA	Peroxisome Proliferator Activated Receptor Alpha	Protein Coding	Q07869	57	GC22P046150	3.44704818725586	https://www.genecards.org/cgi-bin/carddisp.pl?gene=PPARA
IL4	Interleukin 4	Protein Coding	P05112	59	GC05P132673	3.41364765167236	https://www.genecards.org/cgi-bin/carddisp.pl?gene=IL4
CD36	CD36 Molecule (CD36 Blood Group)	Protein Coding	P16671	63	GC07P080369	3.37923431396484	https://www.genecards.org/cgi-bin/carddisp.pl?gene=CD36
SOD2	Superoxide Dismutase 2	Protein Coding	P04179	61	GC06M159669	3.32549595832825	https://www.genecards.org/cgi-bin/carddisp.pl?gene=SOD2
NFKB1	Nuclear Factor Kappa B Subunit 1	Protein Coding	P19838	66	GC04P102501	3.28808283805847	https://www.genecards.org/cgi-bin/carddisp.pl?gene=NFKB1
SOD1	Superoxide Dismutase 1	Protein Coding	P00441	66	GC21P031659	3.28808283805847	https://www.genecards.org/cgi-bin/carddisp.pl?gene=SOD1
BGLAP	Bone Gamma-Carboxyglutamate Protein	Protein Coding	P02818	52	GC01P156242	3.2785108089447	https://www.genecards.org/cgi-bin/carddisp.pl?gene=BGLAP
LEP	Leptin	Protein Coding	P41159	59	GC07P128241	3.27394890785217	https://www.genecards.org/cgi-bin/carddisp.pl?gene=LEP
TLR2	Toll Like Receptor 2	Protein Coding	O60603	65	GC04P153684	3.18784213066101	https://www.genecards.org/cgi-bin/carddisp.pl?gene=TLR2
GCKR	Glucokinase Regulator	Protein Coding	Q14397	52	GC02P027496	3.17720341682434	https://www.genecards.org/cgi-bin/carddisp.pl?gene=GCKR
KCNQ1	Potassium Voltage-Gated Channel Subfamily Q Member 1	Protein Coding	P51787	62	GC11P002444	3.17613124847412	https://www.genecards.org/cgi-bin/carddisp.pl?gene=KCNQ1
MT-ND3	Mitochondrially Encoded NADH:Ubiquinone Oxidoreductase Core Subunit 3	Protein Coding	P03897	45	GCMTP010061	3.17325234413147	https://www.genecards.org/cgi-bin/carddisp.pl?gene=MT-ND3
RBP4	Retinol Binding Protein 4	Protein Coding	P02753	58	GC10M093591	3.1018762588501	https://www.genecards.org/cgi-bin/carddisp.pl?gene=RBP4
LCN2	Lipocalin 2	Protein Coding	P80188	58	GC09P128149	3.09888029098511	https://www.genecards.org/cgi-bin/carddisp.pl?gene=LCN2
IAPP	Islet Amyloid Polypeptide	Protein Coding	P10997	54	GC12P021354	3.08425998687744	https://www.genecards.org/cgi-bin/carddisp.pl?gene=IAPP
AKR1B1	Aldo-Keto Reductase Family 1 Member B	Protein Coding	P15121	59	GC07M134442	3.06292343139648	https://www.genecards.org/cgi-bin/carddisp.pl?gene=AKR1B1
NPPB	Natriuretic Peptide B	Protein Coding	P16860	55	GC01M022466	3.03800749778748	https://www.genecards.org/cgi-bin/carddisp.pl?gene=NPPB
HLA-DRB1	Major Histocompatibility Complex, Class II, DR Beta 1	Protein Coding	P01911	60	GC06M106528	3.01961278915405	https://www.genecards.org/cgi-bin/carddisp.pl?gene=HLA-DRB1
PON1	Paraoxonase 1	Protein Coding	P27169	60	GC07M095297	3.00561213493347	https://www.genecards.org/cgi-bin/carddisp.pl?gene=PON1
FABP2	Fatty Acid Binding Protein 2	Protein Coding	P12104	54	GC04M119317	2.97427940368652	https://www.genecards.org/cgi-bin/carddisp.pl?gene=FABP2
FGF21	Fibroblast Growth Factor 21	Protein Coding	Q9NSA1	52	GC19P152833	2.95516586303711	https://www.genecards.org/cgi-bin/carddisp.pl?gene=FGF21
CNR1	Cannabinoid Receptor 1	Protein Coding	P21554	59	GC06M088139	2.94349241256714	https://www.genecards.org/cgi-bin/carddisp.pl?gene=CNR1
GSTP1	Glutathione S-Transferase Pi 1	Protein Coding	P09211	62	GC11P067583	2.94176912307739	https://www.genecards.org/cgi-bin/carddisp.pl?gene=GSTP1
ATM	ATM Serine/Threonine Kinase	Protein Coding	Q13315	66	GC11P108222	2.91391181945801	https://www.genecards.org/cgi-bin/carddisp.pl?gene=ATM
ARHGEF12	Rho Guanine Nucleotide Exchange Factor 12	Protein Coding	Q9NZN5	55	GC11P120336	2.90678453445435	https://www.genecards.org/cgi-bin/carddisp.pl?gene=ARHGEF12
BDNF	Brain Derived Neurotrophic Factor	Protein Coding	P23560	62	GC11M027654	2.90296316146851	https://www.genecards.org/cgi-bin/carddisp.pl?gene=BDNF
IFNG	Interferon Gamma	Protein Coding	P01579	63	GC12M068154	2.89859294891357	https://www.genecards.org/cgi-bin/carddisp.pl?gene=IFNG
CXCL8	C-X-C Motif Chemokine Ligand 8	Protein Coding	P10145	57	GC04P073740	2.85017967224121	https://www.genecards.org/cgi-bin/carddisp.pl?gene=CXCL8
CETP	Cholesteryl Ester Transfer Protein	Protein Coding	P11597	60	GC16P056961	2.84880709648132	https://www.genecards.org/cgi-bin/carddisp.pl?gene=CETP
MOK	MOK Protein Kinase	Protein Coding	Q9UQ07	48	GC14M102214	2.8331036567688	https://www.genecards.org/cgi-bin/carddisp.pl?gene=MOK
FNDC5	Fibronectin Type III Domain Containing 5	Protein Coding	Q8NAU1	47	GC01M035669	2.82794809341431	https://www.genecards.org/cgi-bin/carddisp.pl?gene=FNDC5
IL1B	Interleukin 1 Beta	Protein Coding	P01584	60	GC02M112829	2.82092428207397	https://www.genecards.org/cgi-bin/carddisp.pl?gene=IL1B
NOTCH2	Notch Receptor 2	Protein Coding	Q04721	65	GC01M119911	2.81548547744751	https://www.genecards.org/cgi-bin/carddisp.pl?gene=NOTCH2
CDH13	Cadherin 13	Protein Coding	P55290	57	GC16P082626	2.8001983165741	https://www.genecards.org/cgi-bin/carddisp.pl?gene=CDH13
SIRT1	Sirtuin 1	Protein Coding	Q96EB6	62	GC10P067884	2.79246044158936	https://www.genecards.org/cgi-bin/carddisp.pl?gene=SIRT1
SLC25A27	Solute Carrier Family 25 Member 27	Protein Coding	O95847	51	GC06P046652	2.78487944602966	https://www.genecards.org/cgi-bin/carddisp.pl?gene=SLC25A27
PCK2	Phosphoenolpyruvate Carboxykinase 2, Mitochondrial	Protein Coding	Q16822	58	GC14P024094	2.77839040756226	https://www.genecards.org/cgi-bin/carddisp.pl?gene=PCK2
KEAP1	Kelch Like ECH Associated Protein 1	Protein Coding	Q14145	61	GC19M010486	2.75304651260376	https://www.genecards.org/cgi-bin/carddisp.pl?gene=KEAP1
CDKN2A	Cyclin Dependent Kinase Inhibitor 2A	Protein Coding	Q8N726	64	GC09M021967	2.74859070777893	https://www.genecards.org/cgi-bin/carddisp.pl?gene=CDKN2A
C1QTNF3	C1q And TNF Related 3	Protein Coding	Q9BXJ4	47	GC05M034017	2.7330379486084	https://www.genecards.org/cgi-bin/carddisp.pl?gene=C1QTNF3
GLP1R	Glucagon Like Peptide 1 Receptor	Protein Coding	P43220	60	GC06P039048	2.6954505443573	https://www.genecards.org/cgi-bin/carddisp.pl?gene=GLP1R
TERT	Telomerase Reverse Transcriptase	Protein Coding	O14746	64	GC05M001253	2.6943953037262	https://www.genecards.org/cgi-bin/carddisp.pl?gene=TERT
SERPINE1	Serpin Family E Member 1	Protein Coding	P05121	63	GC07P101127	2.68767213821411	https://www.genecards.org/cgi-bin/carddisp.pl?gene=SERPINE1
LPL	Lipoprotein Lipase	Protein Coding	P06858	63	GC08P019901	2.66403675079346	https://www.genecards.org/cgi-bin/carddisp.pl?gene=LPL
CDKN2B	Cyclin Dependent Kinase Inhibitor 2B	Protein Coding	P42772	59	GC09M022002	2.65605497360229	https://www.genecards.org/cgi-bin/carddisp.pl?gene=CDKN2B
SERPINA12	Serpin Family A Member 12	Protein Coding	Q8IW75	51	GC14M094487	2.59862375259399	https://www.genecards.org/cgi-bin/carddisp.pl?gene=SERPINA12
HMGB1	High Mobility Group Box 1	Protein Coding	P09429	62	GC13M030456	2.58320331573486	https://www.genecards.org/cgi-bin/carddisp.pl?gene=HMGB1
IL1RN	Interleukin 1 Receptor Antagonist	Protein Coding	P18510	62	GC02P154111	2.58167719841003	https://www.genecards.org/cgi-bin/carddisp.pl?gene=IL1RN
ALB	Albumin	Protein Coding	P02768	61	GC04P073397	2.57310771942139	https://www.genecards.org/cgi-bin/carddisp.pl?gene=ALB
NLRP3	NLR Family Pyrin Domain Containing 3	Protein Coding	Q96P20	62	GC01P247632	2.55576848983765	https://www.genecards.org/cgi-bin/carddisp.pl?gene=NLRP3
ADRB3	Adrenoceptor Beta 3	Protein Coding	P13945	55	GC08M037962	2.5469958782196	https://www.genecards.org/cgi-bin/carddisp.pl?gene=ADRB3
PDCD1	Programmed Cell Death 1	Protein Coding	Q15116	60	GC02M241849	2.54421591758728	https://www.genecards.org/cgi-bin/carddisp.pl?gene=PDCD1
MFGE8	Milk Fat Globule EGF And Factor V/VIII Domain Containing	Protein Coding	Q08431	55	GC15M088898	2.54421591758728	https://www.genecards.org/cgi-bin/carddisp.pl?gene=MFGE8
AGT	Angiotensinogen	Protein Coding	P01019	62	GC01M230690	2.53815221786499	https://www.genecards.org/cgi-bin/carddisp.pl?gene=AGT
IDE	Insulin Degrading Enzyme	Protein Coding	P14735	61	GC10M092451	2.53815221786499	https://www.genecards.org/cgi-bin/carddisp.pl?gene=IDE
RARRES2	Retinoic Acid Receptor Responder 2	Protein Coding	Q99969	51	GC07M150333	2.53815221786499	https://www.genecards.org/cgi-bin/carddisp.pl?gene=RARRES2
CD14	CD14 Molecule	Protein Coding	P08571	58	GC05M140631	2.53074288368225	https://www.genecards.org/cgi-bin/carddisp.pl?gene=CD14
PCSK9	Proprotein Convertase Subtilisin/Kexin Type 9	Protein Coding	Q8NBP7	62	GC01P055039	2.52923536300659	https://www.genecards.org/cgi-bin/carddisp.pl?gene=PCSK9
C1QTNF9	C1q And TNF Related 9	Protein Coding	P0C862	44	GC13P024307	2.51700806617737	https://www.genecards.org/cgi-bin/carddisp.pl?gene=C1QTNF9
SLC5A2	Solute Carrier Family 5 Member 2	Protein Coding	P31639	60	GC16P121110	2.50203037261963	https://www.genecards.org/cgi-bin/carddisp.pl?gene=SLC5A2
ICAM1	Intercellular Adhesion Molecule 1	Protein Coding	P05362	63	GC19P151796	2.48349380493164	https://www.genecards.org/cgi-bin/carddisp.pl?gene=ICAM1
MMP9	Matrix Metallopeptidase 9	Protein Coding	P14780	66	GC20P046008	2.47409915924072	https://www.genecards.org/cgi-bin/carddisp.pl?gene=MMP9
FABP4	Fatty Acid Binding Protein 4	Protein Coding	P15090	56	GC08M081478	2.46461725234985	https://www.genecards.org/cgi-bin/carddisp.pl?gene=FABP4
ITLN1	Intelectin 1	Protein Coding	Q8WWA0	51	GC01M160876	2.46461725234985	https://www.genecards.org/cgi-bin/carddisp.pl?gene=ITLN1
HLA-DQB1	Major Histocompatibility Complex, Class II, DQ Beta 1	Protein Coding	P01920	57	GC06M106540	2.4591076374054	https://www.genecards.org/cgi-bin/carddisp.pl?gene=HLA-DQB1
IL6R	Interleukin 6 Receptor	Protein Coding	P08887	63	GC01P154405	2.4453809261322	https://www.genecards.org/cgi-bin/carddisp.pl?gene=IL6R
KLF14	KLF Transcription Factor 14	Protein Coding	Q8TD94	43	GC07M130731	2.44378876686096	https://www.genecards.org/cgi-bin/carddisp.pl?gene=KLF14
GGT1	Gamma-Glutamyltransferase 1	Protein Coding	P19440	62	GC22P024583	2.43562126159668	https://www.genecards.org/cgi-bin/carddisp.pl?gene=GGT1
HIF1A	Hypoxia Inducible Factor 1 Subunit Alpha	Protein Coding	Q16665	61	GC14P061695	2.43562126159668	https://www.genecards.org/cgi-bin/carddisp.pl?gene=HIF1A
S100A8	S100 Calcium Binding Protein A8	Protein Coding	P05109	55	GC01M167351	2.42808175086975	https://www.genecards.org/cgi-bin/carddisp.pl?gene=S100A8
AGTR1	Angiotensin II Receptor Type 1	Protein Coding	P30556	65	GC03P148697	2.42576360702515	https://www.genecards.org/cgi-bin/carddisp.pl?gene=AGTR1
ALDH2	Aldehyde Dehydrogenase 2 Family Member	Protein Coding	P05091	64	GC12P111766	2.42576360702515	https://www.genecards.org/cgi-bin/carddisp.pl?gene=ALDH2
PPARD	Peroxisome Proliferator Activated Receptor Delta	Protein Coding	Q03181	59	GC06P182001	2.41580486297607	https://www.genecards.org/cgi-bin/carddisp.pl?gene=PPARD
AHSG	Alpha 2-HS Glycoprotein	Protein Coding	P02765	57	GC03P186721	2.41580486297607	https://www.genecards.org/cgi-bin/carddisp.pl?gene=AHSG
MC4R	Melanocortin 4 Receptor	Protein Coding	P32245	58	GC18M060371	2.40574169158936	https://www.genecards.org/cgi-bin/carddisp.pl?gene=MC4R
ESR1	Estrogen Receptor 1	Protein Coding	P03372	67	GC06P151656	2.39557075500488	https://www.genecards.org/cgi-bin/carddisp.pl?gene=ESR1
IL18	Interleukin 18	Protein Coding	Q14116	57	GC11M112143	2.39557075500488	https://www.genecards.org/cgi-bin/carddisp.pl?gene=IL18
ADIPOR2	Adiponectin Receptor 2	Protein Coding	Q86V24	54	GC12P001670	2.39557075500488	https://www.genecards.org/cgi-bin/carddisp.pl?gene=ADIPOR2
CYP2R1	Cytochrome P450 Family 2 Subfamily R Member 1	Protein Coding	Q6VVX0	56	GC11M014877	2.39537525177002	https://www.genecards.org/cgi-bin/carddisp.pl?gene=CYP2R1
NUCB2	Nucleobindin 2	Protein Coding	P80303	50	GC11P021358	2.39537525177002	https://www.genecards.org/cgi-bin/carddisp.pl?gene=NUCB2
GSTT1	Glutathione S-Transferase Theta 1	Protein Coding	P30711	44	GC22Mi00270	2.3870849609375	https://www.genecards.org/cgi-bin/carddisp.pl?gene=GSTT1
APOA1	Apolipoprotein A1	Protein Coding	P02647	63	GC11M116835	2.38528895378113	https://www.genecards.org/cgi-bin/carddisp.pl?gene=APOA1
BCHE	Butyrylcholinesterase	Protein Coding	P06276	62	GC03M165772	2.38528895378113	https://www.genecards.org/cgi-bin/carddisp.pl?gene=BCHE
TRIB3	Tribbles Pseudokinase 3	Protein Coding	Q96RU7	54	GC20P000528	2.38528895378113	https://www.genecards.org/cgi-bin/carddisp.pl?gene=TRIB3
GSK3B	Glycogen Synthase Kinase 3 Beta	Protein Coding	P49841	64	GC03M119821	2.37489223480225	https://www.genecards.org/cgi-bin/carddisp.pl?gene=GSK3B
TGFB1	Transforming Growth Factor Beta 1	Protein Coding	P01137	65	GC19M041301	2.36437654495239	https://www.genecards.org/cgi-bin/carddisp.pl?gene=TGFB1
HP	Haptoglobin	Protein Coding	P00738	58	GC16P122099	2.36437654495239	https://www.genecards.org/cgi-bin/carddisp.pl?gene=HP
LPA	Lipoprotein(A)	Protein Coding	P08519	55	GC06M160531	2.36437654495239	https://www.genecards.org/cgi-bin/carddisp.pl?gene=LPA
PNPLA3	Patatin Like Domain 3, 1-Acylglycerol-3-Phosphate O-Acyltransferase	Protein Coding	Q9NST1	54	GC22P043923	2.36437654495239	https://www.genecards.org/cgi-bin/carddisp.pl?gene=PNPLA3
TLR9	Toll Like Receptor 9	Protein Coding	Q9NR96	58	GC03M054885	2.34246516227722	https://www.genecards.org/cgi-bin/carddisp.pl?gene=TLR9
OPRM1	Opioid Receptor Mu 1	Protein Coding	P35372	61	GC06P183705	2.33207368850708	https://www.genecards.org/cgi-bin/carddisp.pl?gene=OPRM1
GSTM1	Glutathione S-Transferase Mu 1	Protein Coding	P09488	55	GC01P109687	2.33044505119324	https://www.genecards.org/cgi-bin/carddisp.pl?gene=GSTM1
HMOX1	Heme Oxygenase 1	Protein Coding	P09601	65	GC22P035380	2.32103824615479	https://www.genecards.org/cgi-bin/carddisp.pl?gene=HMOX1
NFE2L2	NFE2 Like BZIP Transcription Factor 2	Protein Coding	Q16236	64	GC02M177227	2.32103824615479	https://www.genecards.org/cgi-bin/carddisp.pl?gene=NFE2L2
ADIPOR1	Adiponectin Receptor 1	Protein Coding	Q96A54	55	GC01M202940	2.32103824615479	https://www.genecards.org/cgi-bin/carddisp.pl?gene=ADIPOR1
GIP	Gastric Inhibitory Polypeptide	Protein Coding	P09681	49	GC17M048958	2.32103824615479	https://www.genecards.org/cgi-bin/carddisp.pl?gene=GIP
LMNA	Lamin A/C	Protein Coding	P02545	63	GC01P156082	2.30986070632935	https://www.genecards.org/cgi-bin/carddisp.pl?gene=LMNA
IL17A	Interleukin 17A	Protein Coding	Q16552	55	GC06P052186	2.28705501556396	https://www.genecards.org/cgi-bin/carddisp.pl?gene=IL17A
SREBF1	Sterol Regulatory Element Binding Transcription Factor 1	Protein Coding	P36956	61	GC17M017810	2.27541446685791	https://www.genecards.org/cgi-bin/carddisp.pl?gene=SREBF1
F3	Coagulation Factor III, Tissue Factor	Protein Coding	P13726	58	GC01M095040	2.27541446685791	https://www.genecards.org/cgi-bin/carddisp.pl?gene=F3
GAD2	Glutamate Decarboxylase 2	Protein Coding	Q05329	57	GC10P026216	2.27541446685791	https://www.genecards.org/cgi-bin/carddisp.pl?gene=GAD2
TXNIP	Thioredoxin Interacting Protein	Protein Coding	Q9H3M7	52	GC01M145992	2.27541446685791	https://www.genecards.org/cgi-bin/carddisp.pl?gene=TXNIP
CST3	Cystatin C	Protein Coding	P01034	56	GC20M024204	2.26360654830933	https://www.genecards.org/cgi-bin/carddisp.pl?gene=CST3
GPT	Glutamic--Pyruvic Transaminase	Protein Coding	P24298	55	GC08P144502	2.26360654830933	https://www.genecards.org/cgi-bin/carddisp.pl?gene=GPT
PLA2G7	Phospholipase A2 Group VII	Protein Coding	Q13093	63	GC06M046704	2.23945784568787	https://www.genecards.org/cgi-bin/carddisp.pl?gene=PLA2G7
EDN1	Endothelin 1	Protein Coding	P05305	61	GC06P012910	2.23945784568787	https://www.genecards.org/cgi-bin/carddisp.pl?gene=EDN1
SHBG	Sex Hormone Binding Globulin	Protein Coding	P04278	55	GC17P007613	2.23945784568787	https://www.genecards.org/cgi-bin/carddisp.pl?gene=SHBG
JAZF1	JAZF Zinc Finger 1	Protein Coding	Q86VZ6	49	GC07M027830	2.22710037231445	https://www.genecards.org/cgi-bin/carddisp.pl?gene=JAZF1
LRP1	LDL Receptor Related Protein 1	Protein Coding	Q07954	61	GC12P057128	2.21579241752625	https://www.genecards.org/cgi-bin/carddisp.pl?gene=LRP1
TAF1C	TATA-Box Binding Protein Associated Factor, RNA Polymerase I Subunit C	Protein Coding	Q15572	50	GC16M084177	2.21579241752625	https://www.genecards.org/cgi-bin/carddisp.pl?gene=TAF1C
OTUD3	OTU Deubiquitinase 3	Protein Coding	Q5T2D3	44	GC01P076001	2.21579241752625	https://www.genecards.org/cgi-bin/carddisp.pl?gene=OTUD3
FOXQ1	Forkhead Box Q1	Protein Coding	Q9C009	42	GC06P001312	2.21579241752625	https://www.genecards.org/cgi-bin/carddisp.pl?gene=FOXQ1
FOXO1	Forkhead Box O1	Protein Coding	Q12778	64	GC13M040555	2.21454191207886	https://www.genecards.org/cgi-bin/carddisp.pl?gene=FOXO1
GHR	Growth Hormone Receptor	Protein Coding	P10912	58	GC05P042429	2.21454191207886	https://www.genecards.org/cgi-bin/carddisp.pl?gene=GHR
PON2	Paraoxonase 2	Protein Coding	Q15165	57	GC07M095404	2.20177221298218	https://www.genecards.org/cgi-bin/carddisp.pl?gene=PON2
SOCS3	Suppressor Of Cytokine Signaling 3	Protein Coding	O14543	57	GC17M078356	2.20177221298218	https://www.genecards.org/cgi-bin/carddisp.pl?gene=SOCS3
ARL15	ARF Like GTPase 15	Protein Coding	Q9NXU5	45	GC05M053883	2.19045376777649	https://www.genecards.org/cgi-bin/carddisp.pl?gene=ARL15
GYS1	Glycogen Synthase 1	Protein Coding	P13807	62	GC19M109023	2.18878054618835	https://www.genecards.org/cgi-bin/carddisp.pl?gene=GYS1
HFE	Homeostatic Iron Regulator	Protein Coding	Q30201	58	GC06P026087	2.18878054618835	https://www.genecards.org/cgi-bin/carddisp.pl?gene=HFE
ADRB2	Adrenoceptor Beta 2	Protein Coding	P07550	62	GC05P159202	2.17555475234985	https://www.genecards.org/cgi-bin/carddisp.pl?gene=ADRB2
F5	Coagulation Factor V	Protein Coding	P12259	60	GC01M169511	2.17555475234985	https://www.genecards.org/cgi-bin/carddisp.pl?gene=F5
NR1H2	Nuclear Receptor Subfamily 1 Group H Member 2	Protein Coding	P55055	59	GC19P050329	2.17555475234985	https://www.genecards.org/cgi-bin/carddisp.pl?gene=NR1H2
GLO1	Glyoxalase I	Protein Coding	Q04760	57	GC06M106643	2.17555475234985	https://www.genecards.org/cgi-bin/carddisp.pl?gene=GLO1
CTSD	Cathepsin D	Protein Coding	P07339	65	GC11M001752	2.16323065757751	https://www.genecards.org/cgi-bin/carddisp.pl?gene=CTSD
CAT	Catalase	Protein Coding	P04040	64	GC11P034460	2.16208148002625	https://www.genecards.org/cgi-bin/carddisp.pl?gene=CAT
F2	Coagulation Factor II, Thrombin	Protein Coding	P00734	63	GC11P049059	2.16208148002625	https://www.genecards.org/cgi-bin/carddisp.pl?gene=F2
PTGS2	Prostaglandin-Endoperoxide Synthase 2	Protein Coding	P35354	62	GC01M186671	2.14834666252136	https://www.genecards.org/cgi-bin/carddisp.pl?gene=PTGS2
GPX1	Glutathione Peroxidase 1	Protein Coding	P07203	57	GC03M054761	2.14834666252136	https://www.genecards.org/cgi-bin/carddisp.pl?gene=GPX1
GC	GC Vitamin D Binding Protein	Protein Coding	P02774	58	GC04M071741	2.13433408737183	https://www.genecards.org/cgi-bin/carddisp.pl?gene=GC
APLN	Apelin	Protein Coding	Q9ULZ1	48	GC0XM129645	2.13433408737183	https://www.genecards.org/cgi-bin/carddisp.pl?gene=APLN
SNCA	Synuclein Alpha	Protein Coding	P37840	65	GC04M089724	2.13362717628479	https://www.genecards.org/cgi-bin/carddisp.pl?gene=SNCA
RELA	RELA Proto-Oncogene, NF-KB Subunit	Protein Coding	Q04206	64	GC11M065653	2.13362717628479	https://www.genecards.org/cgi-bin/carddisp.pl?gene=RELA
HLA-A	Major Histocompatibility Complex, Class I, A	Protein Coding	P04439	59	GC06P181854	2.13362717628479	https://www.genecards.org/cgi-bin/carddisp.pl?gene=HLA-A
PTEN	Phosphatase And Tensin Homolog	Protein Coding	P60484	65	GC10P124078	2.12002658843994	https://www.genecards.org/cgi-bin/carddisp.pl?gene=PTEN
GIPR	Gastric Inhibitory Polypeptide Receptor	Protein Coding	P48546	57	GC19P045668	2.12002658843994	https://www.genecards.org/cgi-bin/carddisp.pl?gene=GIPR
C3	Complement C3	Protein Coding	P01024	62	GC19M006677	2.10540461540222	https://www.genecards.org/cgi-bin/carddisp.pl?gene=C3
PBX1	PBX Homeobox 1	Protein Coding	P40424	60	GC01P177083	2.10540461540222	https://www.genecards.org/cgi-bin/carddisp.pl?gene=PBX1
FADS1	Fatty Acid Desaturase 1	Protein Coding	O60427	55	GC11M061799	2.10540461540222	https://www.genecards.org/cgi-bin/carddisp.pl?gene=FADS1
IGFBP1	Insulin Like Growth Factor Binding Protein 1	Protein Coding	P08833	55	GC07P051058	2.10540461540222	https://www.genecards.org/cgi-bin/carddisp.pl?gene=IGFBP1
CD274	CD274 Molecule	Protein Coding	Q9NZQ7	58	GC09P005450	2.1008825302124	https://www.genecards.org/cgi-bin/carddisp.pl?gene=CD274
CIITA	Class II Major Histocompatibility Complex Transactivator	Protein Coding	P33076	56	GC16P120364	2.1008825302124	https://www.genecards.org/cgi-bin/carddisp.pl?gene=CIITA
MIF	Macrophage Migration Inhibitory Factor	Protein Coding	P14174	61	GC22P023894	2.09044647216797	https://www.genecards.org/cgi-bin/carddisp.pl?gene=MIF
APOC3	Apolipoprotein C3	Protein Coding	P02656	58	GC11P116829	2.09044647216797	https://www.genecards.org/cgi-bin/carddisp.pl?gene=APOC3
C12orf43	Chromosome 12 Open Reading Frame 43	Protein Coding	Q96C57	44	GC12M121000	2.09044647216797	https://www.genecards.org/cgi-bin/carddisp.pl?gene=C12orf43
TP53	Tumor Protein P53	Protein Coding	P04637	66	GC17M007661	2.07512736320496	https://www.genecards.org/cgi-bin/carddisp.pl?gene=TP53
CASP1	Caspase 1	Protein Coding	P29466	61	GC11M105025	2.07512736320496	https://www.genecards.org/cgi-bin/carddisp.pl?gene=CASP1
NPY	Neuropeptide Y	Protein Coding	P01303	58	GC07P024850	2.07512736320496	https://www.genecards.org/cgi-bin/carddisp.pl?gene=NPY
APOA4	Apolipoprotein A4	Protein Coding	P06727	55	GC11M116820	2.07512736320496	https://www.genecards.org/cgi-bin/carddisp.pl?gene=APOA4
HLA-B	Major Histocompatibility Complex, Class I, B	Protein Coding	P01889	59	GC06M106436	2.06371569633484	https://www.genecards.org/cgi-bin/carddisp.pl?gene=HLA-B
GHSR	Growth Hormone Secretagogue Receptor	Protein Coding	Q92847	58	GC03M172443	2.06371569633484	https://www.genecards.org/cgi-bin/carddisp.pl?gene=GHSR
NSD2	Nuclear Receptor Binding SET Domain Protein 2	Protein Coding	O96028	58	GC04P029506	2.06371569633484	https://www.genecards.org/cgi-bin/carddisp.pl?gene=NSD2
ACYP2	Acylphosphatase 2	Protein Coding	P14621	50	GC02P053970	2.06371569633484	https://www.genecards.org/cgi-bin/carddisp.pl?gene=ACYP2
FGF11	Fibroblast Growth Factor 11	Protein Coding	Q92914	48	GC17P153750	2.06371569633484	https://www.genecards.org/cgi-bin/carddisp.pl?gene=FGF11
IGF1R	Insulin Like Growth Factor 1 Receptor	Protein Coding	P08069	68	GC15P098648	2.05942058563232	https://www.genecards.org/cgi-bin/carddisp.pl?gene=IGF1R
PCSK2	Proprotein Convertase Subtilisin/Kexin Type 2	Protein Coding	P16519	57	GC20P017226	2.05942058563232	https://www.genecards.org/cgi-bin/carddisp.pl?gene=PCSK2
PLTP	Phospholipid Transfer Protein	Protein Coding	P55058	57	GC20M045898	2.05942058563232	https://www.genecards.org/cgi-bin/carddisp.pl?gene=PLTP
SOD3	Superoxide Dismutase 3	Protein Coding	P08294	55	GC04P030197	2.05942058563232	https://www.genecards.org/cgi-bin/carddisp.pl?gene=SOD3
HSPA1B	Heat Shock Protein Family A (Hsp70) Member 1B	Protein Coding	P0DMV9	54	GC06P181909	2.05942058563232	https://www.genecards.org/cgi-bin/carddisp.pl?gene=HSPA1B
SLC5A1	Solute Carrier Family 5 Member 1	Protein Coding	P13866	60	GC22P032043	2.04329442977905	https://www.genecards.org/cgi-bin/carddisp.pl?gene=SLC5A1
SELE	Selectin E	Protein Coding	P16581	57	GC01M169722	2.04329442977905	https://www.genecards.org/cgi-bin/carddisp.pl?gene=SELE
HBA1	Hemoglobin Subunit Alpha 1	Protein Coding	P69905	56	GC16P120095	2.04329442977905	https://www.genecards.org/cgi-bin/carddisp.pl?gene=HBA1
MC3R	Melanocortin 3 Receptor	Protein Coding	P41968	53	GC20P056248	2.04329442977905	https://www.genecards.org/cgi-bin/carddisp.pl?gene=MC3R
PPARGC1B	PPARG Coactivator 1 Beta	Protein Coding	Q86YN6	48	GC05P149730	2.04329442977905	https://www.genecards.org/cgi-bin/carddisp.pl?gene=PPARGC1B
TTR	Transthyretin	Protein Coding	P02766	61	GC18P031557	2.02671384811401	https://www.genecards.org/cgi-bin/carddisp.pl?gene=TTR
EXT2	Exostosin Glycosyltransferase 2	Protein Coding	Q93063	58	GC11P044095	2.02671384811401	https://www.genecards.org/cgi-bin/carddisp.pl?gene=EXT2
UTS2	Urotensin 2	Protein Coding	O95399	51	GC01M007843	2.02671384811401	https://www.genecards.org/cgi-bin/carddisp.pl?gene=UTS2
KL	Klotho	Protein Coding	Q9UEF7	61	GC13P033016	2.00981283187866	https://www.genecards.org/cgi-bin/carddisp.pl?gene=KL
PLAT	Plasminogen Activator, Tissue Type	Protein Coding	P00750	62	GC08M042174	2.00963830947876	https://www.genecards.org/cgi-bin/carddisp.pl?gene=PLAT
CPE	Carboxypeptidase E	Protein Coding	P16870	60	GC04P165361	2.00963830947876	https://www.genecards.org/cgi-bin/carddisp.pl?gene=CPE
CYBA	Cytochrome B-245 Alpha Chain	Protein Coding	P13498	60	GC16M088643	2.00963830947876	https://www.genecards.org/cgi-bin/carddisp.pl?gene=CYBA
SLC17A5	Solute Carrier Family 17 Member 5	Protein Coding	Q9NRA2	58	GC06M073593	2.00963830947876	https://www.genecards.org/cgi-bin/carddisp.pl?gene=SLC17A5
AQP7	Aquaporin 7	Protein Coding	O14520	55	GC09M033384	2.00963830947876	https://www.genecards.org/cgi-bin/carddisp.pl?gene=AQP7
AQP9	Aquaporin 9	Protein Coding	O43315	55	GC15P058138	2.00963830947876	https://www.genecards.org/cgi-bin/carddisp.pl?gene=AQP9
KCNJ15	Potassium Inwardly Rectifying Channel Subfamily J Member 15	Protein Coding	Q99712	53	GC21P038157	2.00963830947876	https://www.genecards.org/cgi-bin/carddisp.pl?gene=KCNJ15
DIO2	Iodothyronine Deiodinase 2	Protein Coding	Q92813	52	GC14M080197	2.00963830947876	https://www.genecards.org/cgi-bin/carddisp.pl?gene=DIO2
TNFRSF11B	TNF Receptor Superfamily Member 11b	Protein Coding	O00300	60	GC08M118923	2.00024104118347	https://www.genecards.org/cgi-bin/carddisp.pl?gene=TNFRSF11B
REN	Renin	Protein Coding	P00797	61	GC01M204154	1.99201989173889	https://www.genecards.org/cgi-bin/carddisp.pl?gene=REN
CYP1A2	Cytochrome P450 Family 1 Subfamily A Member 2	Protein Coding	P05177	58	GC15P074748	1.99201989173889	https://www.genecards.org/cgi-bin/carddisp.pl?gene=CYP1A2
APOM	Apolipoprotein M	Protein Coding	O95445	51	GC06P181900	1.99057674407959	https://www.genecards.org/cgi-bin/carddisp.pl?gene=APOM
APOA5	Apolipoprotein A5	Protein Coding	Q6Q788	55	GC11M116789	1.98081707954407	https://www.genecards.org/cgi-bin/carddisp.pl?gene=APOA5
CYP19A1	Cytochrome P450 Family 19 Subfamily A Member 1	Protein Coding	P11511	61	GC15M051208	1.97380387783051	https://www.genecards.org/cgi-bin/carddisp.pl?gene=CYP19A1
PCK1	Phosphoenolpyruvate Carboxykinase 1	Protein Coding	P35558	60	GC20P057561	1.97380387783051	https://www.genecards.org/cgi-bin/carddisp.pl?gene=PCK1
PLIN1	Perilipin 1	Protein Coding	O60240	60	GC15M089664	1.97380387783051	https://www.genecards.org/cgi-bin/carddisp.pl?gene=PLIN1
SELP	Selectin P	Protein Coding	P16109	59	GC01M169558	1.97380387783051	https://www.genecards.org/cgi-bin/carddisp.pl?gene=SELP
GOT1	Glutamic-Oxaloacetic Transaminase 1	Protein Coding	P17174	58	GC10M099396	1.97380387783051	https://www.genecards.org/cgi-bin/carddisp.pl?gene=GOT1
G6PC2	Glucose-6-Phosphatase Catalytic Subunit 2	Protein Coding	Q9NQR9	48	GC02P168901	1.97380387783051	https://www.genecards.org/cgi-bin/carddisp.pl?gene=G6PC2
AKT1	AKT Serine/Threonine Kinase 1	Protein Coding	P31749	66	GC14M104769	1.95492470264435	https://www.genecards.org/cgi-bin/carddisp.pl?gene=AKT1
TF	Transferrin	Protein Coding	P02787	64	GC03P143239	1.95492470264435	https://www.genecards.org/cgi-bin/carddisp.pl?gene=TF
HSD11B1	Hydroxysteroid 11-Beta Dehydrogenase 1	Protein Coding	P28845	63	GC01P209686	1.95492470264435	https://www.genecards.org/cgi-bin/carddisp.pl?gene=HSD11B1
MAPK8	Mitogen-Activated Protein Kinase 8	Protein Coding	P45983	62	GC10P048306	1.95492470264435	https://www.genecards.org/cgi-bin/carddisp.pl?gene=MAPK8
F8	Coagulation Factor VIII	Protein Coding	P00451	61	GC0XM154835	1.95492470264435	https://www.genecards.org/cgi-bin/carddisp.pl?gene=F8
FGB	Fibrinogen Beta Chain	Protein Coding	P02675	60	GC04P154727	1.95492470264435	https://www.genecards.org/cgi-bin/carddisp.pl?gene=FGB
PDK4	Pyruvate Dehydrogenase Kinase 4	Protein Coding	Q16654	57	GC07M095583	1.95492470264435	https://www.genecards.org/cgi-bin/carddisp.pl?gene=PDK4
PTPRN	Protein Tyrosine Phosphatase Receptor Type N	Protein Coding	Q16849	57	GC02M219289	1.95492470264435	https://www.genecards.org/cgi-bin/carddisp.pl?gene=PTPRN
CAPN5	Calpain 5	Protein Coding	O15484	56	GC11P077066	1.95492470264435	https://www.genecards.org/cgi-bin/carddisp.pl?gene=CAPN5
SOST	Sclerostin	Protein Coding	Q9BQB4	55	GC17M043753	1.95093750953674	https://www.genecards.org/cgi-bin/carddisp.pl?gene=SOST
HMGCR	3-Hydroxy-3-Methylglutaryl-CoA Reductase	Protein Coding	P04035	61	GC05P075336	1.93530452251434	https://www.genecards.org/cgi-bin/carddisp.pl?gene=HMGCR
PRKCZ	Protein Kinase C Zeta	Protein Coding	Q05513	61	GC01P074965	1.93530452251434	https://www.genecards.org/cgi-bin/carddisp.pl?gene=PRKCZ
USF1	Upstream Transcription Factor 1	Protein Coding	P22415	55	GC01M161039	1.93530452251434	https://www.genecards.org/cgi-bin/carddisp.pl?gene=USF1
ADAMTS9	ADAM Metallopeptidase With Thrombospondin Type 1 Motif 9	Protein Coding	Q9P2N4	51	GC03M064501	1.93530452251434	https://www.genecards.org/cgi-bin/carddisp.pl?gene=ADAMTS9
MPO	Myeloperoxidase	Protein Coding	P05164	65	GC17M058269	1.91484820842743	https://www.genecards.org/cgi-bin/carddisp.pl?gene=MPO
KRT18	Keratin 18	Protein Coding	P05783	62	GC12P052948	1.91484820842743	https://www.genecards.org/cgi-bin/carddisp.pl?gene=KRT18
SCARB1	Scavenger Receptor Class B Member 1	Protein Coding	Q8WTV0	60	GC12M124776	1.91484820842743	https://www.genecards.org/cgi-bin/carddisp.pl?gene=SCARB1
SIRT3	Sirtuin 3	Protein Coding	Q9NTG7	60	GC11M000215	1.91484820842743	https://www.genecards.org/cgi-bin/carddisp.pl?gene=SIRT3
GRB14	Growth Factor Receptor Bound Protein 14	Protein Coding	Q14449	55	GC02M164492	1.91484820842743	https://www.genecards.org/cgi-bin/carddisp.pl?gene=GRB14
GDF15	Growth Differentiation Factor 15	Protein Coding	Q99988	56	GC19P152105	1.89893364906311	https://www.genecards.org/cgi-bin/carddisp.pl?gene=GDF15
CTNNB1	Catenin Beta 1	Protein Coding	P35222	67	GC03P041194	1.89343893527985	https://www.genecards.org/cgi-bin/carddisp.pl?gene=CTNNB1
GAPDH	Glyceraldehyde-3-Phosphate Dehydrogenase	Protein Coding	P04406	64	GC12P074057	1.89343893527985	https://www.genecards.org/cgi-bin/carddisp.pl?gene=GAPDH
CYP3A4	Cytochrome P450 Family 3 Subfamily A Member 4	Protein Coding	P08684	61	GC07M106698	1.89343893527985	https://www.genecards.org/cgi-bin/carddisp.pl?gene=CYP3A4
SCD	Stearoyl-CoA Desaturase	Protein Coding	O00767	61	GC10P100347	1.89343893527985	https://www.genecards.org/cgi-bin/carddisp.pl?gene=SCD
LCAT	Lecithin-Cholesterol Acyltransferase	Protein Coding	P04180	60	GC16M067939	1.89343893527985	https://www.genecards.org/cgi-bin/carddisp.pl?gene=LCAT
IL2	Interleukin 2	Protein Coding	P60568	58	GC04M122451	1.89343893527985	https://www.genecards.org/cgi-bin/carddisp.pl?gene=IL2
VCAM1	Vascular Cell Adhesion Molecule 1	Protein Coding	P19320	58	GC01P100719	1.89343893527985	https://www.genecards.org/cgi-bin/carddisp.pl?gene=VCAM1
G6PC1	Glucose-6-Phosphatase Catalytic Subunit 1	Protein Coding	P35575	56	GC17P156244	1.89343893527985	https://www.genecards.org/cgi-bin/carddisp.pl?gene=G6PC1
ST3GAL4	ST3 Beta-Galactoside Alpha-2,3-Sialyltransferase 4	Protein Coding	Q11206	56	GC11P126355	1.89343893527985	https://www.genecards.org/cgi-bin/carddisp.pl?gene=ST3GAL4
SORBS1	Sorbin And SH3 Domain Containing 1	Protein Coding	Q9BX66	53	GC10M095311	1.89343893527985	https://www.genecards.org/cgi-bin/carddisp.pl?gene=SORBS1
NEUROG3	Neurogenin 3	Protein Coding	Q9Y4Z2	51	GC10M069571	1.89343893527985	https://www.genecards.org/cgi-bin/carddisp.pl?gene=NEUROG3
FBN1	Fibrillin 1	Protein Coding	P35555	60	GC15M048408	1.8881676197052	https://www.genecards.org/cgi-bin/carddisp.pl?gene=FBN1
STAT3	Signal Transducer And Activator Of Transcription 3	Protein Coding	P40763	67	GC17M042313	1.87092971801758	https://www.genecards.org/cgi-bin/carddisp.pl?gene=STAT3
INPPL1	Inositol Polyphosphate Phosphatase Like 1	Protein Coding	O15357	61	GC11P072223	1.87092971801758	https://www.genecards.org/cgi-bin/carddisp.pl?gene=INPPL1
PRKAA2	Protein Kinase AMP-Activated Catalytic Subunit Alpha 2	Protein Coding	P54646	61	GC01P056645	1.87092971801758	https://www.genecards.org/cgi-bin/carddisp.pl?gene=PRKAA2
VWF	Von Willebrand Factor	Protein Coding	P04275	61	GC12M035631	1.87092971801758	https://www.genecards.org/cgi-bin/carddisp.pl?gene=VWF
ACACB	Acetyl-CoA Carboxylase Beta	Protein Coding	O00763	58	GC12P109116	1.87092971801758	https://www.genecards.org/cgi-bin/carddisp.pl?gene=ACACB
CS	Citrate Synthase	Protein Coding	O75390	58	GC12M056271	1.87092971801758	https://www.genecards.org/cgi-bin/carddisp.pl?gene=CS
PTH	Parathyroid Hormone	Protein Coding	P01270	58	GC11M013492	1.87092971801758	https://www.genecards.org/cgi-bin/carddisp.pl?gene=PTH
CXCL10	C-X-C Motif Chemokine Ligand 10	Protein Coding	P02778	57	GC04M076021	1.87092971801758	https://www.genecards.org/cgi-bin/carddisp.pl?gene=CXCL10
IL13	Interleukin 13	Protein Coding	P35225	57	GC05P132656	1.87092971801758	https://www.genecards.org/cgi-bin/carddisp.pl?gene=IL13
TFAM	Transcription Factor A, Mitochondrial	Protein Coding	Q00059	57	GC10P058385	1.87092971801758	https://www.genecards.org/cgi-bin/carddisp.pl?gene=TFAM
ANGPTL4	Angiopoietin Like 4	Protein Coding	Q9BY76	56	GC19P008363	1.87092971801758	https://www.genecards.org/cgi-bin/carddisp.pl?gene=ANGPTL4
H6PD	Hexose-6-Phosphate Dehydrogenase/Glucose 1-Dehydrogenase	Protein Coding	O95479	56	GC01P009234	1.87092971801758	https://www.genecards.org/cgi-bin/carddisp.pl?gene=H6PD
UMOD	Uromodulin	Protein Coding	P07911	56	GC16M050522	1.87092971801758	https://www.genecards.org/cgi-bin/carddisp.pl?gene=UMOD
ABCG1	ATP Binding Cassette Subfamily G Member 1	Protein Coding	P45844	55	GC21P042199	1.87092971801758	https://www.genecards.org/cgi-bin/carddisp.pl?gene=ABCG1
SUMO4	Small Ubiquitin Like Modifier 4	Protein Coding	Q6EEV6	49	GC06P183551	1.86623418331146	https://www.genecards.org/cgi-bin/carddisp.pl?gene=SUMO4
APP	Amyloid Beta Precursor Protein	Protein Coding	P05067	63	GC21M025880	1.84713101387024	https://www.genecards.org/cgi-bin/carddisp.pl?gene=APP
CPT1A	Carnitine Palmitoyltransferase 1A	Protein Coding	P50416	61	GC11M068754	1.84713101387024	https://www.genecards.org/cgi-bin/carddisp.pl?gene=CPT1A
HSPA5	Heat Shock Protein Family A (Hsp70) Member 5	Protein Coding	P11021	61	GC09M125234	1.84713101387024	https://www.genecards.org/cgi-bin/carddisp.pl?gene=HSPA5
GFPT1	Glutamine--Fructose-6-Phosphate Transaminase 1	Protein Coding	Q06210	60	GC02M069319	1.84713101387024	https://www.genecards.org/cgi-bin/carddisp.pl?gene=GFPT1
PLA2G2A	Phospholipase A2 Group IIA	Protein Coding	P14555	60	GC01M019975	1.84713101387024	https://www.genecards.org/cgi-bin/carddisp.pl?gene=PLA2G2A
ACSL1	Acyl-CoA Synthetase Long Chain Family Member 1	Protein Coding	P33121	59	GC04M184755	1.84713101387024	https://www.genecards.org/cgi-bin/carddisp.pl?gene=ACSL1
APOA2	Apolipoprotein A2	Protein Coding	P02652	58	GC01M161222	1.84713101387024	https://www.genecards.org/cgi-bin/carddisp.pl?gene=APOA2
GPAM	Glycerol-3-Phosphate Acyltransferase, Mitochondrial	Protein Coding	Q9HCL2	53	GC10M112148	1.84713101387024	https://www.genecards.org/cgi-bin/carddisp.pl?gene=GPAM
FFAR1	Free Fatty Acid Receptor 1	Protein Coding	O14842	51	GC19P153609	1.84713101387024	https://www.genecards.org/cgi-bin/carddisp.pl?gene=FFAR1
FN1	Fibronectin 1	Protein Coding	P02751	63	GC02M215360	1.82179236412048	https://www.genecards.org/cgi-bin/carddisp.pl?gene=FN1
RPS6KB1	Ribosomal Protein S6 Kinase B1	Protein Coding	P23443	63	GC17P059893	1.82179236412048	https://www.genecards.org/cgi-bin/carddisp.pl?gene=RPS6KB1
NR3C1	Nuclear Receptor Subfamily 3 Group C Member 1	Protein Coding	P04150	62	GC05M143277	1.82179236412048	https://www.genecards.org/cgi-bin/carddisp.pl?gene=NR3C1
ATF6	Activating Transcription Factor 6	Protein Coding	P18850	61	GC01P161766	1.82179236412048	https://www.genecards.org/cgi-bin/carddisp.pl?gene=ATF6
SLC2A3	Solute Carrier Family 2 Member 3	Protein Coding	P11169	61	GC12M007919	1.82179236412048	https://www.genecards.org/cgi-bin/carddisp.pl?gene=SLC2A3
IGFBP3	Insulin Like Growth Factor Binding Protein 3	Protein Coding	P17936	59	GC07M045912	1.82179236412048	https://www.genecards.org/cgi-bin/carddisp.pl?gene=IGFBP3
PTPN2	Protein Tyrosine Phosphatase Non-Receptor Type 2	Protein Coding	P17706	59	GC18M038212	1.82179236412048	https://www.genecards.org/cgi-bin/carddisp.pl?gene=PTPN2
APOC2	Apolipoprotein C2	Protein Coding	P02655	57	GC19P152701	1.82179236412048	https://www.genecards.org/cgi-bin/carddisp.pl?gene=APOC2
GH1	Growth Hormone 1	Protein Coding	P01241	57	GC17M063917	1.82179236412048	https://www.genecards.org/cgi-bin/carddisp.pl?gene=GH1
NRF1	Nuclear Respiratory Factor 1	Protein Coding	Q16656	57	GC07P129611	1.82179236412048	https://www.genecards.org/cgi-bin/carddisp.pl?gene=NRF1
FOXC2	Forkhead Box C2	Protein Coding	Q99958	56	GC16P122670	1.82179236412048	https://www.genecards.org/cgi-bin/carddisp.pl?gene=FOXC2
IL18R1	Interleukin 18 Receptor 1	Protein Coding	Q13478	56	GC02P102311	1.82179236412048	https://www.genecards.org/cgi-bin/carddisp.pl?gene=IL18R1
SST	Somatostatin	Protein Coding	P61278	54	GC03M187668	1.82179236412048	https://www.genecards.org/cgi-bin/carddisp.pl?gene=SST
SAA1	Serum Amyloid A1	Protein Coding	P0DJI8	51	GC11P021404	1.82179236412048	https://www.genecards.org/cgi-bin/carddisp.pl?gene=SAA1
SPP1	Secreted Phosphoprotein 1	Protein Coding	P10451	57	GC04P087975	1.82061040401459	https://www.genecards.org/cgi-bin/carddisp.pl?gene=SPP1
MYH9	Myosin Heavy Chain 9	Protein Coding	P35579	60	GC22M036281	1.8088	https://www.genecards.org/cgi-bin/carddisp.pl?gene=MYH9
MTOR	Mechanistic Target Of Rapamycin Kinase	Protein Coding	P42345	68	GC01M011106	1.79456925392151	https://www.genecards.org/cgi-bin/carddisp.pl?gene=MTOR
CP	Ceruloplasmin	Protein Coding	P00450	62	GC03M149162	1.79456925392151	https://www.genecards.org/cgi-bin/carddisp.pl?gene=CP
TFAP2A	Transcription Factor AP-2 Alpha	Protein Coding	P05549	60	GC06M010393	1.79456925392151	https://www.genecards.org/cgi-bin/carddisp.pl?gene=TFAP2A
FGF2	Fibroblast Growth Factor 2	Protein Coding	P09038	59	GC04P122826	1.79456925392151	https://www.genecards.org/cgi-bin/carddisp.pl?gene=FGF2
PRDM16	PR/SET Domain 16	Protein Coding	Q9HAZ2	58	GC01P074997	1.79456925392151	https://www.genecards.org/cgi-bin/carddisp.pl?gene=PRDM16
AMBP	Alpha-1-Microglobulin/Bikunin Precursor	Protein Coding	P02760	57	GC09M114060	1.79456925392151	https://www.genecards.org/cgi-bin/carddisp.pl?gene=AMBP
SERPINF2	Serpin Family F Member 2	Protein Coding	P08697	57	GC17P001742	1.79456925392151	https://www.genecards.org/cgi-bin/carddisp.pl?gene=SERPINF2
PYY	Peptide YY	Protein Coding	P10082	56	GC17M043952	1.79456925392151	https://www.genecards.org/cgi-bin/carddisp.pl?gene=PYY
MLXIPL	MLX Interacting Protein Like	Protein Coding	Q9NP71	55	GC07M073593	1.79456925392151	https://www.genecards.org/cgi-bin/carddisp.pl?gene=MLXIPL
DBP	D-Box Binding PAR BZIP Transcription Factor	Protein Coding	Q10586	50	GC19M048630	1.79456925392151	https://www.genecards.org/cgi-bin/carddisp.pl?gene=DBP
NOS2	Nitric Oxide Synthase 2	Protein Coding	P35228	62	GC17M027756	1.78465366363525	https://www.genecards.org/cgi-bin/carddisp.pl?gene=NOS2
SLC2A10	Solute Carrier Family 2 Member 10	Protein Coding	O95528	55	GC20P054110	1.78465366363525	https://www.genecards.org/cgi-bin/carddisp.pl?gene=SLC2A10
ELMO1	Engulfment And Cell Motility 1	Protein Coding	Q92556	52	GC07M036860	1.78465366363525	https://www.genecards.org/cgi-bin/carddisp.pl?gene=ELMO1
HGF	Hepatocyte Growth Factor	Protein Coding	P14210	65	GC07M081699	1.76496577262878	https://www.genecards.org/cgi-bin/carddisp.pl?gene=HGF
CD40	CD40 Molecule	Protein Coding	P25942	63	GC20P046118	1.76496577262878	https://www.genecards.org/cgi-bin/carddisp.pl?gene=CD40
FOXO3	Forkhead Box O3	Protein Coding	O43524	60	GC06P108559	1.76496577262878	https://www.genecards.org/cgi-bin/carddisp.pl?gene=FOXO3
CCN2	Cellular Communication Network Factor 2	Protein Coding	P29279	58	GC06M131948	1.76496577262878	https://www.genecards.org/cgi-bin/carddisp.pl?gene=CCN2
TGFBI	Transforming Growth Factor Beta Induced	Protein Coding	Q15582	58	GC05P136027	1.76496577262878	https://www.genecards.org/cgi-bin/carddisp.pl?gene=TGFBI
CYP27B1	Cytochrome P450 Family 27 Subfamily B Member 1	Protein Coding	O15528	59	GC12M060484	1.75973761081696	https://www.genecards.org/cgi-bin/carddisp.pl?gene=CYP27B1
GAS6	Growth Arrest Specific 6	Protein Coding	Q14393	56	GC13M113820	1.73397636413574	https://www.genecards.org/cgi-bin/carddisp.pl?gene=GAS6
CREBBP	CREB Binding Protein	Protein Coding	Q92793	67	GC16M049995	1.7322211265564	https://www.genecards.org/cgi-bin/carddisp.pl?gene=CREBBP
JAK1	Janus Kinase 1	Protein Coding	P23458	66	GC01M064833	1.7322211265564	https://www.genecards.org/cgi-bin/carddisp.pl?gene=JAK1
PRKACA	Protein Kinase CAMP-Activated Catalytic Subunit Alpha	Protein Coding	P17612	65	GC19M108254	1.7322211265564	https://www.genecards.org/cgi-bin/carddisp.pl?gene=PRKACA
FOS	Fos Proto-Oncogene, AP-1 Transcription Factor Subunit	Protein Coding	P01100	64	GC14P075278	1.7322211265564	https://www.genecards.org/cgi-bin/carddisp.pl?gene=FOS
GLUD1	Glutamate Dehydrogenase 1	Protein Coding	P00367	64	GC10M087050	1.7322211265564	https://www.genecards.org/cgi-bin/carddisp.pl?gene=GLUD1
HSP90AA1	Heat Shock Protein 90 Alpha Family Class A Member 1	Protein Coding	P07900	64	GC14M102080	1.7322211265564	https://www.genecards.org/cgi-bin/carddisp.pl?gene=HSP90AA1
ACTB	Actin Beta	Protein Coding	P60709	63	GC07M005854	1.7322211265564	https://www.genecards.org/cgi-bin/carddisp.pl?gene=ACTB
CREB1	CAMP Responsive Element Binding Protein 1	Protein Coding	P16220	62	GC02P207529	1.7322211265564	https://www.genecards.org/cgi-bin/carddisp.pl?gene=CREB1
HSPA8	Heat Shock Protein Family A (Hsp70) Member 8	Protein Coding	P11142	62	GC11M123057	1.7322211265564	https://www.genecards.org/cgi-bin/carddisp.pl?gene=HSPA8
PKM	Pyruvate Kinase M1/2	Protein Coding	P14618	62	GC15M072199	1.7322211265564	https://www.genecards.org/cgi-bin/carddisp.pl?gene=PKM
SERPINC1	Serpin Family C Member 1	Protein Coding	P01008	62	GC01M175158	1.7322211265564	https://www.genecards.org/cgi-bin/carddisp.pl?gene=SERPINC1
FASN	Fatty Acid Synthase	Protein Coding	P49327	61	GC17M082078	1.7322211265564	https://www.genecards.org/cgi-bin/carddisp.pl?gene=FASN
IGF2	Insulin Like Growth Factor 2	Protein Coding	P01344	61	GC11M015123	1.7322211265564	https://www.genecards.org/cgi-bin/carddisp.pl?gene=IGF2
ALDH1A1	Aldehyde Dehydrogenase 1 Family Member A1	Protein Coding	P00352	60	GC09M072900	1.7322211265564	https://www.genecards.org/cgi-bin/carddisp.pl?gene=ALDH1A1
ANXA5	Annexin A5	Protein Coding	P08758	60	GC04M121667	1.7322211265564	https://www.genecards.org/cgi-bin/carddisp.pl?gene=ANXA5
CEBPA	CCAAT Enhancer Binding Protein Alpha	Protein Coding	P49715	60	GC19M033299	1.7322211265564	https://www.genecards.org/cgi-bin/carddisp.pl?gene=CEBPA
GNB3	G Protein Subunit Beta 3	Protein Coding	P16520	60	GC12P006839	1.7322211265564	https://www.genecards.org/cgi-bin/carddisp.pl?gene=GNB3
CD38	CD38 Molecule	Protein Coding	P28907	59	GC04P030063	1.7322211265564	https://www.genecards.org/cgi-bin/carddisp.pl?gene=CD38
LPIN1	Lipin 1	Protein Coding	Q14693	59	GC02P011677	1.7322211265564	https://www.genecards.org/cgi-bin/carddisp.pl?gene=LPIN1
MTHFD1	Methylenetetrahydrofolate Dehydrogenase, Cyclohydrolase And Formyltetrahydrofolate Synthetase 1	Protein Coding	P11586	59	GC14P064388	1.7322211265564	https://www.genecards.org/cgi-bin/carddisp.pl?gene=MTHFD1
IL1RAP	Interleukin 1 Receptor Accessory Protein	Protein Coding	Q9NPH3	58	GC03P190514	1.7322211265564	https://www.genecards.org/cgi-bin/carddisp.pl?gene=IL1RAP
THBD	Thrombomodulin	Protein Coding	P07204	58	GC20M023026	1.7322211265564	https://www.genecards.org/cgi-bin/carddisp.pl?gene=THBD
CNR2	Cannabinoid Receptor 2	Protein Coding	P34972	57	GC01M023870	1.7322211265564	https://www.genecards.org/cgi-bin/carddisp.pl?gene=CNR2
CCK	Cholecystokinin	Protein Coding	P06307	56	GC03M042274	1.7322211265564	https://www.genecards.org/cgi-bin/carddisp.pl?gene=CCK
SOAT1	Sterol O-Acyltransferase 1	Protein Coding	P35610	56	GC01P179320	1.7322211265564	https://www.genecards.org/cgi-bin/carddisp.pl?gene=SOAT1
HSPA4	Heat Shock Protein Family A (Hsp70) Member 4	Protein Coding	P34932	55	GC05P133132	1.7322211265564	https://www.genecards.org/cgi-bin/carddisp.pl?gene=HSPA4
GPX3	Glutathione Peroxidase 3	Protein Coding	P22352	54	GC05P159401	1.7322211265564	https://www.genecards.org/cgi-bin/carddisp.pl?gene=GPX3
NTS	Neurotensin	Protein Coding	P30990	53	GC12P085876	1.7322211265564	https://www.genecards.org/cgi-bin/carddisp.pl?gene=NTS
STEAP4	STEAP4 Metalloreductase	Protein Coding	Q687X5	53	GC07M088597	1.7322211265564	https://www.genecards.org/cgi-bin/carddisp.pl?gene=STEAP4
COG2	Component Of Oligomeric Golgi Complex 2	Protein Coding	Q14746	51	GC01P230642	1.7322211265564	https://www.genecards.org/cgi-bin/carddisp.pl?gene=COG2
PDIA6	Protein Disulfide Isomerase Family A Member 6	Protein Coding	Q15084	51	GC02M010784	1.7322211265564	https://www.genecards.org/cgi-bin/carddisp.pl?gene=PDIA6
DCD	Dermcidin	Protein Coding	P81605	48	GC12M054644	1.7322211265564	https://www.genecards.org/cgi-bin/carddisp.pl?gene=DCD
G6PD	Glucose-6-Phosphate Dehydrogenase	Protein Coding	P11413	62	GC0XM154625	1.72075033187866	https://www.genecards.org/cgi-bin/carddisp.pl?gene=G6PD
ADRA2B	Adrenoceptor Alpha 2B	Protein Coding	P18089	56	GC02M096112	1.72075033187866	https://www.genecards.org/cgi-bin/carddisp.pl?gene=ADRA2B
TNMD	Tenomodulin	Protein Coding	Q9H2S6	45	GC0XP100584	1.72075033187866	https://www.genecards.org/cgi-bin/carddisp.pl?gene=TNMD
OGG1	8-Oxoguanine DNA Glycosylase	Protein Coding	O15527	60	GC03P026979	1.70727729797363	https://www.genecards.org/cgi-bin/carddisp.pl?gene=OGG1
GNAS	GNAS Complex Locus	Protein Coding	P84996	63	GC20P058839	1.69505429267883	https://www.genecards.org/cgi-bin/carddisp.pl?gene=GNAS
B2M	Beta-2-Microglobulin	Protein Coding	P61769	62	GC15P044711	1.69505429267883	https://www.genecards.org/cgi-bin/carddisp.pl?gene=B2M
PCSK1	Proprotein Convertase Subtilisin/Kexin Type 1	Protein Coding	P29120	62	GC05M096391	1.69505429267883	https://www.genecards.org/cgi-bin/carddisp.pl?gene=PCSK1
PIK3CG	Phosphatidylinositol-4,5-Bisphosphate 3-Kinase Catalytic Subunit Gamma	Protein Coding	P48736	62	GC07P106865	1.69505429267883	https://www.genecards.org/cgi-bin/carddisp.pl?gene=PIK3CG
XDH	Xanthine Dehydrogenase	Protein Coding	P47989	60	GC02M031334	1.69505429267883	https://www.genecards.org/cgi-bin/carddisp.pl?gene=XDH
ALOX5AP	Arachidonate 5-Lipoxygenase Activating Protein	Protein Coding	P20292	56	GC13P030713	1.69505429267883	https://www.genecards.org/cgi-bin/carddisp.pl?gene=ALOX5AP
SELL	Selectin L	Protein Coding	P14151	56	GC01M169690	1.69505429267883	https://www.genecards.org/cgi-bin/carddisp.pl?gene=SELL
MT2A	Metallothionein 2A	Protein Coding	P02795	55	GC16P121594	1.69505429267883	https://www.genecards.org/cgi-bin/carddisp.pl?gene=MT2A
CAMK1D	Calcium/Calmodulin Dependent Protein Kinase ID	Protein Coding	Q8IU85	52	GC10P012349	1.69505429267883	https://www.genecards.org/cgi-bin/carddisp.pl?gene=CAMK1D
LRP5	LDL Receptor Related Protein 5	Protein Coding	O75197	62	GC11P068298	1.69354248046875	https://www.genecards.org/cgi-bin/carddisp.pl?gene=LRP5
CTLA4	Cytotoxic T-Lymphocyte Associated Protein 4	Protein Coding	P16410	61	GC02P204860	1.69354248046875	https://www.genecards.org/cgi-bin/carddisp.pl?gene=CTLA4
CXCL12	C-X-C Motif Chemokine Ligand 12	Protein Coding	P48061	59	GC10M044370	1.69354248046875	https://www.genecards.org/cgi-bin/carddisp.pl?gene=CXCL12
FGF19	Fibroblast Growth Factor 19	Protein Coding	O95750	57	GC11M139938	1.69354248046875	https://www.genecards.org/cgi-bin/carddisp.pl?gene=FGF19
MT-ND2	Mitochondrially Encoded NADH:Ubiquinone Oxidoreductase Core Subunit 2	Protein Coding	P03891	44	GCMTP004472	1.69354248046875	https://www.genecards.org/cgi-bin/carddisp.pl?gene=MT-ND2
CYP11B2	Cytochrome P450 Family 11 Subfamily B Member 2	Protein Coding	P19099	58	GC08M142910	1.6795300245285	https://www.genecards.org/cgi-bin/carddisp.pl?gene=CYP11B2
TRAF6	TNF Receptor Associated Factor 6	Protein Coding	Q9Y4K3	59	GC11M036467	1.66522252559662	https://www.genecards.org/cgi-bin/carddisp.pl?gene=TRAF6
EP300	E1A Binding Protein P300	Protein Coding	Q09472	65	GC22P092249	1.65096759796143	https://www.genecards.org/cgi-bin/carddisp.pl?gene=EP300
MAPK1	Mitogen-Activated Protein Kinase 1	Protein Coding	P28482	65	GC22M021759	1.65096759796143	https://www.genecards.org/cgi-bin/carddisp.pl?gene=MAPK1
IGF2R	Insulin Like Growth Factor 2 Receptor	Protein Coding	P11717	60	GC06P159969	1.65096759796143	https://www.genecards.org/cgi-bin/carddisp.pl?gene=IGF2R
MAPK10	Mitogen-Activated Protein Kinase 10	Protein Coding	P53779	60	GC04M085990	1.65096759796143	https://www.genecards.org/cgi-bin/carddisp.pl?gene=MAPK10
NR1H4	Nuclear Receptor Subfamily 1 Group H Member 4	Protein Coding	Q96RI1	60	GC12P100473	1.65096759796143	https://www.genecards.org/cgi-bin/carddisp.pl?gene=NR1H4
GK	Glycerol Kinase	Protein Coding	P32189	59	GC0XP031646	1.65096759796143	https://www.genecards.org/cgi-bin/carddisp.pl?gene=GK
NR3C2	Nuclear Receptor Subfamily 3 Group C Member 2	Protein Coding	P08235	59	GC04M148078	1.65096759796143	https://www.genecards.org/cgi-bin/carddisp.pl?gene=NR3C2
PRKAA1	Protein Kinase AMP-Activated Catalytic Subunit Alpha 1	Protein Coding	Q13131	59	GC05M040759	1.65096759796143	https://www.genecards.org/cgi-bin/carddisp.pl?gene=PRKAA1
NCOA1	Nuclear Receptor Coactivator 1	Protein Coding	Q15788	58	GC02P024540	1.65096759796143	https://www.genecards.org/cgi-bin/carddisp.pl?gene=NCOA1
AGPAT2	1-Acylglycerol-3-Phosphate O-Acyltransferase 2	Protein Coding	O15120	57	GC09M136673	1.65096759796143	https://www.genecards.org/cgi-bin/carddisp.pl?gene=AGPAT2
MTTP	Microsomal Triglyceride Transfer Protein	Protein Coding	P55157	57	GC04P099563	1.65096759796143	https://www.genecards.org/cgi-bin/carddisp.pl?gene=MTTP
PGF	Placental Growth Factor	Protein Coding	P49763	56	GC14M074941	1.65096759796143	https://www.genecards.org/cgi-bin/carddisp.pl?gene=PGF
PRL	Prolactin	Protein Coding	P01236	56	GC06M022287	1.65096759796143	https://www.genecards.org/cgi-bin/carddisp.pl?gene=PRL
ACP1	Acid Phosphatase 1	Protein Coding	P24666	55	GC02P001239	1.65096759796143	https://www.genecards.org/cgi-bin/carddisp.pl?gene=ACP1
BSCL2	BSCL2 Lipid Droplet Biogenesis Associated, Seipin	Protein Coding	Q96G97	55	GC11M139665	1.65096759796143	https://www.genecards.org/cgi-bin/carddisp.pl?gene=BSCL2
LTA	Lymphotoxin Alpha	Protein Coding	P01374	55	GC06P181891	1.65096759796143	https://www.genecards.org/cgi-bin/carddisp.pl?gene=LTA
NOX4	NADPH Oxidase 4	Protein Coding	Q9NPH5	55	GC11M089324	1.65096759796143	https://www.genecards.org/cgi-bin/carddisp.pl?gene=NOX4
CYP7A1	Cytochrome P450 Family 7 Subfamily A Member 1	Protein Coding	P22680	54	GC08M058490	1.65096759796143	https://www.genecards.org/cgi-bin/carddisp.pl?gene=CYP7A1
BAIAP2L1	BAR/IMD Domain Containing Adaptor Protein 2 Like 1	Protein Coding	Q9UHR4	50	GC07M098322	1.65096759796143	https://www.genecards.org/cgi-bin/carddisp.pl?gene=BAIAP2L1
GPR119	G Protein-Coupled Receptor 119	Protein Coding	Q8TDV5	48	GC0XM130384	1.65096759796143	https://www.genecards.org/cgi-bin/carddisp.pl?gene=GPR119
CD55	CD55 Molecule (Cromer Blood Group)	Protein Coding	P08174	62	GC01P207321	1.65060043334961	https://www.genecards.org/cgi-bin/carddisp.pl?gene=CD55
MMP8	Matrix Metallopeptidase 8	Protein Coding	P22894	60	GC11M140389	1.65060043334961	https://www.genecards.org/cgi-bin/carddisp.pl?gene=MMP8
CD59	CD59 Molecule (CD59 Blood Group)	Protein Coding	P13987	59	GC11M033737	1.65060043334961	https://www.genecards.org/cgi-bin/carddisp.pl?gene=CD59
FADS2	Fatty Acid Desaturase 2	Protein Coding	O95864	54	GC11P061792	1.65060043334961	https://www.genecards.org/cgi-bin/carddisp.pl?gene=FADS2
RND3	Rho Family GTPase 3	Protein Coding	P61587	51	GC02M150468	1.65060043334961	https://www.genecards.org/cgi-bin/carddisp.pl?gene=RND3
METRNL	Meteorin Like, Glial Cell Differentiation Regulator	Protein Coding	Q641Q3	45	GC17P083079	1.65060043334961	https://www.genecards.org/cgi-bin/carddisp.pl?gene=METRNL
ANGPTL3	Angiopoietin Like 3	Protein Coding	Q9Y5C1	60	GC01P062597	1.63564205169678	https://www.genecards.org/cgi-bin/carddisp.pl?gene=ANGPTL3
CYP2C9	Cytochrome P450 Family 2 Subfamily C Member 9	Protein Coding	P11712	59	GC10P094938	1.63564205169678	https://www.genecards.org/cgi-bin/carddisp.pl?gene=CYP2C9
FGF23	Fibroblast Growth Factor 23	Protein Coding	Q9GZV9	58	GC12M004368	1.63564205169678	https://www.genecards.org/cgi-bin/carddisp.pl?gene=FGF23
TNFSF11	TNF Superfamily Member 11	Protein Coding	O14788	62	GC13P042562	1.62032318115234	https://www.genecards.org/cgi-bin/carddisp.pl?gene=TNFSF11
CAV1	Caveolin 1	Protein Coding	Q03135	61	GC07P116524	1.62032318115234	https://www.genecards.org/cgi-bin/carddisp.pl?gene=CAV1
RUNX2	RUNX Family Transcription Factor 2	Protein Coding	Q13950	60	GC06P182087	1.62032318115234	https://www.genecards.org/cgi-bin/carddisp.pl?gene=RUNX2
CHI3L1	Chitinase 3 Like 1	Protein Coding	P36222	59	GC01M203148	1.62032318115234	https://www.genecards.org/cgi-bin/carddisp.pl?gene=CHI3L1
PARL	Presenilin Associated Rhomboid Like	Protein Coding	Q9H300	51	GC03M183826	1.62032318115234	https://www.genecards.org/cgi-bin/carddisp.pl?gene=PARL
SELENOS	Selenoprotein S	Protein Coding	Q9BQE4	47	GC15M163350	1.62032318115234	https://www.genecards.org/cgi-bin/carddisp.pl?gene=SELENOS
APPL1	Adaptor Protein, Phosphotyrosine Interacting With PH Domain And Leucine Zipper 1	Protein Coding	Q9UKG1	58	GC03P057227	1.60461616516113	https://www.genecards.org/cgi-bin/carddisp.pl?gene=APPL1
XRCC1	X-Ray Repair Cross Complementing 1	Protein Coding	P18887	58	GC19M043543	1.60461616516113	https://www.genecards.org/cgi-bin/carddisp.pl?gene=XRCC1
PTX3	Pentraxin 3	Protein Coding	P26022	55	GC03P157436	1.60461616516113	https://www.genecards.org/cgi-bin/carddisp.pl?gene=PTX3
HRAS	HRas Proto-Oncogene, GTPase	Protein Coding	P01112	65	GC11M015046	1.59351277351379	https://www.genecards.org/cgi-bin/carddisp.pl?gene=HRAS
STAT1	Signal Transducer And Activator Of Transcription 1	Protein Coding	P42224	65	GC02M190908	1.59351277351379	https://www.genecards.org/cgi-bin/carddisp.pl?gene=STAT1
MFN2	Mitofusin 2	Protein Coding	O95140	61	GC01P011980	1.59351277351379	https://www.genecards.org/cgi-bin/carddisp.pl?gene=MFN2
SDHB	Succinate Dehydrogenase Complex Iron Sulfur Subunit B	Protein Coding	P21912	61	GC01M022674	1.59351277351379	https://www.genecards.org/cgi-bin/carddisp.pl?gene=SDHB
MYOD1	Myogenic Differentiation 1	Protein Coding	P15172	60	GC11P017719	1.59351277351379	https://www.genecards.org/cgi-bin/carddisp.pl?gene=MYOD1
MEF2A	Myocyte Enhancer Factor 2A	Protein Coding	Q02078	59	GC15P099565	1.59351277351379	https://www.genecards.org/cgi-bin/carddisp.pl?gene=MEF2A
PRKAB1	Protein Kinase AMP-Activated Non-Catalytic Subunit Beta 1	Protein Coding	Q9Y478	59	GC12P119667	1.59351277351379	https://www.genecards.org/cgi-bin/carddisp.pl?gene=PRKAB1
XBP1	X-Box Binding Protein 1	Protein Coding	P17861	59	GC22M028794	1.59351277351379	https://www.genecards.org/cgi-bin/carddisp.pl?gene=XBP1
ONECUT1	One Cut Homeobox 1	Protein Coding	Q9UBC0	53	GC15M162469	1.59351277351379	https://www.genecards.org/cgi-bin/carddisp.pl?gene=ONECUT1
ANGPT2	Angiopoietin 2	Protein Coding	O15123	61	GC08M006499	1.58849024772644	https://www.genecards.org/cgi-bin/carddisp.pl?gene=ANGPT2
CYP2C19	Cytochrome P450 Family 2 Subfamily C Member 19	Protein Coding	P33261	58	GC10P094762	1.58849024772644	https://www.genecards.org/cgi-bin/carddisp.pl?gene=CYP2C19
C1QTNF1	C1q And TNF Related 1	Protein Coding	Q9BXJ1	50	GC17P079022	1.58849024772644	https://www.genecards.org/cgi-bin/carddisp.pl?gene=C1QTNF1
GFPT2	Glutamine-Fructose-6-Phosphate Transaminase 2	Protein Coding	O94808	50	GC05M180300	1.58849024772644	https://www.genecards.org/cgi-bin/carddisp.pl?gene=GFPT2
TUG1	Taurine Up-Regulated 1	Protein Coding	A0A6I8PU40	34	GC22P030969	1.58849024772644	https://www.genecards.org/cgi-bin/carddisp.pl?gene=TUG1
KDR	Kinase Insert Domain Receptor	Protein Coding	P35968	67	GC04M055078	1.5719096660614	https://www.genecards.org/cgi-bin/carddisp.pl?gene=KDR
MYD88	MYD88 Innate Immune Signal Transduction Adaptor	Protein Coding	Q99836	62	GC03P038501	1.5719096660614	https://www.genecards.org/cgi-bin/carddisp.pl?gene=MYD88
CYP24A1	Cytochrome P450 Family 24 Subfamily A Member 1	Protein Coding	Q07973	59	GC20M054153	1.5719096660614	https://www.genecards.org/cgi-bin/carddisp.pl?gene=CYP24A1
FOXP3	Forkhead Box P3	Protein Coding	Q9BZS1	59	GC0XM049250	1.5719096660614	https://www.genecards.org/cgi-bin/carddisp.pl?gene=FOXP3
SERPINF1	Serpin Family F Member 1	Protein Coding	P36955	58	GC17P153476	1.5719096660614	https://www.genecards.org/cgi-bin/carddisp.pl?gene=SERPINF1
S100A9	S100 Calcium Binding Protein A9	Protein Coding	P06702	56	GC01P153357	1.5719096660614	https://www.genecards.org/cgi-bin/carddisp.pl?gene=S100A9
EPO	Erythropoietin	Protein Coding	P01588	55	GC07P100720	1.5719096660614	https://www.genecards.org/cgi-bin/carddisp.pl?gene=EPO
MANF	Mesencephalic Astrocyte Derived Neurotrophic Factor	Protein Coding	P55145	54	GC03P051385	1.5719096660614	https://www.genecards.org/cgi-bin/carddisp.pl?gene=MANF
RBMS1	RNA Binding Motif Single Stranded Interacting Protein 1	Protein Coding	P29558	50	GC02M160272	1.5719096660614	https://www.genecards.org/cgi-bin/carddisp.pl?gene=RBMS1
SFRP5	Secreted Frizzled Related Protein 5	Protein Coding	Q5T4F7	48	GC10M097766	1.5719096660614	https://www.genecards.org/cgi-bin/carddisp.pl?gene=SFRP5
PARP1	Poly(ADP-Ribose) Polymerase 1	Protein Coding	P09874	64	GC01M226360	1.55483388900757	https://www.genecards.org/cgi-bin/carddisp.pl?gene=PARP1
ALPI	Alkaline Phosphatase, Intestinal	Protein Coding	P09923	59	GC02P232456	1.55483388900757	https://www.genecards.org/cgi-bin/carddisp.pl?gene=ALPI
GRK5	G Protein-Coupled Receptor Kinase 5	Protein Coding	P34947	57	GC10P119207	1.55483388900757	https://www.genecards.org/cgi-bin/carddisp.pl?gene=GRK5
SIRT6	Sirtuin 6	Protein Coding	Q8N6T7	57	GC19M004174	1.55483388900757	https://www.genecards.org/cgi-bin/carddisp.pl?gene=SIRT6
C1QTNF5	C1q And TNF Related 5	Protein Coding	Q9BXJ0	50	GC11M119338	1.55483388900757	https://www.genecards.org/cgi-bin/carddisp.pl?gene=C1QTNF5
GLIS3	GLIS Family Zinc Finger 3	Protein Coding	Q8NEA6	48	GC09M003816	1.55483388900757	https://www.genecards.org/cgi-bin/carddisp.pl?gene=GLIS3
IL6ST	Interleukin 6 Cytokine Family Signal Transducer	Protein Coding	P40189	63	GC05M055935	1.53721570968628	https://www.genecards.org/cgi-bin/carddisp.pl?gene=IL6ST
CD28	CD28 Molecule	Protein Coding	P10747	61	GC02P203706	1.53721570968628	https://www.genecards.org/cgi-bin/carddisp.pl?gene=CD28
NQO1	NAD(P)H Quinone Dehydrogenase 1	Protein Coding	P15559	61	GC16M069706	1.53721570968628	https://www.genecards.org/cgi-bin/carddisp.pl?gene=NQO1
SLC12A5	Solute Carrier Family 12 Member 5	Protein Coding	Q9H2X9	61	GC20P046021	1.53721570968628	https://www.genecards.org/cgi-bin/carddisp.pl?gene=SLC12A5
TNNI3	Troponin I3, Cardiac Type	Protein Coding	P19429	61	GC19M055151	1.53721570968628	https://www.genecards.org/cgi-bin/carddisp.pl?gene=TNNI3
HSPA1A	Heat Shock Protein Family A (Hsp70) Member 1A	Protein Coding	P0DMV8	60	GC06P181910	1.53721570968628	https://www.genecards.org/cgi-bin/carddisp.pl?gene=HSPA1A
SLC6A2	Solute Carrier Family 6 Member 2	Protein Coding	P23975	60	GC16P121574	1.53721570968628	https://www.genecards.org/cgi-bin/carddisp.pl?gene=SLC6A2
CX3CL1	C-X3-C Motif Chemokine Ligand 1	Protein Coding	P78423	57	GC16P057372	1.53721570968628	https://www.genecards.org/cgi-bin/carddisp.pl?gene=CX3CL1
HSPA1L	Heat Shock Protein Family A (Hsp70) Member 1 Like	Protein Coding	P34931	57	GC06M031809	1.53721570968628	https://www.genecards.org/cgi-bin/carddisp.pl?gene=HSPA1L
SLC13A3	Solute Carrier Family 13 Member 3	Protein Coding	Q8WWT9	57	GC20M046557	1.53721570968628	https://www.genecards.org/cgi-bin/carddisp.pl?gene=SLC13A3
LMX1A	LIM Homeobox Transcription Factor 1 Alpha	Protein Coding	Q8TE12	54	GC01M165201	1.53721570968628	https://www.genecards.org/cgi-bin/carddisp.pl?gene=LMX1A
PREX1	Phosphatidylinositol-3,4,5-Trisphosphate Dependent Rac Exchange Factor 1	Protein Coding	Q8TCU6	53	GC20M048624	1.53721570968628	https://www.genecards.org/cgi-bin/carddisp.pl?gene=PREX1
DEFB1	Defensin Beta 1	Protein Coding	P60022	51	GC08M006870	1.53721570968628	https://www.genecards.org/cgi-bin/carddisp.pl?gene=DEFB1
CDH22	Cadherin 22	Protein Coding	Q9UJ99	42	GC20M046173	1.53721570968628	https://www.genecards.org/cgi-bin/carddisp.pl?gene=CDH22
CD40LG	CD40 Ligand	Protein Coding	P29965	62	GC0XP136649	1.5189995765686	https://www.genecards.org/cgi-bin/carddisp.pl?gene=CD40LG
MMP3	Matrix Metallopeptidase 3	Protein Coding	P08254	62	GC11M102835	1.5189995765686	https://www.genecards.org/cgi-bin/carddisp.pl?gene=MMP3
GRN	Granulin Precursor	Protein Coding	P28799	61	GC17P044345	1.5189995765686	https://www.genecards.org/cgi-bin/carddisp.pl?gene=GRN
GCH1	GTP Cyclohydrolase 1	Protein Coding	P30793	60	GC14M054842	1.5189995765686	https://www.genecards.org/cgi-bin/carddisp.pl?gene=GCH1
MBL2	Mannose Binding Lectin 2	Protein Coding	P11226	60	GC10M052760	1.5189995765686	https://www.genecards.org/cgi-bin/carddisp.pl?gene=MBL2
SP1	Sp1 Transcription Factor	Protein Coding	P08047	60	GC12P053380	1.5189995765686	https://www.genecards.org/cgi-bin/carddisp.pl?gene=SP1
MUTYH	MutY DNA Glycosylase	Protein Coding	Q9UIF7	58	GC01M045329	1.5189995765686	https://www.genecards.org/cgi-bin/carddisp.pl?gene=MUTYH
DKK1	Dickkopf WNT Signaling Pathway Inhibitor 1	Protein Coding	O94907	57	GC10P052314	1.5189995765686	https://www.genecards.org/cgi-bin/carddisp.pl?gene=DKK1
CYP2J2	Cytochrome P450 Family 2 Subfamily J Member 2	Protein Coding	P51589	54	GC01M059893	1.5189995765686	https://www.genecards.org/cgi-bin/carddisp.pl?gene=CYP2J2
DDAH2	DDAH Family Member 2, ADMA-Independent	Protein Coding	O95865	53	GC06M031727	1.5189995765686	https://www.genecards.org/cgi-bin/carddisp.pl?gene=DDAH2
SIRT4	Sirtuin 4	Protein Coding	Q9Y6E7	53	GC12P120291	1.5189995765686	https://www.genecards.org/cgi-bin/carddisp.pl?gene=SIRT4
KIF6	Kinesin Family Member 6	Protein Coding	Q6ZMV9	48	GC06M106650	1.5189995765686	https://www.genecards.org/cgi-bin/carddisp.pl?gene=KIF6
IP6K1	Inositol Hexakisphosphate Kinase 1	Protein Coding	Q92551	47	GC03M054776	1.5189995765686	https://www.genecards.org/cgi-bin/carddisp.pl?gene=IP6K1
ENHO	Energy Homeostasis Associated	Protein Coding	Q6UWT2	39	GC09M035843	1.5189995765686	https://www.genecards.org/cgi-bin/carddisp.pl?gene=ENHO
TEK	TEK Receptor Tyrosine Kinase	Protein Coding	Q02763	64	GC09P027109	1.50012052059174	https://www.genecards.org/cgi-bin/carddisp.pl?gene=TEK
MMP1	Matrix Metallopeptidase 1	Protein Coding	P03956	62	GC11M140392	1.50012052059174	https://www.genecards.org/cgi-bin/carddisp.pl?gene=MMP1
RHOA	Ras Homolog Family Member A	Protein Coding	P61586	62	GC03M049359	1.50012052059174	https://www.genecards.org/cgi-bin/carddisp.pl?gene=RHOA
P2RY12	Purinergic Receptor P2Y12	Protein Coding	Q9H244	61	GC03M151336	1.50012052059174	https://www.genecards.org/cgi-bin/carddisp.pl?gene=P2RY12
RXRA	Retinoid X Receptor Alpha	Protein Coding	P19793	61	GC09P134317	1.50012052059174	https://www.genecards.org/cgi-bin/carddisp.pl?gene=RXRA
CLU	Clusterin	Protein Coding	P10909	60	GC08M027596	1.50012052059174	https://www.genecards.org/cgi-bin/carddisp.pl?gene=CLU
DLK1	Delta Like Non-Canonical Notch Ligand 1	Protein Coding	P80370	58	GC14P120459	1.50012052059174	https://www.genecards.org/cgi-bin/carddisp.pl?gene=DLK1
CHGA	Chromogranin A	Protein Coding	P10645	56	GC14P095285	1.50012052059174	https://www.genecards.org/cgi-bin/carddisp.pl?gene=CHGA
FABP5	Fatty Acid Binding Protein 5	Protein Coding	Q01469	55	GC08P081282	1.50012052059174	https://www.genecards.org/cgi-bin/carddisp.pl?gene=FABP5
HLA-DQA1	Major Histocompatibility Complex, Class II, DQ Alpha 1	Protein Coding	P01909	55	GC06P181921	1.50012052059174	https://www.genecards.org/cgi-bin/carddisp.pl?gene=HLA-DQA1
POSTN	Periostin	Protein Coding	Q15063	55	GC13M037562	1.50012052059174	https://www.genecards.org/cgi-bin/carddisp.pl?gene=POSTN
SFRP4	Secreted Frizzled Related Protein 4	Protein Coding	Q6FHJ7	55	GC07M037912	1.50012052059174	https://www.genecards.org/cgi-bin/carddisp.pl?gene=SFRP4
CXCL16	C-X-C Motif Chemokine Ligand 16	Protein Coding	Q9H2A7	50	GC17M004733	1.50012052059174	https://www.genecards.org/cgi-bin/carddisp.pl?gene=CXCL16
ISM1	Isthmin 1	Protein Coding	B1AKI9	41	GC20P013221	1.50012052059174	https://www.genecards.org/cgi-bin/carddisp.pl?gene=ISM1
MMP2	Matrix Metallopeptidase 2	Protein Coding	P08253	66	GC16P121565	1.48050022125244	https://www.genecards.org/cgi-bin/carddisp.pl?gene=MMP2
ABCB1	ATP Binding Cassette Subfamily B Member 1	Protein Coding	P08183	64	GC07M087504	1.48050022125244	https://www.genecards.org/cgi-bin/carddisp.pl?gene=ABCB1
ALOX5	Arachidonate 5-Lipoxygenase	Protein Coding	P09917	62	GC10P045374	1.48050022125244	https://www.genecards.org/cgi-bin/carddisp.pl?gene=ALOX5
ARG1	Arginase 1	Protein Coding	P05089	62	GC06P183096	1.48050022125244	https://www.genecards.org/cgi-bin/carddisp.pl?gene=ARG1
DDX3X	DEAD-Box Helicase 3 X-Linked	Protein Coding	O00571	62	GC0XP041333	1.48050022125244	https://www.genecards.org/cgi-bin/carddisp.pl?gene=DDX3X
MAPT	Microtubule Associated Protein Tau	Protein Coding	P10636	62	GC17P045894	1.48050022125244	https://www.genecards.org/cgi-bin/carddisp.pl?gene=MAPT
NOD2	Nucleotide Binding Oligomerization Domain Containing 2	Protein Coding	Q9HC29	61	GC16P050693	1.48050022125244	https://www.genecards.org/cgi-bin/carddisp.pl?gene=NOD2
TNFRSF11A	TNF Receptor Superfamily Member 11a	Protein Coding	Q9Y6Q6	59	GC18P062325	1.48050022125244	https://www.genecards.org/cgi-bin/carddisp.pl?gene=TNFRSF11A
BMP2	Bone Morphogenetic Protein 2	Protein Coding	P12643	58	GC20P006767	1.48050022125244	https://www.genecards.org/cgi-bin/carddisp.pl?gene=BMP2
TNFSF10	TNF Superfamily Member 10	Protein Coding	P50591	58	GC03M172505	1.48050022125244	https://www.genecards.org/cgi-bin/carddisp.pl?gene=TNFSF10
CX3CR1	C-X3-C Motif Chemokine Receptor 1	Protein Coding	P49238	57	GC03M039279	1.48050022125244	https://www.genecards.org/cgi-bin/carddisp.pl?gene=CX3CR1
NAT2	N-Acetyltransferase 2	Protein Coding	P11245	57	GC08P018391	1.48050022125244	https://www.genecards.org/cgi-bin/carddisp.pl?gene=NAT2
PKN2	Protein Kinase N2	Protein Coding	Q16513	56	GC01P088684	1.48050022125244	https://www.genecards.org/cgi-bin/carddisp.pl?gene=PKN2
RORC	RAR Related Orphan Receptor C	Protein Coding	P51449	56	GC01M151806	1.48050022125244	https://www.genecards.org/cgi-bin/carddisp.pl?gene=RORC
FABP1	Fatty Acid Binding Protein 1	Protein Coding	P07148	55	GC02M088122	1.48050022125244	https://www.genecards.org/cgi-bin/carddisp.pl?gene=FABP1
NOD1	Nucleotide Binding Oligomerization Domain Containing 1	Protein Coding	Q9Y239	55	GC07M030424	1.48050022125244	https://www.genecards.org/cgi-bin/carddisp.pl?gene=NOD1
FUT6	Fucosyltransferase 6	Protein Coding	P51993	54	GC19M005830	1.48050022125244	https://www.genecards.org/cgi-bin/carddisp.pl?gene=FUT6
RXRG	Retinoid X Receptor Gamma	Protein Coding	P48443	54	GC01M167731	1.48050022125244	https://www.genecards.org/cgi-bin/carddisp.pl?gene=RXRG
REG1A	Regenerating Family Member 1 Alpha	Protein Coding	P05451	53	GC02P079120	1.48050022125244	https://www.genecards.org/cgi-bin/carddisp.pl?gene=REG1A
MGST3	Microsomal Glutathione S-Transferase 3	Protein Coding	O14880	51	GC01P177112	1.48050022125244	https://www.genecards.org/cgi-bin/carddisp.pl?gene=MGST3
TCF20	Transcription Factor 20	Protein Coding	Q9UGU0	50	GC22M042160	1.48050022125244	https://www.genecards.org/cgi-bin/carddisp.pl?gene=TCF20
IL36A	Interleukin 36 Alpha	Protein Coding	Q9UHA7	49	GC02P113005	1.48050022125244	https://www.genecards.org/cgi-bin/carddisp.pl?gene=IL36A
HMG20A	High Mobility Group 20A	Protein Coding	Q9NP66	45	GC15P077420	1.48050022125244	https://www.genecards.org/cgi-bin/carddisp.pl?gene=HMG20A
ZFAND3	Zinc Finger AN1-Type Containing 3	Protein Coding	Q9H8U3	44	GC06P182035	1.48050022125244	https://www.genecards.org/cgi-bin/carddisp.pl?gene=ZFAND3
ARMS2	Age-Related Maculopathy Susceptibility 2	Protein Coding	P0C7Q2	41	GC10P122454	1.48050022125244	https://www.genecards.org/cgi-bin/carddisp.pl?gene=ARMS2
INAFM2	InaF Motif Containing 2	Protein Coding	P0DMQ5	20	GC15P040323	1.48050022125244	https://www.genecards.org/cgi-bin/carddisp.pl?gene=INAFM2
AXL	AXL Receptor Tyrosine Kinase	Protein Coding	P30530	64	GC19P041219	1.46004402637482	https://www.genecards.org/cgi-bin/carddisp.pl?gene=AXL
ABCG2	ATP Binding Cassette Subfamily G Member 2 (JR Blood Group)	Protein Coding	Q9UNQ0	62	GC04M088090	1.46004402637482	https://www.genecards.org/cgi-bin/carddisp.pl?gene=ABCG2
SPARC	Secreted Protein Acidic And Cysteine Rich	Protein Coding	P09486	62	GC05M151661	1.46004402637482	https://www.genecards.org/cgi-bin/carddisp.pl?gene=SPARC
DCC	DCC Netrin 1 Receptor	Protein Coding	P43146	60	GC18P052340	1.46004402637482	https://www.genecards.org/cgi-bin/carddisp.pl?gene=DCC
AVP	Arginine Vasopressin	Protein Coding	P01185	58	GC20M003082	1.46004402637482	https://www.genecards.org/cgi-bin/carddisp.pl?gene=AVP
HAVCR2	Hepatitis A Virus Cellular Receptor 2	Protein Coding	Q8TDQ0	58	GC05M157063	1.46004402637482	https://www.genecards.org/cgi-bin/carddisp.pl?gene=HAVCR2
FCN3	Ficolin 3	Protein Coding	O75636	57	GC01M034820	1.46004402637482	https://www.genecards.org/cgi-bin/carddisp.pl?gene=FCN3
SOX6	SRY-Box Transcription Factor 6	Protein Coding	P35712	55	GC11M015949	1.46004402637482	https://www.genecards.org/cgi-bin/carddisp.pl?gene=SOX6
PAM	Peptidylglycine Alpha-Amidating Monooxygenase	Protein Coding	P19021	54	GC05P102753	1.46004402637482	https://www.genecards.org/cgi-bin/carddisp.pl?gene=PAM
DNER	Delta/Notch Like EGF Repeat Containing	Protein Coding	Q8NFT8	53	GC02M229357	1.46004402637482	https://www.genecards.org/cgi-bin/carddisp.pl?gene=DNER
INSL3	Insulin Like 3	Protein Coding	P51460	52	GC19M017816	1.46004402637482	https://www.genecards.org/cgi-bin/carddisp.pl?gene=INSL3
UBE2E2	Ubiquitin Conjugating Enzyme E2 E2	Protein Coding	Q96LR5	51	GC03P027275	1.46004402637482	https://www.genecards.org/cgi-bin/carddisp.pl?gene=UBE2E2
ENSA	Endosulfine Alpha	Protein Coding	O43768	50	GC01M167262	1.46004402637482	https://www.genecards.org/cgi-bin/carddisp.pl?gene=ENSA
TOR2A	Torsin Family 2 Member A	Protein Coding	Q5JU69	49	GC09M131719	1.46004402637482	https://www.genecards.org/cgi-bin/carddisp.pl?gene=TOR2A
TOX	Thymocyte Selection Associated High Mobility Group Box	Protein Coding	O94900	49	GC08M058805	1.46004402637482	https://www.genecards.org/cgi-bin/carddisp.pl?gene=TOX
SLC44A3	Solute Carrier Family 44 Member 3	Protein Coding	Q8N4M1	47	GC01P094820	1.46004402637482	https://www.genecards.org/cgi-bin/carddisp.pl?gene=SLC44A3
BARX2	BARX Homeobox 2	Protein Coding	Q9UMQ3	44	GC11P129375	1.46004402637482	https://www.genecards.org/cgi-bin/carddisp.pl?gene=BARX2
RBM43	RNA Binding Motif Protein 43	Protein Coding	Q6ZSC3	44	GC02M151247	1.46004402637482	https://www.genecards.org/cgi-bin/carddisp.pl?gene=RBM43
GALNT18	Polypeptide N-Acetylgalactosaminyltransferase 18	Protein Coding	Q6P9A2	41	GC11M015442	1.46004402637482	https://www.genecards.org/cgi-bin/carddisp.pl?gene=GALNT18
TMEM45B	Transmembrane Protein 45B	Protein Coding	Q96B21	38	GC11P129815	1.46004402637482	https://www.genecards.org/cgi-bin/carddisp.pl?gene=TMEM45B
ZBED5	Zinc Finger BED-Type Containing 5	Protein Coding	Q49AG3	37	GC11M015431	1.46004402637482	https://www.genecards.org/cgi-bin/carddisp.pl?gene=ZBED5
IKBKB	Inhibitor Of Nuclear Factor Kappa B Kinase Subunit Beta	Protein Coding	O14920	67	GC08P042271	1.45480418205261	https://www.genecards.org/cgi-bin/carddisp.pl?gene=IKBKB
MAP2K1	Mitogen-Activated Protein Kinase Kinase 1	Protein Coding	Q02750	67	GC15P066386	1.45480418205261	https://www.genecards.org/cgi-bin/carddisp.pl?gene=MAP2K1
JAK2	Janus Kinase 2	Protein Coding	O60674	66	GC09P004985	1.45480418205261	https://www.genecards.org/cgi-bin/carddisp.pl?gene=JAK2
PIK3CA	Phosphatidylinositol-4,5-Bisphosphate 3-Kinase Catalytic Subunit Alpha	Protein Coding	P42336	65	GC03P179148	1.45480418205261	https://www.genecards.org/cgi-bin/carddisp.pl?gene=PIK3CA
PIK3CD	Phosphatidylinositol-4,5-Bisphosphate 3-Kinase Catalytic Subunit Delta	Protein Coding	O00329	65	GC01P075262	1.45480418205261	https://www.genecards.org/cgi-bin/carddisp.pl?gene=PIK3CD
PIK3R1	Phosphoinositide-3-Kinase Regulatory Subunit 1	Protein Coding	P27986	65	GC05P068215	1.45480418205261	https://www.genecards.org/cgi-bin/carddisp.pl?gene=PIK3R1
BCL2	BCL2 Apoptosis Regulator	Protein Coding	P10415	64	GC18M063123	1.45480418205261	https://www.genecards.org/cgi-bin/carddisp.pl?gene=BCL2
CBS	Cystathionine Beta-Synthase	Protein Coding	P35520	64	GC21M043053	1.45480418205261	https://www.genecards.org/cgi-bin/carddisp.pl?gene=CBS
CTSB	Cathepsin B	Protein Coding	P07858	64	GC08M011842	1.45480418205261	https://www.genecards.org/cgi-bin/carddisp.pl?gene=CTSB
LDLR	Low Density Lipoprotein Receptor	Protein Coding	P01130	64	GC19P151814	1.45480418205261	https://www.genecards.org/cgi-bin/carddisp.pl?gene=LDLR
MAPK14	Mitogen-Activated Protein Kinase 14	Protein Coding	Q16539	64	GC06P182012	1.45480418205261	https://www.genecards.org/cgi-bin/carddisp.pl?gene=MAPK14
NFKBIA	NFKB Inhibitor Alpha	Protein Coding	P25963	64	GC14M035401	1.45480418205261	https://www.genecards.org/cgi-bin/carddisp.pl?gene=NFKBIA
NGF	Nerve Growth Factor	Protein Coding	P01138	64	GC01M115285	1.45480418205261	https://www.genecards.org/cgi-bin/carddisp.pl?gene=NGF
PRKCA	Protein Kinase C Alpha	Protein Coding	P17252	64	GC17P066302	1.45480418205261	https://www.genecards.org/cgi-bin/carddisp.pl?gene=PRKCA
SRC	SRC Proto-Oncogene, Non-Receptor Tyrosine Kinase	Protein Coding	P12931	64	GC20P037344	1.45480418205261	https://www.genecards.org/cgi-bin/carddisp.pl?gene=SRC
TSC2	TSC Complex Subunit 2	Protein Coding	P49815	64	GC16P120169	1.45480418205261	https://www.genecards.org/cgi-bin/carddisp.pl?gene=TSC2
CD4	CD4 Molecule	Protein Coding	P01730	63	GC12P006786	1.45480418205261	https://www.genecards.org/cgi-bin/carddisp.pl?gene=CD4
IL2RA	Interleukin 2 Receptor Subunit Alpha	Protein Coding	P01589	63	GC10M006010	1.45480418205261	https://www.genecards.org/cgi-bin/carddisp.pl?gene=IL2RA
RHEB	Ras Homolog, MTORC1 Binding	Protein Coding	Q15382	63	GC07M151466	1.45480418205261	https://www.genecards.org/cgi-bin/carddisp.pl?gene=RHEB
SLC9A1	Solute Carrier Family 9 Member A1	Protein Coding	P19634	63	GC01M034801	1.45480418205261	https://www.genecards.org/cgi-bin/carddisp.pl?gene=SLC9A1
TH	Tyrosine Hydroxylase	Protein Coding	P07101	63	GC11M002163	1.45480418205261	https://www.genecards.org/cgi-bin/carddisp.pl?gene=TH
ACACA	Acetyl-CoA Carboxylase Alpha	Protein Coding	Q13085	62	GC17M037084	1.45480418205261	https://www.genecards.org/cgi-bin/carddisp.pl?gene=ACACA
ADRB1	Adrenoceptor Beta 1	Protein Coding	P08588	62	GC10P125703	1.45480418205261	https://www.genecards.org/cgi-bin/carddisp.pl?gene=ADRB1
ANPEP	Alanyl Aminopeptidase, Membrane	Protein Coding	P15144	62	GC15M089784	1.45480418205261	https://www.genecards.org/cgi-bin/carddisp.pl?gene=ANPEP
CASP3	Caspase 3	Protein Coding	P42574	62	GC04M184627	1.45480418205261	https://www.genecards.org/cgi-bin/carddisp.pl?gene=CASP3
CPT2	Carnitine Palmitoyltransferase 2	Protein Coding	P23786	62	GC01P053196	1.45480418205261	https://www.genecards.org/cgi-bin/carddisp.pl?gene=CPT2
CYP17A1	Cytochrome P450 Family 17 Subfamily A Member 1	Protein Coding	P05093	62	GC10M102830	1.45480418205261	https://www.genecards.org/cgi-bin/carddisp.pl?gene=CYP17A1
DRD2	Dopamine Receptor D2	Protein Coding	P14416	62	GC11M113409	1.45480418205261	https://www.genecards.org/cgi-bin/carddisp.pl?gene=DRD2
GAD1	Glutamate Decarboxylase 1	Protein Coding	Q99259	62	GC02P170813	1.45480418205261	https://www.genecards.org/cgi-bin/carddisp.pl?gene=GAD1
GSR	Glutathione-Disulfide Reductase	Protein Coding	P00390	62	GC08M030678	1.45480418205261	https://www.genecards.org/cgi-bin/carddisp.pl?gene=GSR
GUSB	Glucuronidase Beta	Protein Coding	P08236	62	GC07M065960	1.45480418205261	https://www.genecards.org/cgi-bin/carddisp.pl?gene=GUSB
JUN	Jun Proto-Oncogene, AP-1 Transcription Factor Subunit	Protein Coding	P05412	62	GC01M058780	1.45480418205261	https://www.genecards.org/cgi-bin/carddisp.pl?gene=JUN
MAPK3	Mitogen-Activated Protein Kinase 3	Protein Coding	P27361	62	GC16M051076	1.45480418205261	https://www.genecards.org/cgi-bin/carddisp.pl?gene=MAPK3
PLCG1	Phospholipase C Gamma 1	Protein Coding	P19174	62	GC20P041136	1.45480418205261	https://www.genecards.org/cgi-bin/carddisp.pl?gene=PLCG1
PLG	Plasminogen	Protein Coding	P00747	62	GC06P160702	1.45480418205261	https://www.genecards.org/cgi-bin/carddisp.pl?gene=PLG
PRKCB	Protein Kinase C Beta	Protein Coding	P05771	62	GC16P120735	1.45480418205261	https://www.genecards.org/cgi-bin/carddisp.pl?gene=PRKCB
PTK2B	Protein Tyrosine Kinase 2 Beta	Protein Coding	Q14289	62	GC08P027311	1.45480418205261	https://www.genecards.org/cgi-bin/carddisp.pl?gene=PTK2B
PTPRF	Protein Tyrosine Phosphatase Receptor Type F	Protein Coding	P10586	62	GC01P077489	1.45480418205261	https://www.genecards.org/cgi-bin/carddisp.pl?gene=PTPRF
SGK1	Serum/Glucocorticoid Regulated Kinase 1	Protein Coding	O00141	62	GC06M134169	1.45480418205261	https://www.genecards.org/cgi-bin/carddisp.pl?gene=SGK1
STK11	Serine/Threonine Kinase 11	Protein Coding	Q15831	62	GC19P001177	1.45480418205261	https://www.genecards.org/cgi-bin/carddisp.pl?gene=STK11
TNFRSF1A	TNF Receptor Superfamily Member 1A	Protein Coding	P19438	62	GC12M006328	1.45480418205261	https://www.genecards.org/cgi-bin/carddisp.pl?gene=TNFRSF1A
ACHE	Acetylcholinesterase (Yt Blood Group)	Protein Coding	P22303	61	GC07M100889	1.45480418205261	https://www.genecards.org/cgi-bin/carddisp.pl?gene=ACHE
ADCY1	Adenylate Cyclase 1	Protein Coding	Q08828	61	GC07P045580	1.45480418205261	https://www.genecards.org/cgi-bin/carddisp.pl?gene=ADCY1
CD8A	CD8 Subunit Alpha	Protein Coding	P01732	61	GC02M086784	1.45480418205261	https://www.genecards.org/cgi-bin/carddisp.pl?gene=CD8A
CYBB	Cytochrome B-245 Beta Chain	Protein Coding	P04839	61	GC0XP037780	1.45480418205261	https://www.genecards.org/cgi-bin/carddisp.pl?gene=CYBB
CYCS	Cytochrome C, Somatic	Protein Coding	P99999	61	GC07M025118	1.45480418205261	https://www.genecards.org/cgi-bin/carddisp.pl?gene=CYCS
DMPK	DM1 Protein Kinase	Protein Coding	Q09013	61	GC19M045769	1.45480418205261	https://www.genecards.org/cgi-bin/carddisp.pl?gene=DMPK
ESR2	Estrogen Receptor 2	Protein Coding	Q92731	61	GC14M064084	1.45480418205261	https://www.genecards.org/cgi-bin/carddisp.pl?gene=ESR2
F7	Coagulation Factor VII	Protein Coding	P08709	61	GC13P113105	1.45480418205261	https://www.genecards.org/cgi-bin/carddisp.pl?gene=F7
FST	Follistatin	Protein Coding	P19883	61	GC05P053480	1.45480418205261	https://www.genecards.org/cgi-bin/carddisp.pl?gene=FST
HTR2A	5-Hydroxytryptamine Receptor 2A	Protein Coding	P28223	61	GC13M046831	1.45480418205261	https://www.genecards.org/cgi-bin/carddisp.pl?gene=HTR2A
IRAK1	Interleukin 1 Receptor Associated Kinase 1	Protein Coding	P51617	61	GC0XM154010	1.45480418205261	https://www.genecards.org/cgi-bin/carddisp.pl?gene=IRAK1
KCNJ5	Potassium Inwardly Rectifying Channel Subfamily J Member 5	Protein Coding	P48544	61	GC11P128891	1.45480418205261	https://www.genecards.org/cgi-bin/carddisp.pl?gene=KCNJ5
KNG1	Kininogen 1	Protein Coding	P01042	61	GC03P186717	1.45480418205261	https://www.genecards.org/cgi-bin/carddisp.pl?gene=KNG1
LIPE	Lipase E, Hormone Sensitive Type	Protein Coding	Q05469	61	GC19M042401	1.45480418205261	https://www.genecards.org/cgi-bin/carddisp.pl?gene=LIPE
PDPK1	3-Phosphoinositide Dependent Protein Kinase 1	Protein Coding	O15530	61	GC16P002537	1.45480418205261	https://www.genecards.org/cgi-bin/carddisp.pl?gene=PDPK1
PFKM	Phosphofructokinase, Muscle	Protein Coding	P08237	61	GC12P048105	1.45480418205261	https://www.genecards.org/cgi-bin/carddisp.pl?gene=PFKM
PIK3C3	Phosphatidylinositol 3-Kinase Catalytic Subunit Type 3	Protein Coding	Q8NEB9	61	GC18P041955	1.45480418205261	https://www.genecards.org/cgi-bin/carddisp.pl?gene=PIK3C3
PIK3CB	Phosphatidylinositol-4,5-Bisphosphate 3-Kinase Catalytic Subunit Beta	Protein Coding	P42338	61	GC03M138652	1.45480418205261	https://www.genecards.org/cgi-bin/carddisp.pl?gene=PIK3CB
PLA2G6	Phospholipase A2 Group VI	Protein Coding	O60733	61	GC22M087757	1.45480418205261	https://www.genecards.org/cgi-bin/carddisp.pl?gene=PLA2G6
POMC	Proopiomelanocortin	Protein Coding	P01189	61	GC02M025160	1.45480418205261	https://www.genecards.org/cgi-bin/carddisp.pl?gene=POMC
PRKACB	Protein Kinase CAMP-Activated Catalytic Subunit Beta	Protein Coding	P22694	61	GC01P084078	1.45480418205261	https://www.genecards.org/cgi-bin/carddisp.pl?gene=PRKACB
TNFRSF1B	TNF Receptor Superfamily Member 1B	Protein Coding	P20333	61	GC01P075466	1.45480418205261	https://www.genecards.org/cgi-bin/carddisp.pl?gene=TNFRSF1B
TPO	Thyroid Peroxidase	Protein Coding	P07202	61	GC02P001374	1.45480418205261	https://www.genecards.org/cgi-bin/carddisp.pl?gene=TPO
ADORA1	Adenosine A1 Receptor	Protein Coding	P30542	60	GC01P203090	1.45480418205261	https://www.genecards.org/cgi-bin/carddisp.pl?gene=ADORA1
CYP2D6	Cytochrome P450 Family 2 Subfamily D Member 6 (Gene/Pseudogene)	Protein Coding	P10635	60	GC22M042126	1.45480418205261	https://www.genecards.org/cgi-bin/carddisp.pl?gene=CYP2D6
DGAT1	Diacylglycerol O-Acyltransferase 1	Protein Coding	O75907	60	GC08M147388	1.45480418205261	https://www.genecards.org/cgi-bin/carddisp.pl?gene=DGAT1
ERN1	Endoplasmic Reticulum To Nucleus Signaling 1	Protein Coding	O75460	60	GC17M064039	1.45480418205261	https://www.genecards.org/cgi-bin/carddisp.pl?gene=ERN1
F9	Coagulation Factor IX	Protein Coding	P00740	60	GC0XP139530	1.45480418205261	https://www.genecards.org/cgi-bin/carddisp.pl?gene=F9
FOXA2	Forkhead Box A2	Protein Coding	Q9Y261	60	GC20M022581	1.45480418205261	https://www.genecards.org/cgi-bin/carddisp.pl?gene=FOXA2
GOT2	Glutamic-Oxaloacetic Transaminase 2	Protein Coding	P00505	60	GC16M058707	1.45480418205261	https://www.genecards.org/cgi-bin/carddisp.pl?gene=GOT2
MAP2K6	Mitogen-Activated Protein Kinase Kinase 6	Protein Coding	P52564	60	GC17P069414	1.45480418205261	https://www.genecards.org/cgi-bin/carddisp.pl?gene=MAP2K6
NPHS1	NPHS1 Adhesion Molecule, Nephrin	Protein Coding	O60500	60	GC19M035825	1.45480418205261	https://www.genecards.org/cgi-bin/carddisp.pl?gene=NPHS1
OGT	O-Linked N-Acetylglucosamine (GlcNAc) Transferase	Protein Coding	O15294	60	GC0XP072033	1.45480418205261	https://www.genecards.org/cgi-bin/carddisp.pl?gene=OGT
PDP1	Pyruvate Dehydrogenase Phosphatase Catalytic Subunit 1	Protein Coding	Q9P0J1	60	GC08P093857	1.45480418205261	https://www.genecards.org/cgi-bin/carddisp.pl?gene=PDP1
PNLIP	Pancreatic Lipase	Protein Coding	P16233	60	GC10P116545	1.45480418205261	https://www.genecards.org/cgi-bin/carddisp.pl?gene=PNLIP
PYGM	Glycogen Phosphorylase, Muscle Associated	Protein Coding	P11217	60	GC11M064746	1.45480418205261	https://www.genecards.org/cgi-bin/carddisp.pl?gene=PYGM
TGM2	Transglutaminase 2	Protein Coding	P21980	60	GC20M038127	1.45480418205261	https://www.genecards.org/cgi-bin/carddisp.pl?gene=TGM2
THBS2	Thrombospondin 2	Protein Coding	P35442	60	GC06M169215	1.45480418205261	https://www.genecards.org/cgi-bin/carddisp.pl?gene=THBS2
DUSP1	Dual Specificity Phosphatase 1	Protein Coding	P28562	59	GC05M172768	1.45480418205261	https://www.genecards.org/cgi-bin/carddisp.pl?gene=DUSP1
ESRRA	Estrogen Related Receptor Alpha	Protein Coding	P11474	59	GC11P064305	1.45480418205261	https://www.genecards.org/cgi-bin/carddisp.pl?gene=ESRRA
IGFBP7	Insulin Like Growth Factor Binding Protein 7	Protein Coding	Q16270	59	GC04M057030	1.45480418205261	https://www.genecards.org/cgi-bin/carddisp.pl?gene=IGFBP7
ITGAX	Integrin Subunit Alpha X	Protein Coding	P20702	59	GC16P121102	1.45480418205261	https://www.genecards.org/cgi-bin/carddisp.pl?gene=ITGAX
MSTN	Myostatin	Protein Coding	O14793	59	GC02M190055	1.45480418205261	https://www.genecards.org/cgi-bin/carddisp.pl?gene=MSTN
NR1H3	Nuclear Receptor Subfamily 1 Group H Member 3	Protein Coding	Q13133	59	GC11P047248	1.45480418205261	https://www.genecards.org/cgi-bin/carddisp.pl?gene=NR1H3
TCF3	Transcription Factor 3	Protein Coding	P15923	59	GC19M001609	1.45480418205261	https://www.genecards.org/cgi-bin/carddisp.pl?gene=TCF3
ACOX1	Acyl-CoA Oxidase 1	Protein Coding	Q15067	58	GC17M075941	1.45480418205261	https://www.genecards.org/cgi-bin/carddisp.pl?gene=ACOX1
AOC3	Amine Oxidase Copper Containing 3	Protein Coding	Q16853	58	GC17P042851	1.45480418205261	https://www.genecards.org/cgi-bin/carddisp.pl?gene=AOC3
CCKAR	Cholecystokinin A Receptor	Protein Coding	P32238	58	GC04M026483	1.45480418205261	https://www.genecards.org/cgi-bin/carddisp.pl?gene=CCKAR
CCL11	C-C Motif Chemokine Ligand 11	Protein Coding	P51671	58	GC17P034285	1.45480418205261	https://www.genecards.org/cgi-bin/carddisp.pl?gene=CCL11
CCR2	C-C Motif Chemokine Receptor 2	Protein Coding	P41597	58	GC03P064849	1.45480418205261	https://www.genecards.org/cgi-bin/carddisp.pl?gene=CCR2
CISH	Cytokine Inducible SH2 Containing Protein	Protein Coding	Q9NSE2	58	GC03M054843	1.45480418205261	https://www.genecards.org/cgi-bin/carddisp.pl?gene=CISH
CYP2E1	Cytochrome P450 Family 2 Subfamily E Member 1	Protein Coding	P05181	58	GC10P133520	1.45480418205261	https://www.genecards.org/cgi-bin/carddisp.pl?gene=CYP2E1
GPT2	Glutamic--Pyruvic Transaminase 2	Protein Coding	Q8TD30	58	GC16P121343	1.45480418205261	https://www.genecards.org/cgi-bin/carddisp.pl?gene=GPT2
GYG1	Glycogenin 1	Protein Coding	P46976	58	GC03P148991	1.45480418205261	https://www.genecards.org/cgi-bin/carddisp.pl?gene=GYG1
HK2	Hexokinase 2	Protein Coding	P52789	58	GC02P075491	1.45480418205261	https://www.genecards.org/cgi-bin/carddisp.pl?gene=HK2
HSD11B2	Hydroxysteroid 11-Beta Dehydrogenase 2	Protein Coding	P80365	58	GC16P121870	1.45480418205261	https://www.genecards.org/cgi-bin/carddisp.pl?gene=HSD11B2
IL1A	Interleukin 1 Alpha	Protein Coding	P01583	58	GC02M112773	1.45480418205261	https://www.genecards.org/cgi-bin/carddisp.pl?gene=IL1A
LNPEP	Leucyl And Cystinyl Aminopeptidase	Protein Coding	Q9UIQ6	58	GC05P096935	1.45480418205261	https://www.genecards.org/cgi-bin/carddisp.pl?gene=LNPEP
MB	Myoglobin	Protein Coding	P02144	58	GC22M035606	1.45480418205261	https://www.genecards.org/cgi-bin/carddisp.pl?gene=MB
MYH14	Myosin Heavy Chain 14	Protein Coding	Q7Z406	58	GC19P152909	1.45480418205261	https://www.genecards.org/cgi-bin/carddisp.pl?gene=MYH14
NAGLU	N-Acetyl-Alpha-Glucosaminidase	Protein Coding	P54802	58	GC17P154848	1.45480418205261	https://www.genecards.org/cgi-bin/carddisp.pl?gene=NAGLU
PDE5A	Phosphodiesterase 5A	Protein Coding	O76074	58	GC04M119494	1.45480418205261	https://www.genecards.org/cgi-bin/carddisp.pl?gene=PDE5A
PRKACG	Protein Kinase CAMP-Activated Catalytic Subunit Gamma	Protein Coding	P22612	58	GC09M072009	1.45480418205261	https://www.genecards.org/cgi-bin/carddisp.pl?gene=PRKACG
PTS	6-Pyruvoyltetrahydropterin Synthase	Protein Coding	Q03393	58	GC11P112226	1.45480418205261	https://www.genecards.org/cgi-bin/carddisp.pl?gene=PTS
SCARB2	Scavenger Receptor Class B Member 2	Protein Coding	Q14108	58	GC04M076158	1.45480418205261	https://www.genecards.org/cgi-bin/carddisp.pl?gene=SCARB2
SERPINA6	Serpin Family A Member 6	Protein Coding	P08185	58	GC14M124249	1.45480418205261	https://www.genecards.org/cgi-bin/carddisp.pl?gene=SERPINA6
SI	Sucrase-Isomaltase	Protein Coding	P14410	58	GC03M164978	1.45480418205261	https://www.genecards.org/cgi-bin/carddisp.pl?gene=SI
SIK2	Salt Inducible Kinase 2	Protein Coding	Q9H0K1	58	GC11P113445	1.45480418205261	https://www.genecards.org/cgi-bin/carddisp.pl?gene=SIK2
STAR	Steroidogenic Acute Regulatory Protein	Protein Coding	P49675	58	GC08M038836	1.45480418205261	https://www.genecards.org/cgi-bin/carddisp.pl?gene=STAR
TKT	Transketolase	Protein Coding	P29401	58	GC03M053224	1.45480418205261	https://www.genecards.org/cgi-bin/carddisp.pl?gene=TKT
ADM	Adrenomedullin	Protein Coding	P35318	57	GC11P021130	1.45480418205261	https://www.genecards.org/cgi-bin/carddisp.pl?gene=ADM
AGTR2	Angiotensin II Receptor Type 2	Protein Coding	P50052	57	GC0XP116170	1.45480418205261	https://www.genecards.org/cgi-bin/carddisp.pl?gene=AGTR2
CD2	CD2 Molecule	Protein Coding	P06729	57	GC01P116754	1.45480418205261	https://www.genecards.org/cgi-bin/carddisp.pl?gene=CD2
FABP3	Fatty Acid Binding Protein 3	Protein Coding	P05413	57	GC01M034928	1.45480418205261	https://www.genecards.org/cgi-bin/carddisp.pl?gene=FABP3
GAL	Galanin And GMAP Prepropeptide	Protein Coding	P22466	57	GC11P108040	1.45480418205261	https://www.genecards.org/cgi-bin/carddisp.pl?gene=GAL
GYS2	Glycogen Synthase 2	Protein Coding	P54840	57	GC12M035919	1.45480418205261	https://www.genecards.org/cgi-bin/carddisp.pl?gene=GYS2
IGFBP2	Insulin Like Growth Factor Binding Protein 2	Protein Coding	P18065	57	GC02P216632	1.45480418205261	https://www.genecards.org/cgi-bin/carddisp.pl?gene=IGFBP2
ISL1	ISL LIM Homeobox 1	Protein Coding	P61371	57	GC05P051383	1.45480418205261	https://www.genecards.org/cgi-bin/carddisp.pl?gene=ISL1
MGAM	Maltase-Glucoamylase	Protein Coding	O43451	57	GC07P167658	1.45480418205261	https://www.genecards.org/cgi-bin/carddisp.pl?gene=MGAM
PCBD1	Pterin-4 Alpha-Carbinolamine Dehydratase 1	Protein Coding	P61457	57	GC10M070882	1.45480418205261	https://www.genecards.org/cgi-bin/carddisp.pl?gene=PCBD1
PDE3B	Phosphodiesterase 3B	Protein Coding	Q13370	57	GC11P014643	1.45480418205261	https://www.genecards.org/cgi-bin/carddisp.pl?gene=PDE3B
PNPLA2	Patatin Like Domain 2, Triacylglycerol Lipase	Protein Coding	Q96AD5	57	GC11P020269	1.45480418205261	https://www.genecards.org/cgi-bin/carddisp.pl?gene=PNPLA2
PXDN	Peroxidasin	Protein Coding	Q92626	57	GC02M001635	1.45480418205261	https://www.genecards.org/cgi-bin/carddisp.pl?gene=PXDN
SHC1	SHC Adaptor Protein 1	Protein Coding	P29353	57	GC01M154962	1.45480418205261	https://www.genecards.org/cgi-bin/carddisp.pl?gene=SHC1
TFAP2B	Transcription Factor AP-2 Beta	Protein Coding	Q92481	57	GC06P182131	1.45480418205261	https://www.genecards.org/cgi-bin/carddisp.pl?gene=TFAP2B
ADCY10	Adenylate Cyclase 10	Protein Coding	Q96PN6	56	GC01M167809	1.45480418205261	https://www.genecards.org/cgi-bin/carddisp.pl?gene=ADCY10
ALOX12	Arachidonate 12-Lipoxygenase, 12S Type	Protein Coding	P18054	56	GC17P153705	1.45480418205261	https://www.genecards.org/cgi-bin/carddisp.pl?gene=ALOX12
CD63	CD63 Molecule	Protein Coding	P08962	56	GC12M060362	1.45480418205261	https://www.genecards.org/cgi-bin/carddisp.pl?gene=CD63
FOXM1	Forkhead Box M1	Protein Coding	Q08050	56	GC12M002857	1.45480418205261	https://www.genecards.org/cgi-bin/carddisp.pl?gene=FOXM1
GPD1	Glycerol-3-Phosphate Dehydrogenase 1	Protein Coding	P21695	56	GC12P075094	1.45480418205261	https://www.genecards.org/cgi-bin/carddisp.pl?gene=GPD1
APOD	Apolipoprotein D	Protein Coding	P05090	55	GC03M195568	1.45480418205261	https://www.genecards.org/cgi-bin/carddisp.pl?gene=APOD
CYP21A2	Cytochrome P450 Family 21 Subfamily A Member 2	Protein Coding	P08686	55	GC06P181915	1.45480418205261	https://www.genecards.org/cgi-bin/carddisp.pl?gene=CYP21A2
DGAT2	Diacylglycerol O-Acyltransferase 2	Protein Coding	Q96PD7	55	GC11P075759	1.45480418205261	https://www.genecards.org/cgi-bin/carddisp.pl?gene=DGAT2
GPLD1	Glycosylphosphatidylinositol Specific Phospholipase D1	Protein Coding	P80108	55	GC06M024573	1.45480418205261	https://www.genecards.org/cgi-bin/carddisp.pl?gene=GPLD1
NDUFS4	NADH:Ubiquinone Oxidoreductase Subunit S4	Protein Coding	O43181	55	GC05P053560	1.45480418205261	https://www.genecards.org/cgi-bin/carddisp.pl?gene=NDUFS4
SNAP23	Synaptosome Associated Protein 23	Protein Coding	O00161	55	GC15P042491	1.45480418205261	https://www.genecards.org/cgi-bin/carddisp.pl?gene=SNAP23
SREBF2	Sterol Regulatory Element Binding Transcription Factor 2	Protein Coding	Q12772	55	GC22P041833	1.45480418205261	https://www.genecards.org/cgi-bin/carddisp.pl?gene=SREBF2
BMAL1	Basic Helix-Loop-Helix ARNT Like 1	Protein Coding	O00327	54	GC11P021222	1.45480418205261	https://www.genecards.org/cgi-bin/carddisp.pl?gene=BMAL1
CDKN3	Cyclin Dependent Kinase Inhibitor 3	Protein Coding	Q16667	54	GC14P058243	1.45480418205261	https://www.genecards.org/cgi-bin/carddisp.pl?gene=CDKN3
CNTF	Ciliary Neurotrophic Factor	Protein Coding	P26441	54	GC11P058622	1.45480418205261	https://www.genecards.org/cgi-bin/carddisp.pl?gene=CNTF
G6PC3	Glucose-6-Phosphatase Catalytic Subunit 3	Protein Coding	Q9BUM1	54	GC17P044070	1.45480418205261	https://www.genecards.org/cgi-bin/carddisp.pl?gene=G6PC3
GPR35	G Protein-Coupled Receptor 35	Protein Coding	Q9HC97	54	GC02P240605	1.45480418205261	https://www.genecards.org/cgi-bin/carddisp.pl?gene=GPR35
GPX2	Glutathione Peroxidase 2	Protein Coding	P18283	54	GC14M064939	1.45480418205261	https://www.genecards.org/cgi-bin/carddisp.pl?gene=GPX2
GPX7	Glutathione Peroxidase 7	Protein Coding	Q96SL4	54	GC01P052602	1.45480418205261	https://www.genecards.org/cgi-bin/carddisp.pl?gene=GPX7
NR0B2	Nuclear Receptor Subfamily 0 Group B Member 2	Protein Coding	Q15466	54	GC01M034795	1.45480418205261	https://www.genecards.org/cgi-bin/carddisp.pl?gene=NR0B2
PEA15	Proliferation And Apoptosis Adaptor Protein 15	Protein Coding	Q15121	54	GC01P160205	1.45480418205261	https://www.genecards.org/cgi-bin/carddisp.pl?gene=PEA15
SPINK1	Serine Peptidase Inhibitor Kazal Type 1	Protein Coding	P00995	54	GC05M147825	1.45480418205261	https://www.genecards.org/cgi-bin/carddisp.pl?gene=SPINK1
TAC1	Tachykinin Precursor 1	Protein Coding	P20366	54	GC07P097734	1.45480418205261	https://www.genecards.org/cgi-bin/carddisp.pl?gene=TAC1
XPR1	Xenotropic And Polytropic Retrovirus Receptor 1	Protein Coding	Q9UBH6	54	GC01P180632	1.45480418205261	https://www.genecards.org/cgi-bin/carddisp.pl?gene=XPR1
AGRP	Agouti Related Neuropeptide	Protein Coding	O00253	53	GC16M067482	1.45480418205261	https://www.genecards.org/cgi-bin/carddisp.pl?gene=AGRP
APOC1	Apolipoprotein C1	Protein Coding	P02654	53	GC19P044914	1.45480418205261	https://www.genecards.org/cgi-bin/carddisp.pl?gene=APOC1
CDIPT	CDP-Diacylglycerol--Inositol 3-Phosphatidyltransferase	Protein Coding	O14735	53	GC16M051044	1.45480418205261	https://www.genecards.org/cgi-bin/carddisp.pl?gene=CDIPT
FFAR2	Free Fatty Acid Receptor 2	Protein Coding	O15552	53	GC19P152388	1.45480418205261	https://www.genecards.org/cgi-bin/carddisp.pl?gene=FFAR2
UTS2R	Urotensin 2 Receptor	Protein Coding	Q9UKP6	53	GC17P155807	1.45480418205261	https://www.genecards.org/cgi-bin/carddisp.pl?gene=UTS2R
AMY2B	Amylase Alpha 2B	Protein Coding	P19961	52	GC01P103554	1.45480418205261	https://www.genecards.org/cgi-bin/carddisp.pl?gene=AMY2B
CD68	CD68 Molecule	Protein Coding	P34810	52	GC17P007579	1.45480418205261	https://www.genecards.org/cgi-bin/carddisp.pl?gene=CD68
CELF1	CUGBP Elav-Like Family Member 1	Protein Coding	Q92879	52	GC11M139456	1.45480418205261	https://www.genecards.org/cgi-bin/carddisp.pl?gene=CELF1
GPBAR1	G Protein-Coupled Bile Acid Receptor 1	Protein Coding	Q8TDU6	52	GC02P218259	1.45480418205261	https://www.genecards.org/cgi-bin/carddisp.pl?gene=GPBAR1
PLEK	Pleckstrin	Protein Coding	P08567	52	GC02P068365	1.45480418205261	https://www.genecards.org/cgi-bin/carddisp.pl?gene=PLEK
POLR2D	RNA Polymerase II Subunit D	Protein Coding	O15514	52	GC02M128781	1.45480418205261	https://www.genecards.org/cgi-bin/carddisp.pl?gene=POLR2D
CLPS	Colipase	Protein Coding	P04118	51	GC06M106629	1.45480418205261	https://www.genecards.org/cgi-bin/carddisp.pl?gene=CLPS
CPQ	Carboxypeptidase Q	Protein Coding	Q9Y646	51	GC08P096645	1.45480418205261	https://www.genecards.org/cgi-bin/carddisp.pl?gene=CPQ
DUSP2	Dual Specificity Phosphatase 2	Protein Coding	Q05923	51	GC02M102304	1.45480418205261	https://www.genecards.org/cgi-bin/carddisp.pl?gene=DUSP2
GPX5	Glutathione Peroxidase 5	Protein Coding	O75715	51	GC06P028525	1.45480418205261	https://www.genecards.org/cgi-bin/carddisp.pl?gene=GPX5
GPX8	Glutathione Peroxidase 8 (Putative)	Protein Coding	Q8TED1	51	GC05P055160	1.45480418205261	https://www.genecards.org/cgi-bin/carddisp.pl?gene=GPX8
LPXN	Leupaxin	Protein Coding	O60711	51	GC11M139524	1.45480418205261	https://www.genecards.org/cgi-bin/carddisp.pl?gene=LPXN
PPY	Pancreatic Polypeptide	Protein Coding	P01298	51	GC17M043940	1.45480418205261	https://www.genecards.org/cgi-bin/carddisp.pl?gene=PPY
SLC27A1	Solute Carrier Family 27 Member 1	Protein Coding	Q6PCB7	51	GC19P152087	1.45480418205261	https://www.genecards.org/cgi-bin/carddisp.pl?gene=SLC27A1
AMY2A	Amylase Alpha 2A	Protein Coding	P04746	50	GC01P103616	1.45480418205261	https://www.genecards.org/cgi-bin/carddisp.pl?gene=AMY2A
CSN1S1	Casein Alpha S1	Protein Coding	P47710	50	GC04P070102	1.45480418205261	https://www.genecards.org/cgi-bin/carddisp.pl?gene=CSN1S1
DNAH8	Dynein Axonemal Heavy Chain 8	Protein Coding	Q96JB1	50	GC06P182037	1.45480418205261	https://www.genecards.org/cgi-bin/carddisp.pl?gene=DNAH8
FFAR4	Free Fatty Acid Receptor 4	Protein Coding	Q5NUL3	50	GC10P093566	1.45480418205261	https://www.genecards.org/cgi-bin/carddisp.pl?gene=FFAR4
CIDEA	Cell Death Inducing DFFA Like Effector A	Protein Coding	O60543	49	GC18P012254	1.45480418205261	https://www.genecards.org/cgi-bin/carddisp.pl?gene=CIDEA
RRAD	RRAD, Ras Related Glycolysis Inhibitor And Calcium Channel Regulator	Protein Coding	P55042	49	GC16M067810	1.45480418205261	https://www.genecards.org/cgi-bin/carddisp.pl?gene=RRAD
FFAR3	Free Fatty Acid Receptor 3	Protein Coding	O14843	48	GC19P153610	1.45480418205261	https://www.genecards.org/cgi-bin/carddisp.pl?gene=FFAR3
HRC	Histidine Rich Calcium Binding Protein	Protein Coding	P23327	48	GC19M049151	1.45480418205261	https://www.genecards.org/cgi-bin/carddisp.pl?gene=HRC
STAP2	Signal Transducing Adaptor Family Member 2	Protein Coding	Q9UGK3	48	GC19M004324	1.45480418205261	https://www.genecards.org/cgi-bin/carddisp.pl?gene=STAP2
GPX6	Glutathione Peroxidase 6	Protein Coding	P59796	47	GC06M028503	1.45480418205261	https://www.genecards.org/cgi-bin/carddisp.pl?gene=GPX6
SCT	Secretin	Protein Coding	P09683	47	GC11M000626	1.45480418205261	https://www.genecards.org/cgi-bin/carddisp.pl?gene=SCT
SULT1A3	Sulfotransferase Family 1A Member 3	Protein Coding	P0DMM9	47	GC16P030199	1.45480418205261	https://www.genecards.org/cgi-bin/carddisp.pl?gene=SULT1A3
PXDNL	Peroxidasin Like	Protein Coding	A1KZ92	45	GC08M051319	1.45480418205261	https://www.genecards.org/cgi-bin/carddisp.pl?gene=PXDNL
RETNLB	Resistin Like Beta	Protein Coding	Q9BQ08	45	GC03M108743	1.45480418205261	https://www.genecards.org/cgi-bin/carddisp.pl?gene=RETNLB
FABP12	Fatty Acid Binding Protein 12	Protein Coding	A6NFH5	44	GC08M081524	1.45480418205261	https://www.genecards.org/cgi-bin/carddisp.pl?gene=FABP12
RNPEPL1	Arginyl Aminopeptidase Like 1	Protein Coding	Q9HAU8	44	GC02P240565	1.45480418205261	https://www.genecards.org/cgi-bin/carddisp.pl?gene=RNPEPL1
TM6SF2	Transmembrane 6 Superfamily Member 2	Protein Coding	Q9BZW4	41	GC19M019264	1.45480418205261	https://www.genecards.org/cgi-bin/carddisp.pl?gene=TM6SF2
AMY1B	Amylase Alpha 1B	Protein Coding	P0DTE7	40	GC01M103687	1.45480418205261	https://www.genecards.org/cgi-bin/carddisp.pl?gene=AMY1B
MSBP1	Minisatellite Binding Protein 1	Protein Coding		10	GC00U990213	1.45480418205261	https://www.genecards.org/cgi-bin/carddisp.pl?gene=MSBP1
GLB1	Galactosidase Beta 1	Protein Coding	P16278	62	GC03M032963	1.43863475322723	https://www.genecards.org/cgi-bin/carddisp.pl?gene=GLB1
CYP1A1	Cytochrome P450 Family 1 Subfamily A Member 1	Protein Coding	P04798	60	GC15M074719	1.43863475322723	https://www.genecards.org/cgi-bin/carddisp.pl?gene=CYP1A1
HEXB	Hexosaminidase Subunit Beta	Protein Coding	P07686	60	GC05P074640	1.43863475322723	https://www.genecards.org/cgi-bin/carddisp.pl?gene=HEXB
SLC12A3	Solute Carrier Family 12 Member 3	Protein Coding	P55017	60	GC16P056865	1.43863475322723	https://www.genecards.org/cgi-bin/carddisp.pl?gene=SLC12A3
SLC18A2	Solute Carrier Family 18 Member A2	Protein Coding	Q05940	60	GC10P117241	1.43863475322723	https://www.genecards.org/cgi-bin/carddisp.pl?gene=SLC18A2
TPI1	Triosephosphate Isomerase 1	Protein Coding	P60174	60	GC12P006867	1.43863475322723	https://www.genecards.org/cgi-bin/carddisp.pl?gene=TPI1
ADD1	Adducin 1	Protein Coding	P35611	58	GC04P029564	1.43863475322723	https://www.genecards.org/cgi-bin/carddisp.pl?gene=ADD1
IL23R	Interleukin 23 Receptor	Protein Coding	Q5VWK5	57	GC01P067138	1.43863475322723	https://www.genecards.org/cgi-bin/carddisp.pl?gene=IL23R
DLC1	DLC1 Rho GTPase Activating Protein	Protein Coding	Q96QB1	56	GC08M013083	1.43863475322723	https://www.genecards.org/cgi-bin/carddisp.pl?gene=DLC1
AZGP1	Alpha-2-Glycoprotein 1, Zinc-Binding	Protein Coding	P25311	55	GC07M106710	1.43863475322723	https://www.genecards.org/cgi-bin/carddisp.pl?gene=AZGP1
KCNE2	Potassium Voltage-Gated Channel Subfamily E Regulatory Subunit 2	Protein Coding	Q9Y6J6	55	GC21P034316	1.43863475322723	https://www.genecards.org/cgi-bin/carddisp.pl?gene=KCNE2
PREP	Prolyl Endopeptidase	Protein Coding	P48147	55	GC06M108625	1.43863475322723	https://www.genecards.org/cgi-bin/carddisp.pl?gene=PREP
IL22	Interleukin 22	Protein Coding	Q9GZX6	54	GC12M068248	1.43863475322723	https://www.genecards.org/cgi-bin/carddisp.pl?gene=IL22
LCP1	Lymphocyte Cytosolic Protein 1	Protein Coding	P13796	54	GC13M046132	1.43863475322723	https://www.genecards.org/cgi-bin/carddisp.pl?gene=LCP1
ZMIZ1	Zinc Finger MIZ-Type Containing 1	Protein Coding	Q9ULJ6	54	GC10P079068	1.43863475322723	https://www.genecards.org/cgi-bin/carddisp.pl?gene=ZMIZ1
ARID5B	AT-Rich Interaction Domain 5B	Protein Coding	Q14865	53	GC10P061901	1.43863475322723	https://www.genecards.org/cgi-bin/carddisp.pl?gene=ARID5B
PDIA4	Protein Disulfide Isomerase Family A Member 4	Protein Coding	P13667	53	GC07M149003	1.43863475322723	https://www.genecards.org/cgi-bin/carddisp.pl?gene=PDIA4
STRA6	Signaling Receptor And Transporter Of Retinol STRA6	Protein Coding	Q9BX79	53	GC15M074179	1.43863475322723	https://www.genecards.org/cgi-bin/carddisp.pl?gene=STRA6
ELMO2	Engulfment And Cell Motility 2	Protein Coding	Q96JJ3	52	GC20M046366	1.43863475322723	https://www.genecards.org/cgi-bin/carddisp.pl?gene=ELMO2
HLA-DPA1	Major Histocompatibility Complex, Class II, DP Alpha 1	Protein Coding	P20036	52	GC06M033064	1.43863475322723	https://www.genecards.org/cgi-bin/carddisp.pl?gene=HLA-DPA1
PROZ	Protein Z, Vitamin K Dependent Plasma Glycoprotein	Protein Coding	P22891	52	GC13P113158	1.43863475322723	https://www.genecards.org/cgi-bin/carddisp.pl?gene=PROZ
GSTK1	Glutathione S-Transferase Kappa 1	Protein Coding	Q9Y2Q3	51	GC07P165859	1.43863475322723	https://www.genecards.org/cgi-bin/carddisp.pl?gene=GSTK1
SCUBE2	Signal Peptide, CUB Domain And EGF Like Domain Containing 2	Protein Coding	Q9NQ36	51	GC11M009019	1.43863475322723	https://www.genecards.org/cgi-bin/carddisp.pl?gene=SCUBE2
MCM10	Minichromosome Maintenance 10 Replication Initiation Factor	Protein Coding	Q7L590	50	GC10P013161	1.43863475322723	https://www.genecards.org/cgi-bin/carddisp.pl?gene=MCM10
VAMP4	Vesicle Associated Membrane Protein 4	Protein Coding	O75379	50	GC01M171700	1.43863475322723	https://www.genecards.org/cgi-bin/carddisp.pl?gene=VAMP4
FSTL3	Follistatin Like 3	Protein Coding	O95633	47	GC19P000676	1.43863475322723	https://www.genecards.org/cgi-bin/carddisp.pl?gene=FSTL3
COMMD5	COMM Domain Containing 5	Protein Coding	Q9GZQ3	44	GC08M144837	1.43863475322723	https://www.genecards.org/cgi-bin/carddisp.pl?gene=COMMD5
TRIM68	Tripartite Motif Containing 68	Protein Coding	Q6AZZ1	44	GC11M004598	1.43863475322723	https://www.genecards.org/cgi-bin/carddisp.pl?gene=TRIM68
ZNF7	Zinc Finger Protein 7	Protein Coding	P17097	44	GC08P148748	1.43863475322723	https://www.genecards.org/cgi-bin/carddisp.pl?gene=ZNF7
PLIN5	Perilipin 5	Protein Coding	Q00G26	43	GC19M004522	1.43863475322723	https://www.genecards.org/cgi-bin/carddisp.pl?gene=PLIN5
ROMO1	Reactive Oxygen Species Modulator 1	Protein Coding	P60602	42	GC20P035699	1.43863475322723	https://www.genecards.org/cgi-bin/carddisp.pl?gene=ROMO1
C1QTNF4	C1q And TNF Related 4	Protein Coding	Q9BXJ3	40	GC11M139459	1.43863475322723	https://www.genecards.org/cgi-bin/carddisp.pl?gene=C1QTNF4
MEDAG	Mesenteric Estrogen Dependent Adipogenesis	Protein Coding	Q5VYS4	32	GC13P030906	1.43863475322723	https://www.genecards.org/cgi-bin/carddisp.pl?gene=MEDAG
OR52I1	Olfactory Receptor Family 52 Subfamily I Member 1	Protein Coding	Q8NGK6	32	GC11P020436	1.43863475322723	https://www.genecards.org/cgi-bin/carddisp.pl?gene=OR52I1
EGF	Epidermal Growth Factor	Protein Coding	P01133	64	GC04P109912	1.41612541675568	https://www.genecards.org/cgi-bin/carddisp.pl?gene=EGF
IRAK4	Interleukin 1 Receptor Associated Kinase 4	Protein Coding	Q9NWZ3	62	GC12P043758	1.41612541675568	https://www.genecards.org/cgi-bin/carddisp.pl?gene=IRAK4
SLC6A4	Solute Carrier Family 6 Member 4	Protein Coding	P31645	61	GC17M030194	1.41612541675568	https://www.genecards.org/cgi-bin/carddisp.pl?gene=SLC6A4
FTL	Ferritin Light Chain	Protein Coding	P02792	58	GC19P048965	1.41612541675568	https://www.genecards.org/cgi-bin/carddisp.pl?gene=FTL
ATP5F1B	ATP Synthase F1 Subunit Beta	Protein Coding	P06576	57	GC12M060417	1.41612541675568	https://www.genecards.org/cgi-bin/carddisp.pl?gene=ATP5F1B
HPSE	Heparanase	Protein Coding	Q9Y251	57	GC04M083292	1.41612541675568	https://www.genecards.org/cgi-bin/carddisp.pl?gene=HPSE
SERPINB2	Serpin Family B Member 2	Protein Coding	P05120	57	GC18P063871	1.41612541675568	https://www.genecards.org/cgi-bin/carddisp.pl?gene=SERPINB2
OLR1	Oxidized Low Density Lipoprotein Receptor 1	Protein Coding	P78380	56	GC12M035795	1.41612541675568	https://www.genecards.org/cgi-bin/carddisp.pl?gene=OLR1
VASP	Vasodilator Stimulated Phosphoprotein	Protein Coding	P50552	56	GC19P152713	1.41612541675568	https://www.genecards.org/cgi-bin/carddisp.pl?gene=VASP
CD226	CD226 Molecule	Protein Coding	Q15762	55	GC18M069831	1.41612541675568	https://www.genecards.org/cgi-bin/carddisp.pl?gene=CD226
DAB2	DAB Adaptor Protein 2	Protein Coding	P98082	55	GC05M039371	1.41612541675568	https://www.genecards.org/cgi-bin/carddisp.pl?gene=DAB2
FAF1	Fas Associated Factor 1	Protein Coding	Q9UNN5	54	GC01M050439	1.41612541675568	https://www.genecards.org/cgi-bin/carddisp.pl?gene=FAF1
NFYA	Nuclear Transcription Factor Y Subunit Alpha	Protein Coding	P23511	53	GC06P182047	1.41612541675568	https://www.genecards.org/cgi-bin/carddisp.pl?gene=NFYA
TNFSF12	TNF Superfamily Member 12	Protein Coding	O43508	51	GC17P153754	1.41612541675568	https://www.genecards.org/cgi-bin/carddisp.pl?gene=TNFSF12
ARHGEF11	Rho Guanine Nucleotide Exchange Factor 11	Protein Coding	O15085	50	GC01M156934	1.41612541675568	https://www.genecards.org/cgi-bin/carddisp.pl?gene=ARHGEF11
C5AR2	Complement C5a Receptor 2	Protein Coding	Q9P296	50	GC19P152780	1.41612541675568	https://www.genecards.org/cgi-bin/carddisp.pl?gene=C5AR2
IL32	Interleukin 32	Protein Coding	P24001	50	GC16P120203	1.41612541675568	https://www.genecards.org/cgi-bin/carddisp.pl?gene=IL32
SPX	Spexin Hormone	Protein Coding	Q9BT56	41	GC12P021526	1.41612541675568	https://www.genecards.org/cgi-bin/carddisp.pl?gene=SPX
C1QTNF12	C1q And TNF Related 12	Protein Coding	Q5T7M4	40	GC01M022159	1.41612541675568	https://www.genecards.org/cgi-bin/carddisp.pl?gene=C1QTNF12
PLEKHO1	Pleckstrin Homology Domain Containing O1	Protein Coding	Q53GL0	40	GC01P176467	1.41612541675568	https://www.genecards.org/cgi-bin/carddisp.pl?gene=PLEKHO1
ERBB2	Erb-B2 Receptor Tyrosine Kinase 2	Protein Coding	P04626	68	GC17P039687	1.39232683181763	https://www.genecards.org/cgi-bin/carddisp.pl?gene=ERBB2
CASP8	Caspase 8	Protein Coding	Q14790	65	GC02P201233	1.39232683181763	https://www.genecards.org/cgi-bin/carddisp.pl?gene=CASP8
PRKAR1A	Protein Kinase CAMP-Dependent Type I Regulatory Subunit Alpha	Protein Coding	P10644	64	GC17P155470	1.39232683181763	https://www.genecards.org/cgi-bin/carddisp.pl?gene=PRKAR1A
COL1A1	Collagen Type I Alpha 1 Chain	Protein Coding	P02452	62	GC17M097561	1.39232683181763	https://www.genecards.org/cgi-bin/carddisp.pl?gene=COL1A1
VKORC1	Vitamin K Epoxide Reductase Complex Subunit 1	Protein Coding	Q9BQB6	62	GC16M051194	1.39232683181763	https://www.genecards.org/cgi-bin/carddisp.pl?gene=VKORC1
ANXA2	Annexin A2	Protein Coding	P07355	60	GC15M060347	1.39232683181763	https://www.genecards.org/cgi-bin/carddisp.pl?gene=ANXA2
ITGA2	Integrin Subunit Alpha 2	Protein Coding	P17301	59	GC05P052989	1.39232683181763	https://www.genecards.org/cgi-bin/carddisp.pl?gene=ITGA2
KCNA2	Potassium Voltage-Gated Channel Subfamily A Member 2	Protein Coding	P16389	59	GC01M110519	1.39232683181763	https://www.genecards.org/cgi-bin/carddisp.pl?gene=KCNA2
MAP4K4	Mitogen-Activated Protein Kinase Kinase Kinase Kinase 4	Protein Coding	O95819	59	GC02P101696	1.39232683181763	https://www.genecards.org/cgi-bin/carddisp.pl?gene=MAP4K4
BIRC5	Baculoviral IAP Repeat Containing 5	Protein Coding	O15392	58	GC17P078214	1.39232683181763	https://www.genecards.org/cgi-bin/carddisp.pl?gene=BIRC5
FBXW7	F-Box And WD Repeat Domain Containing 7	Protein Coding	Q969H0	58	GC04M152321	1.39232683181763	https://www.genecards.org/cgi-bin/carddisp.pl?gene=FBXW7
RASGRP1	RAS Guanyl Releasing Protein 1	Protein Coding	O95267	58	GC15M038488	1.39232683181763	https://www.genecards.org/cgi-bin/carddisp.pl?gene=RASGRP1
NAT1	N-Acetyltransferase 1	Protein Coding	P18440	57	GC08P018183	1.39232683181763	https://www.genecards.org/cgi-bin/carddisp.pl?gene=NAT1
PRKAB2	Protein Kinase AMP-Activated Non-Catalytic Subunit Beta 2	Protein Coding	O43741	57	GC01M147155	1.39232683181763	https://www.genecards.org/cgi-bin/carddisp.pl?gene=PRKAB2
TRPM6	Transient Receptor Potential Cation Channel Subfamily M Member 6	Protein Coding	Q9BX84	57	GC09M074725	1.39232683181763	https://www.genecards.org/cgi-bin/carddisp.pl?gene=TRPM6
VTN	Vitronectin	Protein Coding	P04004	57	GC17M096696	1.39232683181763	https://www.genecards.org/cgi-bin/carddisp.pl?gene=VTN
BCAR1	BCAR1 Scaffold Protein, Cas Family Member	Protein Coding	P56945	56	GC16M075228	1.39232683181763	https://www.genecards.org/cgi-bin/carddisp.pl?gene=BCAR1
LBP	Lipopolysaccharide Binding Protein	Protein Coding	P18428	56	GC20P038346	1.39232683181763	https://www.genecards.org/cgi-bin/carddisp.pl?gene=LBP
TRPM7	Transient Receptor Potential Cation Channel Subfamily M Member 7	Protein Coding	Q96QT4	56	GC15M050552	1.39232683181763	https://www.genecards.org/cgi-bin/carddisp.pl?gene=TRPM7
CYP46A1	Cytochrome P450 Family 46 Subfamily A Member 1	Protein Coding	Q9Y6A2	55	GC14P099684	1.39232683181763	https://www.genecards.org/cgi-bin/carddisp.pl?gene=CYP46A1
DARS2	Aspartyl-TRNA Synthetase 2, Mitochondrial	Protein Coding	Q6PI48	55	GC01P173824	1.39232683181763	https://www.genecards.org/cgi-bin/carddisp.pl?gene=DARS2
F2RL3	F2R Like Thrombin Or Trypsin Receptor 3	Protein Coding	Q96RI0	55	GC19P016888	1.39232683181763	https://www.genecards.org/cgi-bin/carddisp.pl?gene=F2RL3
MTO1	Mitochondrial TRNA Translation Optimization 1	Protein Coding	Q9Y2Z2	55	GC06P073461	1.39232683181763	https://www.genecards.org/cgi-bin/carddisp.pl?gene=MTO1
PAPPA	Pappalysin 1	Protein Coding	Q13219	55	GC09P152394	1.39232683181763	https://www.genecards.org/cgi-bin/carddisp.pl?gene=PAPPA
TARS2	Threonyl-TRNA Synthetase 2, Mitochondrial	Protein Coding	Q9BW92	55	GC01P176487	1.39232683181763	https://www.genecards.org/cgi-bin/carddisp.pl?gene=TARS2
IARS2	Isoleucyl-TRNA Synthetase 2, Mitochondrial	Protein Coding	Q9NSE4	54	GC01P220094	1.39232683181763	https://www.genecards.org/cgi-bin/carddisp.pl?gene=IARS2
LILRB1	Leukocyte Immunoglobulin Like Receptor B1	Protein Coding	Q8NHL6	54	GC19P153109	1.39232683181763	https://www.genecards.org/cgi-bin/carddisp.pl?gene=LILRB1
TIMP2	TIMP Metallopeptidase Inhibitor 2	Protein Coding	P16035	54	GC17M078852	1.39232683181763	https://www.genecards.org/cgi-bin/carddisp.pl?gene=TIMP2
WWP2	WW Domain Containing E3 Ubiquitin Protein Ligase 2	Protein Coding	O00308	54	GC16P122014	1.39232683181763	https://www.genecards.org/cgi-bin/carddisp.pl?gene=WWP2
TRPM2	Transient Receptor Potential Cation Channel Subfamily M Member 2	Protein Coding	O94759	53	GC21P044350	1.39232683181763	https://www.genecards.org/cgi-bin/carddisp.pl?gene=TRPM2
GTPBP3	GTP Binding Protein 3, Mitochondrial	Protein Coding	Q969Y2	52	GC19P152085	1.39232683181763	https://www.genecards.org/cgi-bin/carddisp.pl?gene=GTPBP3
ARAP1	ArfGAP With RhoGAP Domain, Ankyrin Repeat And PH Domain 1	Protein Coding	Q96P48	51	GC11M140005	1.39232683181763	https://www.genecards.org/cgi-bin/carddisp.pl?gene=ARAP1
PEMT	Phosphatidylethanolamine N-Methyltransferase	Protein Coding	Q9UBM1	51	GC17M096443	1.39232683181763	https://www.genecards.org/cgi-bin/carddisp.pl?gene=PEMT
TRMU	TRNA Mitochondrial 2-Thiouridylase	Protein Coding	O75648	51	GC22P046330	1.39232683181763	https://www.genecards.org/cgi-bin/carddisp.pl?gene=TRMU
MTIF2	Mitochondrial Translational Initiation Factor 2	Protein Coding	P46199	50	GC02M055236	1.39232683181763	https://www.genecards.org/cgi-bin/carddisp.pl?gene=MTIF2
S100A12	S100 Calcium Binding Protein A12	Protein Coding	P80511	50	GC01M153373	1.39232683181763	https://www.genecards.org/cgi-bin/carddisp.pl?gene=S100A12
PPRC1	PPARG Related Coactivator 1	Protein Coding	Q5VV67	49	GC10P102119	1.39232683181763	https://www.genecards.org/cgi-bin/carddisp.pl?gene=PPRC1
CMIP	C-Maf Inducing Protein	Protein Coding	Q8IY22	47	GC16P122324	1.39232683181763	https://www.genecards.org/cgi-bin/carddisp.pl?gene=CMIP
MTIF3	Mitochondrial Translational Initiation Factor 3	Protein Coding	Q9H2K0	45	GC13M027436	1.39232683181763	https://www.genecards.org/cgi-bin/carddisp.pl?gene=MTIF3
TRBV7-8	T Cell Receptor Beta Variable 7-8	Protein Coding	A0A1B0GX51	10	GC07Pi00515	1.39232683181763	https://www.genecards.org/cgi-bin/carddisp.pl?gene=TRBV7-8
TLR3	Toll Like Receptor 3	Protein Coding	O15455	64	GC04P186059	1.36698818206787	https://www.genecards.org/cgi-bin/carddisp.pl?gene=TLR3
UGT1A1	UDP Glucuronosyltransferase Family 1 Member A1	Protein Coding	P22309	64	GC02P233760	1.36698818206787	https://www.genecards.org/cgi-bin/carddisp.pl?gene=UGT1A1
WNT5A	Wnt Family Member 5A	Protein Coding	P41221	64	GC03M055465	1.36698818206787	https://www.genecards.org/cgi-bin/carddisp.pl?gene=WNT5A
AHR	Aryl Hydrocarbon Receptor	Protein Coding	P35869	61	GC07P016916	1.36698818206787	https://www.genecards.org/cgi-bin/carddisp.pl?gene=AHR
CAPN3	Calpain 3	Protein Coding	P20807	61	GC15P042359	1.36698818206787	https://www.genecards.org/cgi-bin/carddisp.pl?gene=CAPN3
FURIN	Furin, Paired Basic Amino Acid Cleaving Enzyme	Protein Coding	P09958	61	GC15P090868	1.36698818206787	https://www.genecards.org/cgi-bin/carddisp.pl?gene=FURIN
BACE1	Beta-Secretase 1	Protein Coding	P56817	60	GC11M117285	1.36698818206787	https://www.genecards.org/cgi-bin/carddisp.pl?gene=BACE1
FGF1	Fibroblast Growth Factor 1	Protein Coding	P05230	60	GC05M142555	1.36698818206787	https://www.genecards.org/cgi-bin/carddisp.pl?gene=FGF1
GZMB	Granzyme B	Protein Coding	P10144	60	GC14M024630	1.36698818206787	https://www.genecards.org/cgi-bin/carddisp.pl?gene=GZMB
LOX	Lysyl Oxidase	Protein Coding	P28300	60	GC05M122063	1.36698818206787	https://www.genecards.org/cgi-bin/carddisp.pl?gene=LOX
NR1D1	Nuclear Receptor Subfamily 1 Group D Member 1	Protein Coding	P20393	60	GC17M040092	1.36698818206787	https://www.genecards.org/cgi-bin/carddisp.pl?gene=NR1D1
P2RX7	Purinergic Receptor P2X 7	Protein Coding	Q99572	60	GC12P138914	1.36698818206787	https://www.genecards.org/cgi-bin/carddisp.pl?gene=P2RX7
ATP7A	ATPase Copper Transporting Alpha	Protein Coding	Q04656	59	GC0XP078257	1.36698818206787	https://www.genecards.org/cgi-bin/carddisp.pl?gene=ATP7A
TRAF3	TNF Receptor Associated Factor 3	Protein Coding	Q13114	59	GC14P120399	1.36698818206787	https://www.genecards.org/cgi-bin/carddisp.pl?gene=TRAF3
CYP2A6	Cytochrome P450 Family 2 Subfamily A Member 6	Protein Coding	P11509	58	GC19M040843	1.36698818206787	https://www.genecards.org/cgi-bin/carddisp.pl?gene=CYP2A6
SIK1	Salt Inducible Kinase 1	Protein Coding	P57059	58	GC21M043414	1.36698818206787	https://www.genecards.org/cgi-bin/carddisp.pl?gene=SIK1
CFD	Complement Factor D	Protein Coding	P00746	57	GC19P000859	1.36698818206787	https://www.genecards.org/cgi-bin/carddisp.pl?gene=CFD
CORIN	Corin, Serine Peptidase	Protein Coding	Q9Y5Q5	57	GC04M047596	1.36698818206787	https://www.genecards.org/cgi-bin/carddisp.pl?gene=CORIN
GREM1	Gremlin 1, DAN Family BMP Antagonist	Protein Coding	O60565	57	GC15P192672	1.36698818206787	https://www.genecards.org/cgi-bin/carddisp.pl?gene=GREM1
NPPA	Natriuretic Peptide A	Protein Coding	P01160	57	GC01M022465	1.36698818206787	https://www.genecards.org/cgi-bin/carddisp.pl?gene=NPPA
HNRNPC	Heterogeneous Nuclear Ribonucleoprotein C	Protein Coding	P07910	55	GC14M028709	1.36698818206787	https://www.genecards.org/cgi-bin/carddisp.pl?gene=HNRNPC
IL15	Interleukin 15	Protein Coding	P40933	55	GC04P141636	1.36698818206787	https://www.genecards.org/cgi-bin/carddisp.pl?gene=IL15
CXCR5	C-X-C Motif Chemokine Receptor 5	Protein Coding	P32302	54	GC11P125200	1.36698818206787	https://www.genecards.org/cgi-bin/carddisp.pl?gene=CXCR5
DDAH1	Dimethylarginine Dimethylaminohydrolase 1	Protein Coding	O94760	54	GC01M085318	1.36698818206787	https://www.genecards.org/cgi-bin/carddisp.pl?gene=DDAH1
IL16	Interleukin 16	Protein Coding	Q14005	54	GC15P081159	1.36698818206787	https://www.genecards.org/cgi-bin/carddisp.pl?gene=IL16
KLK5	Kallikrein Related Peptidase 5	Protein Coding	Q9Y337	54	GC19M050943	1.36698818206787	https://www.genecards.org/cgi-bin/carddisp.pl?gene=KLK5
TICAM1	TIR Domain Containing Adaptor Molecule 1	Protein Coding	Q8IUC6	54	GC19M004815	1.36698818206787	https://www.genecards.org/cgi-bin/carddisp.pl?gene=TICAM1
CAMP	Cathelicidin Antimicrobial Peptide	Protein Coding	P49913	53	GC03P064957	1.36698818206787	https://www.genecards.org/cgi-bin/carddisp.pl?gene=CAMP
CHD1L	Chromodomain Helicase DNA Binding Protein 1 Like	Protein Coding	Q86WJ1	52	GC01P176334	1.36698818206787	https://www.genecards.org/cgi-bin/carddisp.pl?gene=CHD1L
OGN	Osteoglycin	Protein Coding	P20774	52	GC09M092383	1.36698818206787	https://www.genecards.org/cgi-bin/carddisp.pl?gene=OGN
ANGPTL6	Angiopoietin Like 6	Protein Coding	Q8NI99	51	GC19M010092	1.36698818206787	https://www.genecards.org/cgi-bin/carddisp.pl?gene=ANGPTL6
LGALS9	Galectin 9	Protein Coding	O00182	51	GC17P027629	1.36698818206787	https://www.genecards.org/cgi-bin/carddisp.pl?gene=LGALS9
NR1D2	Nuclear Receptor Subfamily 1 Group D Member 2	Protein Coding	Q14995	51	GC03P023945	1.36698818206787	https://www.genecards.org/cgi-bin/carddisp.pl?gene=NR1D2
SULF2	Sulfatase 2	Protein Coding	Q8IWU5	51	GC20M047656	1.36698818206787	https://www.genecards.org/cgi-bin/carddisp.pl?gene=SULF2
LRG1	Leucine Rich Alpha-2-Glycoprotein 1	Protein Coding	P02750	50	GC19M107899	1.36698818206787	https://www.genecards.org/cgi-bin/carddisp.pl?gene=LRG1
IL4I1	Interleukin 4 Induced 1	Protein Coding	Q96RQ9	49	GC19M109062	1.36698818206787	https://www.genecards.org/cgi-bin/carddisp.pl?gene=IL4I1
GPIHBP1	Glycosylphosphatidylinositol Anchored High Density Lipoprotein Binding Protein 1	Protein Coding	Q8IV16	48	GC08P143213	1.36698818206787	https://www.genecards.org/cgi-bin/carddisp.pl?gene=GPIHBP1
REG3A	Regenerating Family Member 3 Alpha	Protein Coding	Q06141	48	GC02M079157	1.36698818206787	https://www.genecards.org/cgi-bin/carddisp.pl?gene=REG3A
CORT	Cortistatin	Protein Coding	O00230	47	GC01P075313	1.36698818206787	https://www.genecards.org/cgi-bin/carddisp.pl?gene=CORT
C1QL3	Complement C1q Like 3	Protein Coding	Q5VWW1	45	GC10M016513	1.36698818206787	https://www.genecards.org/cgi-bin/carddisp.pl?gene=C1QL3
C1QTNF6	C1q And TNF Related 6	Protein Coding	Q9BXI9	42	GC22M037180	1.36698818206787	https://www.genecards.org/cgi-bin/carddisp.pl?gene=C1QTNF6
ECHDC3	Enoyl-CoA Hydratase Domain Containing 3	Protein Coding	Q96DC8	42	GC10P011742	1.36698818206787	https://www.genecards.org/cgi-bin/carddisp.pl?gene=ECHDC3
MYLK	Myosin Light Chain Kinase	Protein Coding	Q15746	65	GC03M123610	1.3397650718689	https://www.genecards.org/cgi-bin/carddisp.pl?gene=MYLK
DSP	Desmoplakin	Protein Coding	P15924	63	GC06P007541	1.3397650718689	https://www.genecards.org/cgi-bin/carddisp.pl?gene=DSP
HDAC3	Histone Deacetylase 3	Protein Coding	O15379	63	GC05M141620	1.3397650718689	https://www.genecards.org/cgi-bin/carddisp.pl?gene=HDAC3
PGR	Progesterone Receptor	Protein Coding	P06401	62	GC11M140371	1.3397650718689	https://www.genecards.org/cgi-bin/carddisp.pl?gene=PGR
PRKN	Parkin RBR E3 Ubiquitin Protein Ligase	Protein Coding	O60260	62	GC06M161348	1.3397650718689	https://www.genecards.org/cgi-bin/carddisp.pl?gene=PRKN
CTBP1	C-Terminal Binding Protein 1	Protein Coding	Q13363	61	GC04M001211	1.3397650718689	https://www.genecards.org/cgi-bin/carddisp.pl?gene=CTBP1
MSH2	MutS Homolog 2	Protein Coding	P43246	61	GC02P047403	1.3397650718689	https://www.genecards.org/cgi-bin/carddisp.pl?gene=MSH2
SLC11A2	Solute Carrier Family 11 Member 2	Protein Coding	P49281	61	GC12M050952	1.3397650718689	https://www.genecards.org/cgi-bin/carddisp.pl?gene=SLC11A2
CCR5	C-C Motif Chemokine Receptor 5	Protein Coding	P51681	60	GC03P064850	1.3397650718689	https://www.genecards.org/cgi-bin/carddisp.pl?gene=CCR5
COL4A1	Collagen Type IV Alpha 1 Chain	Protein Coding	P02462	60	GC13M110148	1.3397650718689	https://www.genecards.org/cgi-bin/carddisp.pl?gene=COL4A1
F11	Coagulation Factor XI	Protein Coding	P03951	60	GC04P186447	1.3397650718689	https://www.genecards.org/cgi-bin/carddisp.pl?gene=F11
PINK1	PTEN Induced Kinase 1	Protein Coding	Q9BXM7	60	GC01P076060	1.3397650718689	https://www.genecards.org/cgi-bin/carddisp.pl?gene=PINK1
VEGFC	Vascular Endothelial Growth Factor C	Protein Coding	P49767	60	GC04M176683	1.3397650718689	https://www.genecards.org/cgi-bin/carddisp.pl?gene=VEGFC
A2M	Alpha-2-Macroglobulin	Protein Coding	P01023	59	GC12M009067	1.3397650718689	https://www.genecards.org/cgi-bin/carddisp.pl?gene=A2M
CA1	Carbonic Anhydrase 1	Protein Coding	P00915	59	GC08M085327	1.3397650718689	https://www.genecards.org/cgi-bin/carddisp.pl?gene=CA1
SLC11A1	Solute Carrier Family 11 Member 1	Protein Coding	P49279	59	GC02P218382	1.3397650718689	https://www.genecards.org/cgi-bin/carddisp.pl?gene=SLC11A1
TALDO1	Transaldolase 1	Protein Coding	P37837	59	GC11P020264	1.3397650718689	https://www.genecards.org/cgi-bin/carddisp.pl?gene=TALDO1
ATP2B1	ATPase Plasma Membrane Ca2+ Transporting 1	Protein Coding	P20020	58	GC12M089588	1.3397650718689	https://www.genecards.org/cgi-bin/carddisp.pl?gene=ATP2B1
COL18A1	Collagen Type XVIII Alpha 1 Chain	Protein Coding	P39060	58	GC21P045405	1.3397650718689	https://www.genecards.org/cgi-bin/carddisp.pl?gene=COL18A1
CUBN	Cubilin	Protein Coding	O60494	58	GC10M016824	1.3397650718689	https://www.genecards.org/cgi-bin/carddisp.pl?gene=CUBN
CYP3A5	Cytochrome P450 Family 3 Subfamily A Member 5	Protein Coding	P20815	58	GC07M099648	1.3397650718689	https://www.genecards.org/cgi-bin/carddisp.pl?gene=CYP3A5
MBP	Myelin Basic Protein	Protein Coding	P02686	58	GC18M076978	1.3397650718689	https://www.genecards.org/cgi-bin/carddisp.pl?gene=MBP
NEDD4L	NEDD4 Like E3 Ubiquitin Protein Ligase	Protein Coding	Q96PU5	58	GC18P058044	1.3397650718689	https://www.genecards.org/cgi-bin/carddisp.pl?gene=NEDD4L
SLC2A9	Solute Carrier Family 2 Member 9	Protein Coding	Q9NRM0	58	GC04M009772	1.3397650718689	https://www.genecards.org/cgi-bin/carddisp.pl?gene=SLC2A9
ADRA2C	Adrenoceptor Alpha 2C	Protein Coding	P18825	57	GC04P003766	1.3397650718689	https://www.genecards.org/cgi-bin/carddisp.pl?gene=ADRA2C
CADM1	Cell Adhesion Molecule 1	Protein Coding	Q9BY67	57	GC11M115169	1.3397650718689	https://www.genecards.org/cgi-bin/carddisp.pl?gene=CADM1
CD86	CD86 Molecule	Protein Coding	P42081	57	GC03P122055	1.3397650718689	https://www.genecards.org/cgi-bin/carddisp.pl?gene=CD86
DNAJB1	DnaJ Heat Shock Protein Family (Hsp40) Member B1	Protein Coding	P25685	57	GC19M108265	1.3397650718689	https://www.genecards.org/cgi-bin/carddisp.pl?gene=DNAJB1
PDE4B	Phosphodiesterase 4B	Protein Coding	Q07343	57	GC01P065792	1.3397650718689	https://www.genecards.org/cgi-bin/carddisp.pl?gene=PDE4B
SOS2	SOS Ras/Rho Guanine Nucleotide Exchange Factor 2	Protein Coding	Q07890	57	GC14M050117	1.3397650718689	https://www.genecards.org/cgi-bin/carddisp.pl?gene=SOS2
BTC	Betacellulin	Protein Coding	P35070	56	GC04M074744	1.3397650718689	https://www.genecards.org/cgi-bin/carddisp.pl?gene=BTC
HAMP	Hepcidin Antimicrobial Peptide	Protein Coding	P81172	56	GC19P152385	1.3397650718689	https://www.genecards.org/cgi-bin/carddisp.pl?gene=HAMP
VEGFB	Vascular Endothelial Growth Factor B	Protein Coding	P49765	56	GC11P064234	1.3397650718689	https://www.genecards.org/cgi-bin/carddisp.pl?gene=VEGFB
MAFB	MAF BZIP Transcription Factor B	Protein Coding	Q9Y5Q3	55	GC20M040685	1.3397650718689	https://www.genecards.org/cgi-bin/carddisp.pl?gene=MAFB
POLI	DNA Polymerase Iota	Protein Coding	Q9UNA4	55	GC18P054274	1.3397650718689	https://www.genecards.org/cgi-bin/carddisp.pl?gene=POLI
SDC2	Syndecan 2	Protein Coding	P34741	55	GC08P096499	1.3397650718689	https://www.genecards.org/cgi-bin/carddisp.pl?gene=SDC2
TNFSF4	TNF Superfamily Member 4	Protein Coding	P23510	55	GC01M173183	1.3397650718689	https://www.genecards.org/cgi-bin/carddisp.pl?gene=TNFSF4
DOK1	Docking Protein 1	Protein Coding	Q99704	54	GC02P074549	1.3397650718689	https://www.genecards.org/cgi-bin/carddisp.pl?gene=DOK1
EDA	Ectodysplasin A	Protein Coding	Q92838	54	GC0XP069618	1.3397650718689	https://www.genecards.org/cgi-bin/carddisp.pl?gene=EDA
IL1RL2	Interleukin 1 Receptor Like 2	Protein Coding	Q9HB29	54	GC02P102186	1.3397650718689	https://www.genecards.org/cgi-bin/carddisp.pl?gene=IL1RL2
NUDT1	Nudix Hydrolase 1	Protein Coding	P36639	54	GC07P002242	1.3397650718689	https://www.genecards.org/cgi-bin/carddisp.pl?gene=NUDT1
PER3	Period Circadian Regulator 3	Protein Coding	P56645	54	GC01P075169	1.3397650718689	https://www.genecards.org/cgi-bin/carddisp.pl?gene=PER3
SRR	Serine Racemase	Protein Coding	Q9GZT4	54	GC17P002303	1.3397650718689	https://www.genecards.org/cgi-bin/carddisp.pl?gene=SRR
WNT5B	Wnt Family Member 5B	Protein Coding	Q9H1J7	54	GC12P001529	1.3397650718689	https://www.genecards.org/cgi-bin/carddisp.pl?gene=WNT5B
OGA	O-GlcNAcase	Protein Coding	O60502	53	GC10M101785	1.3397650718689	https://www.genecards.org/cgi-bin/carddisp.pl?gene=OGA
ELOVL6	ELOVL Fatty Acid Elongase 6	Protein Coding	Q9H5J4	52	GC04M110045	1.3397650718689	https://www.genecards.org/cgi-bin/carddisp.pl?gene=ELOVL6
MBD2	Methyl-CpG Binding Domain Protein 2	Protein Coding	Q9UBB5	52	GC18M054151	1.3397650718689	https://www.genecards.org/cgi-bin/carddisp.pl?gene=MBD2
NUCB1	Nucleobindin 1	Protein Coding	Q02818	52	GC19P048900	1.3397650718689	https://www.genecards.org/cgi-bin/carddisp.pl?gene=NUCB1
PHLPP1	PH Domain And Leucine Rich Repeat Protein Phosphatase 1	Protein Coding	O60346	52	GC18P062715	1.3397650718689	https://www.genecards.org/cgi-bin/carddisp.pl?gene=PHLPP1
PIGN	Phosphatidylinositol Glycan Anchor Biosynthesis Class N	Protein Coding	O95427	52	GC18M061905	1.3397650718689	https://www.genecards.org/cgi-bin/carddisp.pl?gene=PIGN
VPS4B	Vacuolar Protein Sorting 4 Homolog B	Protein Coding	O75351	52	GC18M063389	1.3397650718689	https://www.genecards.org/cgi-bin/carddisp.pl?gene=VPS4B
CELA3B	Chymotrypsin Like Elastase 3B	Protein Coding	P08861	51	GC01P021977	1.3397650718689	https://www.genecards.org/cgi-bin/carddisp.pl?gene=CELA3B
ESM1	Endothelial Cell Specific Molecule 1	Protein Coding	Q9NQ30	51	GC05M054977	1.3397650718689	https://www.genecards.org/cgi-bin/carddisp.pl?gene=ESM1
GPR39	G Protein-Coupled Receptor 39	Protein Coding	O43194	51	GC02P154498	1.3397650718689	https://www.genecards.org/cgi-bin/carddisp.pl?gene=GPR39
IL36G	Interleukin 36 Gamma	Protein Coding	Q9NZH8	51	GC02P112973	1.3397650718689	https://www.genecards.org/cgi-bin/carddisp.pl?gene=IL36G
IL37	Interleukin 37	Protein Coding	Q9NZH6	51	GC02P154108	1.3397650718689	https://www.genecards.org/cgi-bin/carddisp.pl?gene=IL37
NLRX1	NLR Family Member X1	Protein Coding	Q86UT6	51	GC11P119166	1.3397650718689	https://www.genecards.org/cgi-bin/carddisp.pl?gene=NLRX1
OAS3	2'-5'-Oligoadenylate Synthetase 3	Protein Coding	Q9Y6K5	51	GC12P112938	1.3397650718689	https://www.genecards.org/cgi-bin/carddisp.pl?gene=OAS3
ZPR1	ZPR1 Zinc Finger	Protein Coding	O75312	51	GC11M140583	1.3397650718689	https://www.genecards.org/cgi-bin/carddisp.pl?gene=ZPR1
GGA3	Golgi Associated, Gamma Adaptin Ear Containing, ARF Binding Protein 3	Protein Coding	Q9NZ52	50	GC17M075236	1.3397650718689	https://www.genecards.org/cgi-bin/carddisp.pl?gene=GGA3
CARD8	Caspase Recruitment Domain Family Member 8	Protein Coding	Q9Y2G2	49	GC19M108985	1.3397650718689	https://www.genecards.org/cgi-bin/carddisp.pl?gene=CARD8
CCAR2	Cell Cycle And Apoptosis Regulator 2	Protein Coding	Q8N163	49	GC08P022604	1.3397650718689	https://www.genecards.org/cgi-bin/carddisp.pl?gene=CCAR2
BMAL2	Basic Helix-Loop-Helix ARNT Like 2	Protein Coding	Q8WYA1	48	GC12P074514	1.3397650718689	https://www.genecards.org/cgi-bin/carddisp.pl?gene=BMAL2
CDH20	Cadherin 20	Protein Coding	Q9HBT6	48	GC18P061333	1.3397650718689	https://www.genecards.org/cgi-bin/carddisp.pl?gene=CDH20
SERPINB13	Serpin Family B Member 13	Protein Coding	Q9UIV8	48	GC18P063586	1.3397650718689	https://www.genecards.org/cgi-bin/carddisp.pl?gene=SERPINB13
TRIM72	Tripartite Motif Containing 72	Protein Coding	Q6ZMU5	47	GC16P121091	1.3397650718689	https://www.genecards.org/cgi-bin/carddisp.pl?gene=TRIM72
ANGPTL2	Angiopoietin Like 2	Protein Coding	Q9UKU9	46	GC09M127087	1.3397650718689	https://www.genecards.org/cgi-bin/carddisp.pl?gene=ANGPTL2
GPSM1	G Protein Signaling Modulator 1	Protein Coding	Q86YR5	45	GC09P136327	1.3397650718689	https://www.genecards.org/cgi-bin/carddisp.pl?gene=GPSM1
MT-ND5	Mitochondrially Encoded NADH:Ubiquinone Oxidoreductase Core Subunit 5	Protein Coding	P03915	45	GCMTP012339	1.3397650718689	https://www.genecards.org/cgi-bin/carddisp.pl?gene=MT-ND5
ZNF407	Zinc Finger Protein 407	Protein Coding	Q9C0G0	45	GC18P074597	1.3397650718689	https://www.genecards.org/cgi-bin/carddisp.pl?gene=ZNF407
MT-ND4	Mitochondrially Encoded NADH:Ubiquinone Oxidoreductase Core Subunit 4	Protein Coding	P03905	44	GCMTP010762	1.3397650718689	https://www.genecards.org/cgi-bin/carddisp.pl?gene=MT-ND4
PTGR3	Prostaglandin Reductase 3	Protein Coding	Q8N4Q0	44	GC18M075196	1.3397650718689	https://www.genecards.org/cgi-bin/carddisp.pl?gene=PTGR3
ZBED3	Zinc Finger BED-Type Containing 3	Protein Coding	Q96IU2	43	GC05M077072	1.3397650718689	https://www.genecards.org/cgi-bin/carddisp.pl?gene=ZBED3
LEPROT	Leptin Receptor Overlapping Transcript	Protein Coding	O15243	42	GC01P065420	1.3397650718689	https://www.genecards.org/cgi-bin/carddisp.pl?gene=LEPROT
ZNF236	Zinc Finger Protein 236	Protein Coding	Q9UL36	41	GC18P076822	1.3397650718689	https://www.genecards.org/cgi-bin/carddisp.pl?gene=ZNF236
ALPK2	Alpha Kinase 2	Protein Coding	Q86TB3	38	GC18M058481	1.3397650718689	https://www.genecards.org/cgi-bin/carddisp.pl?gene=ALPK2
CFTR	CF Transmembrane Conductance Regulator	Protein Coding	P13569	66	GC07P117287	1.31016159057617	https://www.genecards.org/cgi-bin/carddisp.pl?gene=CFTR
PRKCD	Protein Kinase C Delta	Protein Coding	Q05655	65	GC03P053156	1.31016159057617	https://www.genecards.org/cgi-bin/carddisp.pl?gene=PRKCD
ADA	Adenosine Deaminase	Protein Coding	P00813	64	GC20M044620	1.31016159057617	https://www.genecards.org/cgi-bin/carddisp.pl?gene=ADA
COMT	Catechol-O-Methyltransferase	Protein Coding	P21964	64	GC22P019941	1.31016159057617	https://www.genecards.org/cgi-bin/carddisp.pl?gene=COMT
VIM	Vimentin	Protein Coding	P08670	64	GC10P017227	1.31016159057617	https://www.genecards.org/cgi-bin/carddisp.pl?gene=VIM
ALPL	Alkaline Phosphatase, Biomineralization Associated	Protein Coding	P05186	63	GC01P021508	1.31016159057617	https://www.genecards.org/cgi-bin/carddisp.pl?gene=ALPL
EDNRB	Endothelin Receptor Type B	Protein Coding	P24530	63	GC13M077895	1.31016159057617	https://www.genecards.org/cgi-bin/carddisp.pl?gene=EDNRB
CD247	CD247 Molecule	Protein Coding	P20963	62	GC01M167425	1.31016159057617	https://www.genecards.org/cgi-bin/carddisp.pl?gene=CD247
ITGAM	Integrin Subunit Alpha M	Protein Coding	P11215	62	GC16P121092	1.31016159057617	https://www.genecards.org/cgi-bin/carddisp.pl?gene=ITGAM
PRDX1	Peroxiredoxin 1	Protein Coding	Q06830	62	GC01M045906	1.31016159057617	https://www.genecards.org/cgi-bin/carddisp.pl?gene=PRDX1
SNAP25	Synaptosome Associated Protein 25	Protein Coding	P60880	62	GC20P011116	1.31016159057617	https://www.genecards.org/cgi-bin/carddisp.pl?gene=SNAP25
COL3A1	Collagen Type III Alpha 1 Chain	Protein Coding	P02461	61	GC02P188974	1.31016159057617	https://www.genecards.org/cgi-bin/carddisp.pl?gene=COL3A1
GLUL	Glutamate-Ammonia Ligase	Protein Coding	P15104	61	GC01M182378	1.31016159057617	https://www.genecards.org/cgi-bin/carddisp.pl?gene=GLUL
HSPD1	Heat Shock Protein Family D (Hsp60) Member 1	Protein Coding	P10809	61	GC02M197486	1.31016159057617	https://www.genecards.org/cgi-bin/carddisp.pl?gene=HSPD1
LRP2	LDL Receptor Related Protein 2	Protein Coding	P98164	61	GC02M169127	1.31016159057617	https://www.genecards.org/cgi-bin/carddisp.pl?gene=LRP2
CAPN2	Calpain 2	Protein Coding	P17655	60	GC01P223701	1.31016159057617	https://www.genecards.org/cgi-bin/carddisp.pl?gene=CAPN2
CYP2C8	Cytochrome P450 Family 2 Subfamily C Member 8	Protein Coding	P10632	60	GC10M095038	1.31016159057617	https://www.genecards.org/cgi-bin/carddisp.pl?gene=CYP2C8
DLL4	Delta Like Canonical Notch Ligand 4	Protein Coding	Q9NR61	60	GC15P040929	1.31016159057617	https://www.genecards.org/cgi-bin/carddisp.pl?gene=DLL4
F13A1	Coagulation Factor XIII A Chain	Protein Coding	P00488	60	GC06M006144	1.31016159057617	https://www.genecards.org/cgi-bin/carddisp.pl?gene=F13A1
KLK3	Kallikrein Related Peptidase 3	Protein Coding	P07288	60	GC19P050854	1.31016159057617	https://www.genecards.org/cgi-bin/carddisp.pl?gene=KLK3
PARK7	Parkinsonism Associated Deglycase	Protein Coding	Q99497	60	GC01P075179	1.31016159057617	https://www.genecards.org/cgi-bin/carddisp.pl?gene=PARK7
RYR2	Ryanodine Receptor 2	Protein Coding	Q92736	60	GC01P237042	1.31016159057617	https://www.genecards.org/cgi-bin/carddisp.pl?gene=RYR2
SIRT2	Sirtuin 2	Protein Coding	Q8IXJ6	60	GC19M038878	1.31016159057617	https://www.genecards.org/cgi-bin/carddisp.pl?gene=SIRT2
TYRO3	TYRO3 Protein Tyrosine Kinase	Protein Coding	Q06418	60	GC15P041557	1.31016159057617	https://www.genecards.org/cgi-bin/carddisp.pl?gene=TYRO3
EPHX2	Epoxide Hydrolase 2	Protein Coding	P34913	59	GC08P027490	1.31016159057617	https://www.genecards.org/cgi-bin/carddisp.pl?gene=EPHX2
S1PR1	Sphingosine-1-Phosphate Receptor 1	Protein Coding	P21453	59	GC01P101236	1.31016159057617	https://www.genecards.org/cgi-bin/carddisp.pl?gene=S1PR1
SLC4A4	Solute Carrier Family 4 Member 4	Protein Coding	Q9Y6R1	59	GC04P071063	1.31016159057617	https://www.genecards.org/cgi-bin/carddisp.pl?gene=SLC4A4
F2R	Coagulation Factor II Thrombin Receptor	Protein Coding	P25116	58	GC05P076716	1.31016159057617	https://www.genecards.org/cgi-bin/carddisp.pl?gene=F2R
PPIA	Peptidylprolyl Isomerase A	Protein Coding	P62937	58	GC07P045440	1.31016159057617	https://www.genecards.org/cgi-bin/carddisp.pl?gene=PPIA
CALCA	Calcitonin Related Polypeptide Alpha	Protein Coding	P06881	57	GC11M014966	1.31016159057617	https://www.genecards.org/cgi-bin/carddisp.pl?gene=CALCA
CPB2	Carboxypeptidase B2	Protein Coding	Q96IY4	57	GC13M046053	1.31016159057617	https://www.genecards.org/cgi-bin/carddisp.pl?gene=CPB2
DRD3	Dopamine Receptor D3	Protein Coding	P35462	57	GC03M114128	1.31016159057617	https://www.genecards.org/cgi-bin/carddisp.pl?gene=DRD3
EPHX1	Epoxide Hydrolase 1	Protein Coding	P07099	57	GC01P225810	1.31016159057617	https://www.genecards.org/cgi-bin/carddisp.pl?gene=EPHX1
INHBA	Inhibin Subunit Beta A	Protein Coding	P08476	57	GC07M041670	1.31016159057617	https://www.genecards.org/cgi-bin/carddisp.pl?gene=INHBA
LGALS3	Galectin 3	Protein Coding	P17931	57	GC14P055124	1.31016159057617	https://www.genecards.org/cgi-bin/carddisp.pl?gene=LGALS3
NDRG1	N-Myc Downstream Regulated 1	Protein Coding	Q92597	57	GC08M133237	1.31016159057617	https://www.genecards.org/cgi-bin/carddisp.pl?gene=NDRG1
PICALM	Phosphatidylinositol Binding Clathrin Assembly Protein	Protein Coding	Q13492	57	GC11M085957	1.31016159057617	https://www.genecards.org/cgi-bin/carddisp.pl?gene=PICALM
SEMA3E	Semaphorin 3E	Protein Coding	O15041	57	GC07M083363	1.31016159057617	https://www.genecards.org/cgi-bin/carddisp.pl?gene=SEMA3E
SETD7	SET Domain Containing 7, Histone Lysine Methyltransferase	Protein Coding	Q8WTS6	57	GC04M139495	1.31016159057617	https://www.genecards.org/cgi-bin/carddisp.pl?gene=SETD7
TIMP3	TIMP Metallopeptidase Inhibitor 3	Protein Coding	P35625	57	GC22P092006	1.31016159057617	https://www.genecards.org/cgi-bin/carddisp.pl?gene=TIMP3
SLC22A2	Solute Carrier Family 22 Member 2	Protein Coding	O15244	56	GC06M160232	1.31016159057617	https://www.genecards.org/cgi-bin/carddisp.pl?gene=SLC22A2
XRCC3	X-Ray Repair Cross Complementing 3	Protein Coding	O43542	56	GC14M103697	1.31016159057617	https://www.genecards.org/cgi-bin/carddisp.pl?gene=XRCC3
MBTPS1	Membrane Bound Transcription Factor Peptidase, Site 1	Protein Coding	Q14703	55	GC16M084053	1.31016159057617	https://www.genecards.org/cgi-bin/carddisp.pl?gene=MBTPS1
SLC22A1	Solute Carrier Family 22 Member 1	Protein Coding	O15245	55	GC06P160121	1.31016159057617	https://www.genecards.org/cgi-bin/carddisp.pl?gene=SLC22A1
TRIM32	Tripartite Motif Containing 32	Protein Coding	Q13049	55	GC09P116687	1.31016159057617	https://www.genecards.org/cgi-bin/carddisp.pl?gene=TRIM32
UNC13B	Unc-13 Homolog B	Protein Coding	O14795	55	GC09P035161	1.31016159057617	https://www.genecards.org/cgi-bin/carddisp.pl?gene=UNC13B
CFHR1	Complement Factor H Related 1	Protein Coding	Q03591	54	GC01P196822	1.31016159057617	https://www.genecards.org/cgi-bin/carddisp.pl?gene=CFHR1
CNDP1	Carnosine Dipeptidase 1	Protein Coding	Q96KN2	54	GC18P074534	1.31016159057617	https://www.genecards.org/cgi-bin/carddisp.pl?gene=CNDP1
LIN28A	Lin-28 Homolog A	Protein Coding	Q9H9Z2	54	GC01P026410	1.31016159057617	https://www.genecards.org/cgi-bin/carddisp.pl?gene=LIN28A
PECAM1	Platelet And Endothelial Cell Adhesion Molecule 1	Protein Coding	P16284	54	GC17M064319	1.31016159057617	https://www.genecards.org/cgi-bin/carddisp.pl?gene=PECAM1
MAFA	MAF BZIP Transcription Factor A	Protein Coding	Q8NHW3	53	GC08M143419	1.31016159057617	https://www.genecards.org/cgi-bin/carddisp.pl?gene=MAFA
BDKRB1	Bradykinin Receptor B1	Protein Coding	P46663	52	GC14P096362	1.31016159057617	https://www.genecards.org/cgi-bin/carddisp.pl?gene=BDKRB1
HLTF	Helicase Like Transcription Factor	Protein Coding	Q14527	52	GC03M149030	1.31016159057617	https://www.genecards.org/cgi-bin/carddisp.pl?gene=HLTF
NKX6-1	NK6 Homeobox 1	Protein Coding	P78426	52	GC04M084491	1.31016159057617	https://www.genecards.org/cgi-bin/carddisp.pl?gene=NKX6-1
TIGIT	T Cell Immunoreceptor With Ig And ITIM Domains	Protein Coding	Q495A1	52	GC03P114276	1.31016159057617	https://www.genecards.org/cgi-bin/carddisp.pl?gene=TIGIT
ALMS1	ALMS1 Centrosome And Basal Body Associated Protein	Protein Coding	Q8TCU4	51	GC02P073385	1.31016159057617	https://www.genecards.org/cgi-bin/carddisp.pl?gene=ALMS1
CEACAM8	CEA Cell Adhesion Molecule 8	Protein Coding	P31997	51	GC19M042580	1.31016159057617	https://www.genecards.org/cgi-bin/carddisp.pl?gene=CEACAM8
SLMAP	Sarcolemma Associated Protein	Protein Coding	Q14BN4	51	GC03P065227	1.31016159057617	https://www.genecards.org/cgi-bin/carddisp.pl?gene=SLMAP
VPS26A	VPS26 Retromer Complex Component A	Protein Coding	O75436	51	GC10P069123	1.31016159057617	https://www.genecards.org/cgi-bin/carddisp.pl?gene=VPS26A
ERRFI1	ERBB Receptor Feedback Inhibitor 1	Protein Coding	Q9UJM3	50	GC01M008004	1.31016159057617	https://www.genecards.org/cgi-bin/carddisp.pl?gene=ERRFI1
HCAR2	Hydroxycarboxylic Acid Receptor 2	Protein Coding	Q8TDS4	50	GC12M122701	1.31016159057617	https://www.genecards.org/cgi-bin/carddisp.pl?gene=HCAR2
RNLS	Renalase, FAD Dependent Amine Oxidase	Protein Coding	Q5VYX0	50	GC10M088723	1.31016159057617	https://www.genecards.org/cgi-bin/carddisp.pl?gene=RNLS
IL1F10	Interleukin 1 Family Member 10	Protein Coding	Q8WWZ1	49	GC02P113067	1.31016159057617	https://www.genecards.org/cgi-bin/carddisp.pl?gene=IL1F10
FADS3	Fatty Acid Desaturase 3	Protein Coding	Q9Y5Q0	48	GC11M061873	1.31016159057617	https://www.genecards.org/cgi-bin/carddisp.pl?gene=FADS3
GABPB1	GA Binding Protein Transcription Factor Subunit Beta 1	Protein Coding	Q06547	48	GC15M050275	1.31016159057617	https://www.genecards.org/cgi-bin/carddisp.pl?gene=GABPB1
ACTL7A	Actin Like 7A	Protein Coding	Q9Y615	47	GC09P108862	1.31016159057617	https://www.genecards.org/cgi-bin/carddisp.pl?gene=ACTL7A
TGFBRAP1	Transforming Growth Factor Beta Receptor Associated Protein 1	Protein Coding	Q8WUH2	47	GC02M105250	1.31016159057617	https://www.genecards.org/cgi-bin/carddisp.pl?gene=TGFBRAP1
MPP4	MAGUK P55 Scaffold Protein 4	Protein Coding	Q96JB8	45	GC02M201644	1.31016159057617	https://www.genecards.org/cgi-bin/carddisp.pl?gene=MPP4
IGFL3	IGF Like Family Member 3	Protein Coding	Q6UXB1	40	GC19M046120	1.31016159057617	https://www.genecards.org/cgi-bin/carddisp.pl?gene=IGFL3
SOCS7	Suppressor Of Cytokine Signaling 7	Protein Coding	O14512	38	GC17P154691	1.31016159057617	https://www.genecards.org/cgi-bin/carddisp.pl?gene=SOCS7
TNFAIP8L2	TNF Alpha Induced Protein 8 Like 2	Protein Coding	Q6P589	38	GC01P151156	1.31016159057617	https://www.genecards.org/cgi-bin/carddisp.pl?gene=TNFAIP8L2
EGFR	Epidermal Growth Factor Receptor	Protein Coding	P00533	68	GC07P055019	1.27741694450378	https://www.genecards.org/cgi-bin/carddisp.pl?gene=EGFR
PDGFRA	Platelet Derived Growth Factor Receptor Alpha	Protein Coding	P16234	66	GC04P054229	1.27741694450378	https://www.genecards.org/cgi-bin/carddisp.pl?gene=PDGFRA
HSPB1	Heat Shock Protein Family B (Small) Member 1	Protein Coding	P04792	65	GC07P076302	1.27741694450378	https://www.genecards.org/cgi-bin/carddisp.pl?gene=HSPB1
IDH1	Isocitrate Dehydrogenase (NADP(+)) 1	Protein Coding	O75874	65	GC02M208236	1.27741694450378	https://www.genecards.org/cgi-bin/carddisp.pl?gene=IDH1
CALR	Calreticulin	Protein Coding	P27797	64	GC19P012938	1.27741694450378	https://www.genecards.org/cgi-bin/carddisp.pl?gene=CALR
ELANE	Elastase, Neutrophil Expressed	Protein Coding	P08246	64	GC19P151362	1.27741694450378	https://www.genecards.org/cgi-bin/carddisp.pl?gene=ELANE
FAS	Fas Cell Surface Death Receptor	Protein Coding	P25445	64	GC10P124091	1.27741694450378	https://www.genecards.org/cgi-bin/carddisp.pl?gene=FAS
LDHA	Lactate Dehydrogenase A	Protein Coding	P00338	64	GC11P018394	1.27741694450378	https://www.genecards.org/cgi-bin/carddisp.pl?gene=LDHA
AIFM1	Apoptosis Inducing Factor Mitochondria Associated 1	Protein Coding	O95831	63	GC0XM130129	1.27741694450378	https://www.genecards.org/cgi-bin/carddisp.pl?gene=AIFM1
CSNK2A1	Casein Kinase 2 Alpha 1	Protein Coding	P68400	63	GC20M000472	1.27741694450378	https://www.genecards.org/cgi-bin/carddisp.pl?gene=CSNK2A1
GATA3	GATA Binding Protein 3	Protein Coding	P23771	63	GC10P008045	1.27741694450378	https://www.genecards.org/cgi-bin/carddisp.pl?gene=GATA3
GRM1	Glutamate Metabotropic Receptor 1	Protein Coding	Q13255	63	GC06P183496	1.27741694450378	https://www.genecards.org/cgi-bin/carddisp.pl?gene=GRM1
KCNH2	Potassium Voltage-Gated Channel Subfamily H Member 2	Protein Coding	Q12809	63	GC07M150944	1.27741694450378	https://www.genecards.org/cgi-bin/carddisp.pl?gene=KCNH2
NPM1	Nucleophosmin 1	Protein Coding	P06748	63	GC05P171387	1.27741694450378	https://www.genecards.org/cgi-bin/carddisp.pl?gene=NPM1
SCN5A	Sodium Voltage-Gated Channel Alpha Subunit 5	Protein Coding	Q14524	63	GC03M038850	1.27741694450378	https://www.genecards.org/cgi-bin/carddisp.pl?gene=SCN5A
ACTN1	Actinin Alpha 1	Protein Coding	P12814	62	GC14M068874	1.27741694450378	https://www.genecards.org/cgi-bin/carddisp.pl?gene=ACTN1
ALDOA	Aldolase, Fructose-Bisphosphate A	Protein Coding	P04075	62	GC16P030064	1.27741694450378	https://www.genecards.org/cgi-bin/carddisp.pl?gene=ALDOA
CSNK1A1	Casein Kinase 1 Alpha 1	Protein Coding	P48729	62	GC05M149492	1.27741694450378	https://www.genecards.org/cgi-bin/carddisp.pl?gene=CSNK1A1
FGA	Fibrinogen Alpha Chain	Protein Coding	P02671	62	GC04M154583	1.27741694450378	https://www.genecards.org/cgi-bin/carddisp.pl?gene=FGA
FKBP5	FKBP Prolyl Isomerase 5	Protein Coding	Q13451	62	GC06M106625	1.27741694450378	https://www.genecards.org/cgi-bin/carddisp.pl?gene=FKBP5
HSP90AB1	Heat Shock Protein 90 Alpha Family Class B Member 1	Protein Coding	P08238	62	GC06P044246	1.27741694450378	https://www.genecards.org/cgi-bin/carddisp.pl?gene=HSP90AB1
NR5A1	Nuclear Receptor Subfamily 5 Group A Member 1	Protein Coding	Q13285	62	GC09M124481	1.27741694450378	https://www.genecards.org/cgi-bin/carddisp.pl?gene=NR5A1
P4HB	Prolyl 4-Hydroxylase Subunit Beta	Protein Coding	P07237	62	GC17M081843	1.27741694450378	https://www.genecards.org/cgi-bin/carddisp.pl?gene=P4HB
PGK1	Phosphoglycerate Kinase 1	Protein Coding	P00558	62	GC0XP078258	1.27741694450378	https://www.genecards.org/cgi-bin/carddisp.pl?gene=PGK1
PHGDH	Phosphoglycerate Dehydrogenase	Protein Coding	O43175	62	GC01P119724	1.27741694450378	https://www.genecards.org/cgi-bin/carddisp.pl?gene=PHGDH
PPIB	Peptidylprolyl Isomerase B	Protein Coding	P23284	62	GC15M064155	1.27741694450378	https://www.genecards.org/cgi-bin/carddisp.pl?gene=PPIB
SCN8A	Sodium Voltage-Gated Channel Alpha Subunit 8	Protein Coding	Q9UQD0	62	GC12P051590	1.27741694450378	https://www.genecards.org/cgi-bin/carddisp.pl?gene=SCN8A
SLC1A2	Solute Carrier Family 1 Member 2	Protein Coding	P43004	62	GC11M035281	1.27741694450378	https://www.genecards.org/cgi-bin/carddisp.pl?gene=SLC1A2
TBK1	TANK Binding Kinase 1	Protein Coding	Q9UHD2	62	GC12P075684	1.27741694450378	https://www.genecards.org/cgi-bin/carddisp.pl?gene=TBK1
TUBB	Tubulin Beta Class I	Protein Coding	P07437	62	GC06P181873	1.27741694450378	https://www.genecards.org/cgi-bin/carddisp.pl?gene=TUBB
ACTA1	Actin Alpha 1, Skeletal Muscle	Protein Coding	P68133	61	GC01M230668	1.27741694450378	https://www.genecards.org/cgi-bin/carddisp.pl?gene=ACTA1
CAD	Carbamoyl-Phosphate Synthetase 2, Aspartate Transcarbamylase, And Dihydroorotase	Protein Coding	P27708	61	GC02P027217	1.27741694450378	https://www.genecards.org/cgi-bin/carddisp.pl?gene=CAD
CD44	CD44 Molecule (IN Blood Group)	Protein Coding	P16070	61	GC11P035139	1.27741694450378	https://www.genecards.org/cgi-bin/carddisp.pl?gene=CD44
ENO1	Enolase 1	Protein Coding	P06733	61	GC01M008861	1.27741694450378	https://www.genecards.org/cgi-bin/carddisp.pl?gene=ENO1
FASLG	Fas Ligand	Protein Coding	P48023	61	GC01P172659	1.27741694450378	https://www.genecards.org/cgi-bin/carddisp.pl?gene=FASLG
HSPA9	Heat Shock Protein Family A (Hsp70) Member 9	Protein Coding	P38646	61	GC05M138554	1.27741694450378	https://www.genecards.org/cgi-bin/carddisp.pl?gene=HSPA9
IMPDH2	Inosine Monophosphate Dehydrogenase 2	Protein Coding	P12268	61	GC03M054743	1.27741694450378	https://www.genecards.org/cgi-bin/carddisp.pl?gene=IMPDH2
JUP	Junction Plakoglobin	Protein Coding	P14923	61	GC17M041754	1.27741694450378	https://www.genecards.org/cgi-bin/carddisp.pl?gene=JUP
RPL11	Ribosomal Protein L11	Protein Coding	P62913	61	GC01P023691	1.27741694450378	https://www.genecards.org/cgi-bin/carddisp.pl?gene=RPL11
YWHAZ	Tyrosine 3-Monooxygenase/Tryptophan 5-Monooxygenase Activation Protein Zeta	Protein Coding	P63104	61	GC08M100978	1.27741694450378	https://www.genecards.org/cgi-bin/carddisp.pl?gene=YWHAZ
ACTG1	Actin Gamma 1	Protein Coding	P63261	60	GC17M081509	1.27741694450378	https://www.genecards.org/cgi-bin/carddisp.pl?gene=ACTG1
C1QA	Complement C1q A Chain	Protein Coding	P02745	60	GC01P076178	1.27741694450378	https://www.genecards.org/cgi-bin/carddisp.pl?gene=C1QA
CACNA1E	Calcium Voltage-Gated Channel Subunit Alpha1 E	Protein Coding	Q15878	60	GC01P181317	1.27741694450378	https://www.genecards.org/cgi-bin/carddisp.pl?gene=CACNA1E
CFH	Complement Factor H	Protein Coding	P08603	60	GC01P196621	1.27741694450378	https://www.genecards.org/cgi-bin/carddisp.pl?gene=CFH
CSNK1E	Casein Kinase 1 Epsilon	Protein Coding	P49674	60	GC22M086301	1.27741694450378	https://www.genecards.org/cgi-bin/carddisp.pl?gene=CSNK1E
ERCC6	ERCC Excision Repair 6, Chromatin Remodeling Factor	Protein Coding	Q03468	60	GC10M049472	1.27741694450378	https://www.genecards.org/cgi-bin/carddisp.pl?gene=ERCC6
HNRNPA1	Heterogeneous Nuclear Ribonucleoprotein A1	Protein Coding	P09651	60	GC12P054280	1.27741694450378	https://www.genecards.org/cgi-bin/carddisp.pl?gene=HNRNPA1
HNRNPA2B1	Heterogeneous Nuclear Ribonucleoprotein A2/B1	Protein Coding	P22626	60	GC07M026174	1.27741694450378	https://www.genecards.org/cgi-bin/carddisp.pl?gene=HNRNPA2B1
HSD17B4	Hydroxysteroid 17-Beta Dehydrogenase 4	Protein Coding	P51659	60	GC05P119452	1.27741694450378	https://www.genecards.org/cgi-bin/carddisp.pl?gene=HSD17B4
KIF5B	Kinesin Family Member 5B	Protein Coding	P33176	60	GC10M037181	1.27741694450378	https://www.genecards.org/cgi-bin/carddisp.pl?gene=KIF5B
LRP6	LDL Receptor Related Protein 6	Protein Coding	O75581	60	GC12M035824	1.27741694450378	https://www.genecards.org/cgi-bin/carddisp.pl?gene=LRP6
PDHB	Pyruvate Dehydrogenase E1 Subunit Beta	Protein Coding	P11177	60	GC03M058499	1.27741694450378	https://www.genecards.org/cgi-bin/carddisp.pl?gene=PDHB
PTGS1	Prostaglandin-Endoperoxide Synthase 1	Protein Coding	P23219	60	GC09P122370	1.27741694450378	https://www.genecards.org/cgi-bin/carddisp.pl?gene=PTGS1
RPA1	Replication Protein A1	Protein Coding	P27694	60	GC17P001829	1.27741694450378	https://www.genecards.org/cgi-bin/carddisp.pl?gene=RPA1
RPS19	Ribosomal Protein S19	Protein Coding	P39019	60	GC19P152594	1.27741694450378	https://www.genecards.org/cgi-bin/carddisp.pl?gene=RPS19
SERPINH1	Serpin Family H Member 1	Protein Coding	P50454	60	GC11P075562	1.27741694450378	https://www.genecards.org/cgi-bin/carddisp.pl?gene=SERPINH1
YWHAQ	Tyrosine 3-Monooxygenase/Tryptophan 5-Monooxygenase Activation Protein Theta	Protein Coding	P27348	60	GC02M009583	1.27741694450378	https://www.genecards.org/cgi-bin/carddisp.pl?gene=YWHAQ
ATP5F1A	ATP Synthase F1 Subunit Alpha	Protein Coding	P25705	59	GC18M046081	1.27741694450378	https://www.genecards.org/cgi-bin/carddisp.pl?gene=ATP5F1A
DDX5	DEAD-Box Helicase 5	Protein Coding	P17844	59	GC17M064498	1.27741694450378	https://www.genecards.org/cgi-bin/carddisp.pl?gene=DDX5
DLST	Dihydrolipoamide S-Succinyltransferase	Protein Coding	P36957	59	GC14P074881	1.27741694450378	https://www.genecards.org/cgi-bin/carddisp.pl?gene=DLST
PFN1	Profilin 1	Protein Coding	P07737	59	GC17M004945	1.27741694450378	https://www.genecards.org/cgi-bin/carddisp.pl?gene=PFN1
PRDX2	Peroxiredoxin 2	Protein Coding	P32119	59	GC19M012796	1.27741694450378	https://www.genecards.org/cgi-bin/carddisp.pl?gene=PRDX2
PRDX6	Peroxiredoxin 6	Protein Coding	P30041	59	GC01P173477	1.27741694450378	https://www.genecards.org/cgi-bin/carddisp.pl?gene=PRDX6
PRTN3	Proteinase 3	Protein Coding	P24158	59	GC19P000840	1.27741694450378	https://www.genecards.org/cgi-bin/carddisp.pl?gene=PRTN3
PSMA6	Proteasome 20S Subunit Alpha 6	Protein Coding	P60900	59	GC14P035278	1.27741694450378	https://www.genecards.org/cgi-bin/carddisp.pl?gene=PSMA6
RPSA	Ribosomal Protein SA	Protein Coding	P08865	59	GC03P039406	1.27741694450378	https://www.genecards.org/cgi-bin/carddisp.pl?gene=RPSA
TXN	Thioredoxin	Protein Coding	P10599	59	GC09M110243	1.27741694450378	https://www.genecards.org/cgi-bin/carddisp.pl?gene=TXN
ADAMTS1	ADAM Metallopeptidase With Thrombospondin Type 1 Motif 1	Protein Coding	Q9UHI8	58	GC21M026835	1.27741694450378	https://www.genecards.org/cgi-bin/carddisp.pl?gene=ADAMTS1
CASP14	Caspase 14	Protein Coding	P31944	58	GC19P015049	1.27741694450378	https://www.genecards.org/cgi-bin/carddisp.pl?gene=CASP14
CFL1	Cofilin 1	Protein Coding	P23528	58	GC11M065823	1.27741694450378	https://www.genecards.org/cgi-bin/carddisp.pl?gene=CFL1
DMD	Dystrophin	Protein Coding	P11532	58	GC0XM031097	1.27741694450378	https://www.genecards.org/cgi-bin/carddisp.pl?gene=DMD
DOCK8	Dedicator Of Cytokinesis 8	Protein Coding	Q8NF50	58	GC09P000341	1.27741694450378	https://www.genecards.org/cgi-bin/carddisp.pl?gene=DOCK8
EIF4A2	Eukaryotic Translation Initiation Factor 4A2	Protein Coding	Q14240	58	GC03P186783	1.27741694450378	https://www.genecards.org/cgi-bin/carddisp.pl?gene=EIF4A2
FUS	FUS RNA Binding Protein	Protein Coding	P35637	58	GC16P031180	1.27741694450378	https://www.genecards.org/cgi-bin/carddisp.pl?gene=FUS
HBB	Hemoglobin Subunit Beta	Protein Coding	P68871	58	GC11M015235	1.27741694450378	https://www.genecards.org/cgi-bin/carddisp.pl?gene=HBB
ILK	Integrin Linked Kinase	Protein Coding	Q13418	58	GC11P020541	1.27741694450378	https://www.genecards.org/cgi-bin/carddisp.pl?gene=ILK
KCNE1	Potassium Voltage-Gated Channel Subfamily E Regulatory Subunit 1	Protein Coding	P15382	58	GC21M034446	1.27741694450378	https://www.genecards.org/cgi-bin/carddisp.pl?gene=KCNE1
SFN	Stratifin	Protein Coding	P31947	58	GC01P076458	1.27741694450378	https://www.genecards.org/cgi-bin/carddisp.pl?gene=SFN
SLC1A5	Solute Carrier Family 1 Member 5	Protein Coding	Q15758	58	GC19M108949	1.27741694450378	https://www.genecards.org/cgi-bin/carddisp.pl?gene=SLC1A5
SV2A	Synaptic Vesicle Glycoprotein 2A	Protein Coding	Q7L0J3	58	GC01M149903	1.27741694450378	https://www.genecards.org/cgi-bin/carddisp.pl?gene=SV2A
TRPM8	Transient Receptor Potential Cation Channel Subfamily M Member 8	Protein Coding	Q7Z2W7	58	GC02P233917	1.27741694450378	https://www.genecards.org/cgi-bin/carddisp.pl?gene=TRPM8
UGDH	UDP-Glucose 6-Dehydrogenase	Protein Coding	O60701	58	GC04M039502	1.27741694450378	https://www.genecards.org/cgi-bin/carddisp.pl?gene=UGDH
XRCC6	X-Ray Repair Cross Complementing 6	Protein Coding	P12956	58	GC22P092280	1.27741694450378	https://www.genecards.org/cgi-bin/carddisp.pl?gene=XRCC6
BCAT1	Branched Chain Amino Acid Transaminase 1	Protein Coding	P54687	57	GC12M024810	1.27741694450378	https://www.genecards.org/cgi-bin/carddisp.pl?gene=BCAT1
BLMH	Bleomycin Hydrolase	Protein Coding	Q13867	57	GC17M030248	1.27741694450378	https://www.genecards.org/cgi-bin/carddisp.pl?gene=BLMH
CFLAR	CASP8 And FADD Like Apoptosis Regulator	Protein Coding	O15519	57	GC02P204749	1.27741694450378	https://www.genecards.org/cgi-bin/carddisp.pl?gene=CFLAR
FARSB	Phenylalanyl-TRNA Synthetase Subunit Beta	Protein Coding	Q9NSD9	57	GC02M222570	1.27741694450378	https://www.genecards.org/cgi-bin/carddisp.pl?gene=FARSB
HTRA1	HtrA Serine Peptidase 1	Protein Coding	Q92743	57	GC10P125997	1.27741694450378	https://www.genecards.org/cgi-bin/carddisp.pl?gene=HTRA1
MADD	MAP Kinase Activating Death Domain	Protein Coding	Q8WXG6	57	GC11P049095	1.27741694450378	https://www.genecards.org/cgi-bin/carddisp.pl?gene=MADD
MAP3K2	Mitogen-Activated Protein Kinase Kinase Kinase 2	Protein Coding	Q9Y2U5	57	GC02M127298	1.27741694450378	https://www.genecards.org/cgi-bin/carddisp.pl?gene=MAP3K2
NCL	Nucleolin	Protein Coding	P19338	57	GC02M231453	1.27741694450378	https://www.genecards.org/cgi-bin/carddisp.pl?gene=NCL
PDIA3	Protein Disulfide Isomerase Family A Member 3	Protein Coding	P30101	57	GC15P043746	1.27741694450378	https://www.genecards.org/cgi-bin/carddisp.pl?gene=PDIA3
PRDX3	Peroxiredoxin 3	Protein Coding	P30048	57	GC10M119167	1.27741694450378	https://www.genecards.org/cgi-bin/carddisp.pl?gene=PRDX3
PYCR1	Pyrroline-5-Carboxylate Reductase 1	Protein Coding	P32322	57	GC17M081932	1.27741694450378	https://www.genecards.org/cgi-bin/carddisp.pl?gene=PYCR1
RPL10	Ribosomal Protein L10	Protein Coding	P27635	57	GC0XP154389	1.27741694450378	https://www.genecards.org/cgi-bin/carddisp.pl?gene=RPL10
RPL15	Ribosomal Protein L15	Protein Coding	P61313	57	GC03P023916	1.27741694450378	https://www.genecards.org/cgi-bin/carddisp.pl?gene=RPL15
SHMT1	Serine Hydroxymethyltransferase 1	Protein Coding	P34896	57	GC17M096499	1.27741694450378	https://www.genecards.org/cgi-bin/carddisp.pl?gene=SHMT1
TIMP1	TIMP Metallopeptidase Inhibitor 1	Protein Coding	P01033	57	GC0XP060812	1.27741694450378	https://www.genecards.org/cgi-bin/carddisp.pl?gene=TIMP1
TUBB4B	Tubulin Beta 4B Class IVb	Protein Coding	P68371	57	GC09P137241	1.27741694450378	https://www.genecards.org/cgi-bin/carddisp.pl?gene=TUBB4B
TUFM	Tu Translation Elongation Factor, Mitochondrial	Protein Coding	P49411	57	GC16M050902	1.27741694450378	https://www.genecards.org/cgi-bin/carddisp.pl?gene=TUFM
XRCC5	X-Ray Repair Cross Complementing 5	Protein Coding	P13010	57	GC02P216107	1.27741694450378	https://www.genecards.org/cgi-bin/carddisp.pl?gene=XRCC5
AKR1C1	Aldo-Keto Reductase Family 1 Member C1	Protein Coding	Q04828	56	GC10P004963	1.27741694450378	https://www.genecards.org/cgi-bin/carddisp.pl?gene=AKR1C1
APOL1	Apolipoprotein L1	Protein Coding	O14791	56	GC22P036253	1.27741694450378	https://www.genecards.org/cgi-bin/carddisp.pl?gene=APOL1
DGKZ	Diacylglycerol Kinase Zeta	Protein Coding	Q13574	56	GC11P046332	1.27741694450378	https://www.genecards.org/cgi-bin/carddisp.pl?gene=DGKZ
ELN	Elastin	Protein Coding	P15502	56	GC07P074027	1.27741694450378	https://www.genecards.org/cgi-bin/carddisp.pl?gene=ELN
PHB2	Prohibitin 2	Protein Coding	Q99623	56	GC12M006965	1.27741694450378	https://www.genecards.org/cgi-bin/carddisp.pl?gene=PHB2
PPP1R12A	Protein Phosphatase 1 Regulatory Subunit 12A	Protein Coding	O14974	56	GC12M079773	1.27741694450378	https://www.genecards.org/cgi-bin/carddisp.pl?gene=PPP1R12A
RAN	RAN, Member RAS Oncogene Family	Protein Coding	P62826	56	GC12P139078	1.27741694450378	https://www.genecards.org/cgi-bin/carddisp.pl?gene=RAN
RPL35	Ribosomal Protein L35	Protein Coding	P42766	56	GC09M124857	1.27741694450378	https://www.genecards.org/cgi-bin/carddisp.pl?gene=RPL35
SLC25A5	Solute Carrier Family 25 Member 5	Protein Coding	P05141	56	GC0XP119468	1.27741694450378	https://www.genecards.org/cgi-bin/carddisp.pl?gene=SLC25A5
SLC3A2	Solute Carrier Family 3 Member 2	Protein Coding	P08195	56	GC11P062856	1.27741694450378	https://www.genecards.org/cgi-bin/carddisp.pl?gene=SLC3A2
BPTF	Bromodomain PHD Finger Transcription Factor	Protein Coding	Q12830	55	GC17P067825	1.27741694450378	https://www.genecards.org/cgi-bin/carddisp.pl?gene=BPTF
DARS1	Aspartyl-TRNA Synthetase 1	Protein Coding	P14868	55	GC02M135905	1.27741694450378	https://www.genecards.org/cgi-bin/carddisp.pl?gene=DARS1
DSG1	Desmoglein 1	Protein Coding	Q02413	55	GC18P031318	1.27741694450378	https://www.genecards.org/cgi-bin/carddisp.pl?gene=DSG1
GM2A	Ganglioside GM2 Activator	Protein Coding	P17900	55	GC05P151212	1.27741694450378	https://www.genecards.org/cgi-bin/carddisp.pl?gene=GM2A
HBG2	Hemoglobin Subunit Gamma 2	Protein Coding	P69892	55	GC11M015239	1.27741694450378	https://www.genecards.org/cgi-bin/carddisp.pl?gene=HBG2
HNRNPH1	Heterogeneous Nuclear Ribonucleoprotein H1	Protein Coding	P31943	55	GC05M179614	1.27741694450378	https://www.genecards.org/cgi-bin/carddisp.pl?gene=HNRNPH1
HNRNPU	Heterogeneous Nuclear Ribonucleoprotein U	Protein Coding	Q00839	55	GC01M244853	1.27741694450378	https://www.genecards.org/cgi-bin/carddisp.pl?gene=HNRNPU
HRG	Histidine Rich Glycoprotein	Protein Coding	P04196	55	GC03P186660	1.27741694450378	https://www.genecards.org/cgi-bin/carddisp.pl?gene=HRG
IGFBP5	Insulin Like Growth Factor Binding Protein 5	Protein Coding	P24593	55	GC02M216672	1.27741694450378	https://www.genecards.org/cgi-bin/carddisp.pl?gene=IGFBP5
NDUFA9	NADH:Ubiquinone Oxidoreductase Subunit A9	Protein Coding	Q16795	55	GC12P004649	1.27741694450378	https://www.genecards.org/cgi-bin/carddisp.pl?gene=NDUFA9
OSM	Oncostatin M	Protein Coding	P13725	55	GC22M030262	1.27741694450378	https://www.genecards.org/cgi-bin/carddisp.pl?gene=OSM
PABPC1	Poly(A) Binding Protein Cytoplasmic 1	Protein Coding	P11940	55	GC08M100685	1.27741694450378	https://www.genecards.org/cgi-bin/carddisp.pl?gene=PABPC1
PAICS	Phosphoribosylaminoimidazole Carboxylase And Phosphoribosylaminoimidazolesuccinocarboxamide Synthase	Protein Coding	P22234	55	GC04P056435	1.27741694450378	https://www.genecards.org/cgi-bin/carddisp.pl?gene=PAICS
PCBP1	Poly(RC) Binding Protein 1	Protein Coding	Q15365	55	GC02P070087	1.27741694450378	https://www.genecards.org/cgi-bin/carddisp.pl?gene=PCBP1
RACK1	Receptor For Activated C Kinase 1	Protein Coding	P63244	55	GC05M183449	1.27741694450378	https://www.genecards.org/cgi-bin/carddisp.pl?gene=RACK1
RPL10A	Ribosomal Protein L10a	Protein Coding	P62906	55	GC06P182005	1.27741694450378	https://www.genecards.org/cgi-bin/carddisp.pl?gene=RPL10A
RPL18	Ribosomal Protein L18	Protein Coding	Q07020	55	GC19M048615	1.27741694450378	https://www.genecards.org/cgi-bin/carddisp.pl?gene=RPL18
RPL21	Ribosomal Protein L21	Protein Coding	P46778	55	GC13P027251	1.27741694450378	https://www.genecards.org/cgi-bin/carddisp.pl?gene=RPL21
RPL26	Ribosomal Protein L26	Protein Coding	P61254	55	GC17M008377	1.27741694450378	https://www.genecards.org/cgi-bin/carddisp.pl?gene=RPL26
RPLP0	Ribosomal Protein Lateral Stalk Subunit P0	Protein Coding	P05388	55	GC12M120196	1.27741694450378	https://www.genecards.org/cgi-bin/carddisp.pl?gene=RPLP0
RPS10	Ribosomal Protein S10	Protein Coding	P46783	55	GC06M106618	1.27741694450378	https://www.genecards.org/cgi-bin/carddisp.pl?gene=RPS10
RPS14	Ribosomal Protein S14	Protein Coding	P62263	55	GC05M150443	1.27741694450378	https://www.genecards.org/cgi-bin/carddisp.pl?gene=RPS14
RPS20	Ribosomal Protein S20	Protein Coding	P60866	55	GC08M056067	1.27741694450378	https://www.genecards.org/cgi-bin/carddisp.pl?gene=RPS20
RPS24	Ribosomal Protein S24	Protein Coding	P62847	55	GC10P078033	1.27741694450378	https://www.genecards.org/cgi-bin/carddisp.pl?gene=RPS24
RPS3	Ribosomal Protein S3	Protein Coding	P23396	55	GC11P108306	1.27741694450378	https://www.genecards.org/cgi-bin/carddisp.pl?gene=RPS3
SERPINB6	Serpin Family B Member 6	Protein Coding	P35237	55	GC06M002948	1.27741694450378	https://www.genecards.org/cgi-bin/carddisp.pl?gene=SERPINB6
SFPQ	Splicing Factor Proline And Glutamine Rich	Protein Coding	P23246	55	GC01M035176	1.27741694450378	https://www.genecards.org/cgi-bin/carddisp.pl?gene=SFPQ
TCN2	Transcobalamin 2	Protein Coding	P20062	55	GC22P091923	1.27741694450378	https://www.genecards.org/cgi-bin/carddisp.pl?gene=TCN2
TRIM21	Tripartite Motif Containing 21	Protein Coding	P19474	55	GC11M004384	1.27741694450378	https://www.genecards.org/cgi-bin/carddisp.pl?gene=TRIM21
TRIM33	Tripartite Motif Containing 33	Protein Coding	Q9UPN9	55	GC01M114392	1.27741694450378	https://www.genecards.org/cgi-bin/carddisp.pl?gene=TRIM33
TUBA1C	Tubulin Alpha 1c	Protein Coding	Q9BQE3	55	GC12P049188	1.27741694450378	https://www.genecards.org/cgi-bin/carddisp.pl?gene=TUBA1C
WIF1	WNT Inhibitory Factor 1	Protein Coding	Q9Y5W5	55	GC12M065050	1.27741694450378	https://www.genecards.org/cgi-bin/carddisp.pl?gene=WIF1
AKAP9	A-Kinase Anchoring Protein 9	Protein Coding	Q99996	54	GC07P091940	1.27741694450378	https://www.genecards.org/cgi-bin/carddisp.pl?gene=AKAP9
ARSG	Arylsulfatase G	Protein Coding	Q96EG1	54	GC17P068259	1.27741694450378	https://www.genecards.org/cgi-bin/carddisp.pl?gene=ARSG
CBX1	Chromobox 1	Protein Coding	P83916	54	GC17M048070	1.27741694450378	https://www.genecards.org/cgi-bin/carddisp.pl?gene=CBX1
CCT2	Chaperonin Containing TCP1 Subunit 2	Protein Coding	P78371	54	GC12P069585	1.27741694450378	https://www.genecards.org/cgi-bin/carddisp.pl?gene=CCT2
CCT3	Chaperonin Containing TCP1 Subunit 3	Protein Coding	P49368	54	GC01M156308	1.27741694450378	https://www.genecards.org/cgi-bin/carddisp.pl?gene=CCT3
FLG	Filaggrin	Protein Coding	P20930	54	GC01M167330	1.27741694450378	https://www.genecards.org/cgi-bin/carddisp.pl?gene=FLG
G3BP1	G3BP Stress Granule Assembly Factor 1	Protein Coding	Q13283	54	GC05P151771	1.27741694450378	https://www.genecards.org/cgi-bin/carddisp.pl?gene=G3BP1
H1-2	H1.2 Linker Histone, Cluster Member	Protein Coding	P16403	54	GC06M106083	1.27741694450378	https://www.genecards.org/cgi-bin/carddisp.pl?gene=H1-2
HDLBP	High Density Lipoprotein Binding Protein	Protein Coding	Q00341	54	GC02M241227	1.27741694450378	https://www.genecards.org/cgi-bin/carddisp.pl?gene=HDLBP
HKDC1	Hexokinase Domain Containing 1	Protein Coding	Q2TB90	54	GC10P069220	1.27741694450378	https://www.genecards.org/cgi-bin/carddisp.pl?gene=HKDC1
HSPE1	Heat Shock Protein Family E (Hsp10) Member 1	Protein Coding	P61604	54	GC02P197501	1.27741694450378	https://www.genecards.org/cgi-bin/carddisp.pl?gene=HSPE1
KLK13	Kallikrein Related Peptidase 13	Protein Coding	Q9UKR3	54	GC19M109141	1.27741694450378	https://www.genecards.org/cgi-bin/carddisp.pl?gene=KLK13
LRPPRC	Leucine Rich Pentatricopeptide Repeat Containing	Protein Coding	P42704	54	GC02M043886	1.27741694450378	https://www.genecards.org/cgi-bin/carddisp.pl?gene=LRPPRC
NEO1	Neogenin 1	Protein Coding	Q92859	54	GC15P073051	1.27741694450378	https://www.genecards.org/cgi-bin/carddisp.pl?gene=NEO1
NMT1	N-Myristoyltransferase 1	Protein Coding	P30419	54	GC17P154915	1.27741694450378	https://www.genecards.org/cgi-bin/carddisp.pl?gene=NMT1
PCM1	Pericentriolar Material 1	Protein Coding	Q15154	54	GC08P017922	1.27741694450378	https://www.genecards.org/cgi-bin/carddisp.pl?gene=PCM1
PLD3	Phospholipase D Family Member 3	Protein Coding	Q8IV08	54	GC19P040348	1.27741694450378	https://www.genecards.org/cgi-bin/carddisp.pl?gene=PLD3
PLIN2	Perilipin 2	Protein Coding	Q99541	54	GC09M019319	1.27741694450378	https://www.genecards.org/cgi-bin/carddisp.pl?gene=PLIN2
PRKAR2A	Protein Kinase CAMP-Dependent Type II Regulatory Subunit Alpha	Protein Coding	P13861	54	GC03M048744	1.27741694450378	https://www.genecards.org/cgi-bin/carddisp.pl?gene=PRKAR2A
PSMC5	Proteasome 26S Subunit, ATPase 5	Protein Coding	P62195	54	GC17P063827	1.27741694450378	https://www.genecards.org/cgi-bin/carddisp.pl?gene=PSMC5
RPL13A	Ribosomal Protein L13a	Protein Coding	P40429	54	GC19P049487	1.27741694450378	https://www.genecards.org/cgi-bin/carddisp.pl?gene=RPL13A
RPL19	Ribosomal Protein L19	Protein Coding	P84098	54	GC17P039200	1.27741694450378	https://www.genecards.org/cgi-bin/carddisp.pl?gene=RPL19
RPL27	Ribosomal Protein L27	Protein Coding	P61353	54	GC17P042998	1.27741694450378	https://www.genecards.org/cgi-bin/carddisp.pl?gene=RPL27
RPL3	Ribosomal Protein L3	Protein Coding	P39023	54	GC22M086143	1.27741694450378	https://www.genecards.org/cgi-bin/carddisp.pl?gene=RPL3
RPS15A	Ribosomal Protein S15a	Protein Coding	P62244	54	GC16M018781	1.27741694450378	https://www.genecards.org/cgi-bin/carddisp.pl?gene=RPS15A
S100A11	S100 Calcium Binding Protein A11	Protein Coding	P31949	54	GC01M152032	1.27741694450378	https://www.genecards.org/cgi-bin/carddisp.pl?gene=S100A11
TGM3	Transglutaminase 3	Protein Coding	Q08188	54	GC20P002296	1.27741694450378	https://www.genecards.org/cgi-bin/carddisp.pl?gene=TGM3
TPR	Translocated Promoter Region, Nuclear Basket Protein	Protein Coding	P12270	54	GC01M186932	1.27741694450378	https://www.genecards.org/cgi-bin/carddisp.pl?gene=TPR
UGT2B15	UDP Glucuronosyltransferase Family 2 Member B15	Protein Coding	P54855	54	GC04M068646	1.27741694450378	https://www.genecards.org/cgi-bin/carddisp.pl?gene=UGT2B15
ADD2	Adducin 2	Protein Coding	P35612	53	GC02M070626	1.27741694450378	https://www.genecards.org/cgi-bin/carddisp.pl?gene=ADD2
ARF4	ARF GTPase 4	Protein Coding	P18085	53	GC03M057572	1.27741694450378	https://www.genecards.org/cgi-bin/carddisp.pl?gene=ARF4
ARHGEF9	Cdc42 Guanine Nucleotide Exchange Factor 9	Protein Coding	O43307	53	GC0XM063634	1.27741694450378	https://www.genecards.org/cgi-bin/carddisp.pl?gene=ARHGEF9
ART4	ADP-Ribosyltransferase 4 (Inactive) (Dombrock Blood Group)	Protein Coding	Q93070	53	GC12M014825	1.27741694450378	https://www.genecards.org/cgi-bin/carddisp.pl?gene=ART4
EEF1D	Eukaryotic Translation Elongation Factor 1 Delta	Protein Coding	P29692	53	GC08M143579	1.27741694450378	https://www.genecards.org/cgi-bin/carddisp.pl?gene=EEF1D
KIF14	Kinesin Family Member 14	Protein Coding	Q15058	53	GC01M200551	1.27741694450378	https://www.genecards.org/cgi-bin/carddisp.pl?gene=KIF14
NLK	Nemo Like Kinase	Protein Coding	Q9UBE8	53	GC17P154256	1.27741694450378	https://www.genecards.org/cgi-bin/carddisp.pl?gene=NLK
P3H2	Prolyl 3-Hydroxylase 2	Protein Coding	Q8IVL5	53	GC03M189956	1.27741694450378	https://www.genecards.org/cgi-bin/carddisp.pl?gene=P3H2
PDLIM1	PDZ And LIM Domain 1	Protein Coding	O00151	53	GC10M095237	1.27741694450378	https://www.genecards.org/cgi-bin/carddisp.pl?gene=PDLIM1
PSMD6	Proteasome 26S Subunit, Non-ATPase 6	Protein Coding	Q15008	53	GC03M063973	1.27741694450378	https://www.genecards.org/cgi-bin/carddisp.pl?gene=PSMD6
RAB3GAP1	RAB3 GTPase Activating Protein Catalytic Subunit 1	Protein Coding	Q15042	53	GC02P135052	1.27741694450378	https://www.genecards.org/cgi-bin/carddisp.pl?gene=RAB3GAP1
RPL22	Ribosomal Protein L22	Protein Coding	P35268	53	GC01M022282	1.27741694450378	https://www.genecards.org/cgi-bin/carddisp.pl?gene=RPL22
RPS29	Ribosomal Protein S29	Protein Coding	P62273	53	GC14M049570	1.27741694450378	https://www.genecards.org/cgi-bin/carddisp.pl?gene=RPS29
RPS9	Ribosomal Protein S9	Protein Coding	P46781	53	GC19P160825	1.27741694450378	https://www.genecards.org/cgi-bin/carddisp.pl?gene=RPS9
UBE2V1	Ubiquitin Conjugating Enzyme E2 V1	Protein Coding	Q13404	53	GC20M050082	1.27741694450378	https://www.genecards.org/cgi-bin/carddisp.pl?gene=UBE2V1
ATAD3A	ATPase Family AAA Domain Containing 3A	Protein Coding	Q9NVI7	52	GC01P074940	1.27741694450378	https://www.genecards.org/cgi-bin/carddisp.pl?gene=ATAD3A
CAPZA2	Capping Actin Protein Of Muscle Z-Line Subunit Alpha 2	Protein Coding	P47755	52	GC07P116811	1.27741694450378	https://www.genecards.org/cgi-bin/carddisp.pl?gene=CAPZA2
CCT4	Chaperonin Containing TCP1 Subunit 4	Protein Coding	P50991	52	GC02M061868	1.27741694450378	https://www.genecards.org/cgi-bin/carddisp.pl?gene=CCT4
CEP250	Centrosomal Protein 250	Protein Coding	Q9BV73	52	GC20P035455	1.27741694450378	https://www.genecards.org/cgi-bin/carddisp.pl?gene=CEP250
CNNM2	Cyclin And CBS Domain Divalent Metal Cation Transport Mediator 2	Protein Coding	Q9H8M5	52	GC10P102918	1.27741694450378	https://www.genecards.org/cgi-bin/carddisp.pl?gene=CNNM2
COPS3	COP9 Signalosome Subunit 3	Protein Coding	Q9UNS2	52	GC17M017246	1.27741694450378	https://www.genecards.org/cgi-bin/carddisp.pl?gene=COPS3
EEF1E1	Eukaryotic Translation Elongation Factor 1 Epsilon 1	Protein Coding	O43324	52	GC06M008073	1.27741694450378	https://www.genecards.org/cgi-bin/carddisp.pl?gene=EEF1E1
FARSA	Phenylalanyl-TRNA Synthetase Subunit Alpha	Protein Coding	Q9Y285	52	GC19M012922	1.27741694450378	https://www.genecards.org/cgi-bin/carddisp.pl?gene=FARSA
GTF2I	General Transcription Factor IIi	Protein Coding	P78347	52	GC07P095207	1.27741694450378	https://www.genecards.org/cgi-bin/carddisp.pl?gene=GTF2I
H1-0	H1.0 Linker Histone	Protein Coding	P07305	52	GC22P092117	1.27741694450378	https://www.genecards.org/cgi-bin/carddisp.pl?gene=H1-0
HNRNPM	Heterogeneous Nuclear Ribonucleoprotein M	Protein Coding	P52272	52	GC19P008444	1.27741694450378	https://www.genecards.org/cgi-bin/carddisp.pl?gene=HNRNPM
HSPA6	Heat Shock Protein Family A (Hsp70) Member 6	Protein Coding	P17066	52	GC01P161524	1.27741694450378	https://www.genecards.org/cgi-bin/carddisp.pl?gene=HSPA6
IGF2BP1	Insulin Like Growth Factor 2 MRNA Binding Protein 1	Protein Coding	Q9NZI8	52	GC17P155100	1.27741694450378	https://www.genecards.org/cgi-bin/carddisp.pl?gene=IGF2BP1
IL15RA	Interleukin 15 Receptor Subunit Alpha	Protein Coding	Q13261	52	GC10M005943	1.27741694450378	https://www.genecards.org/cgi-bin/carddisp.pl?gene=IL15RA
IL19	Interleukin 19	Protein Coding	Q9UHD0	52	GC01P206770	1.27741694450378	https://www.genecards.org/cgi-bin/carddisp.pl?gene=IL19
IMMT	Inner Membrane Mitochondrial Protein	Protein Coding	Q16891	52	GC02M086144	1.27741694450378	https://www.genecards.org/cgi-bin/carddisp.pl?gene=IMMT
RAB5C	RAB5C, Member RAS Oncogene Family	Protein Coding	P51148	52	GC17M042124	1.27741694450378	https://www.genecards.org/cgi-bin/carddisp.pl?gene=RAB5C
RAE1	Ribonucleic Acid Export 1	Protein Coding	P78406	52	GC20P057351	1.27741694450378	https://www.genecards.org/cgi-bin/carddisp.pl?gene=RAE1
RPL13	Ribosomal Protein L13	Protein Coding	P26373	52	GC16P122949	1.27741694450378	https://www.genecards.org/cgi-bin/carddisp.pl?gene=RPL13
RPL23A	Ribosomal Protein L23a	Protein Coding	P62750	52	GC17P028719	1.27741694450378	https://www.genecards.org/cgi-bin/carddisp.pl?gene=RPL23A
RPL29	Ribosomal Protein L29	Protein Coding	P47914	52	GC03M054878	1.27741694450378	https://www.genecards.org/cgi-bin/carddisp.pl?gene=RPL29
RPL31	Ribosomal Protein L31	Protein Coding	P62899	52	GC02P101003	1.27741694450378	https://www.genecards.org/cgi-bin/carddisp.pl?gene=RPL31
RPL34	Ribosomal Protein L34	Protein Coding	P49207	52	GC04P108620	1.27741694450378	https://www.genecards.org/cgi-bin/carddisp.pl?gene=RPL34
RPL4	Ribosomal Protein L4	Protein Coding	P36578	52	GC15M066498	1.27741694450378	https://www.genecards.org/cgi-bin/carddisp.pl?gene=RPL4
RPL7	Ribosomal Protein L7	Protein Coding	P18124	52	GC08M073290	1.27741694450378	https://www.genecards.org/cgi-bin/carddisp.pl?gene=RPL7
RPL7A	Ribosomal Protein L7a	Protein Coding	P62424	52	GC09P133348	1.27741694450378	https://www.genecards.org/cgi-bin/carddisp.pl?gene=RPL7A
RPL8	Ribosomal Protein L8	Protein Coding	P62917	52	GC08M147429	1.27741694450378	https://www.genecards.org/cgi-bin/carddisp.pl?gene=RPL8
RPLP1	Ribosomal Protein Lateral Stalk Subunit P1	Protein Coding	P05386	52	GC15P193385	1.27741694450378	https://www.genecards.org/cgi-bin/carddisp.pl?gene=RPLP1
RPS13	Ribosomal Protein S13	Protein Coding	P62277	52	GC11M018108	1.27741694450378	https://www.genecards.org/cgi-bin/carddisp.pl?gene=RPS13
RPS16	Ribosomal Protein S16	Protein Coding	P62249	52	GC19M039433	1.27741694450378	https://www.genecards.org/cgi-bin/carddisp.pl?gene=RPS16
RPS23	Ribosomal Protein S23	Protein Coding	P62266	52	GC05M082273	1.27741694450378	https://www.genecards.org/cgi-bin/carddisp.pl?gene=RPS23
RPS28	Ribosomal Protein S28	Protein Coding	P62857	52	GC19P151686	1.27741694450378	https://www.genecards.org/cgi-bin/carddisp.pl?gene=RPS28
RPS5	Ribosomal Protein S5	Protein Coding	P46782	52	GC19P058386	1.27741694450378	https://www.genecards.org/cgi-bin/carddisp.pl?gene=RPS5
SLC47A1	Solute Carrier Family 47 Member 1	Protein Coding	Q96FL8	52	GC17P019495	1.27741694450378	https://www.genecards.org/cgi-bin/carddisp.pl?gene=SLC47A1
TNRC6A	Trinucleotide Repeat Containing Adaptor 6A	Protein Coding	Q8NDV7	52	GC16P120754	1.27741694450378	https://www.genecards.org/cgi-bin/carddisp.pl?gene=TNRC6A
USP4	Ubiquitin Specific Peptidase 4	Protein Coding	Q13107	52	GC03M049277	1.27741694450378	https://www.genecards.org/cgi-bin/carddisp.pl?gene=USP4
ABCC10	ATP Binding Cassette Subfamily C Member 10	Protein Coding	Q5T3U5	51	GC06P043427	1.27741694450378	https://www.genecards.org/cgi-bin/carddisp.pl?gene=ABCC10
ABCE1	ATP Binding Cassette Subfamily E Member 1	Protein Coding	P61221	51	GC04P145097	1.27741694450378	https://www.genecards.org/cgi-bin/carddisp.pl?gene=ABCE1
ATP13A1	ATPase 13A1	Protein Coding	Q9HD20	51	GC19M019645	1.27741694450378	https://www.genecards.org/cgi-bin/carddisp.pl?gene=ATP13A1
CAPRIN1	Cell Cycle Associated Protein 1	Protein Coding	Q14444	51	GC11P034051	1.27741694450378	https://www.genecards.org/cgi-bin/carddisp.pl?gene=CAPRIN1
CAPZB	Capping Actin Protein Of Muscle Z-Line Subunit Beta	Protein Coding	P47756	51	GC01M022704	1.27741694450378	https://www.genecards.org/cgi-bin/carddisp.pl?gene=CAPZB
CCN3	Cellular Communication Network Factor 3	Protein Coding	P48745	51	GC08P119416	1.27741694450378	https://www.genecards.org/cgi-bin/carddisp.pl?gene=CCN3
GLG1	Golgi Glycoprotein 1	Protein Coding	Q92896	51	GC16M075241	1.27741694450378	https://www.genecards.org/cgi-bin/carddisp.pl?gene=GLG1
H3-3B	H3.3 Histone B	Protein Coding	P84243	51	GC17M098063	1.27741694450378	https://www.genecards.org/cgi-bin/carddisp.pl?gene=H3-3B
IVL	Involucrin	Protein Coding	P07476	51	GC01P176624	1.27741694450378	https://www.genecards.org/cgi-bin/carddisp.pl?gene=IVL
KCNIP2	Potassium Voltage-Gated Channel Interacting Protein 2	Protein Coding	Q9NS61	51	GC10M101825	1.27741694450378	https://www.genecards.org/cgi-bin/carddisp.pl?gene=KCNIP2
MYCBP2	MYC Binding Protein 2	Protein Coding	O75592	51	GC13M077044	1.27741694450378	https://www.genecards.org/cgi-bin/carddisp.pl?gene=MYCBP2
NOS1AP	Nitric Oxide Synthase 1 Adaptor Protein	Protein Coding	O75052	51	GC01P162069	1.27741694450378	https://www.genecards.org/cgi-bin/carddisp.pl?gene=NOS1AP
OTUD7A	OTU Deubiquitinase 7A	Protein Coding	Q8TE49	51	GC15M031475	1.27741694450378	https://www.genecards.org/cgi-bin/carddisp.pl?gene=OTUD7A
PCMT1	Protein-L-Isoaspartate (D-Aspartate) O-Methyltransferase	Protein Coding	P22061	51	GC06P149749	1.27741694450378	https://www.genecards.org/cgi-bin/carddisp.pl?gene=PCMT1
PDE4DIP	Phosphodiesterase 4D Interacting Protein	Protein Coding	Q5VU43	51	GC01P148808	1.27741694450378	https://www.genecards.org/cgi-bin/carddisp.pl?gene=PDE4DIP
PIEZO1	Piezo Type Mechanosensitive Ion Channel Component 1 (Er Blood Group)	Protein Coding	Q92508	51	GC16M088715	1.27741694450378	https://www.genecards.org/cgi-bin/carddisp.pl?gene=PIEZO1
RPL12	Ribosomal Protein L12	Protein Coding	P30050	51	GC09M127447	1.27741694450378	https://www.genecards.org/cgi-bin/carddisp.pl?gene=RPL12
RPL23	Ribosomal Protein L23	Protein Coding	P62829	51	GC17M038847	1.27741694450378	https://www.genecards.org/cgi-bin/carddisp.pl?gene=RPL23
RPL32	Ribosomal Protein L32	Protein Coding	P62910	51	GC03M012834	1.27741694450378	https://www.genecards.org/cgi-bin/carddisp.pl?gene=RPL32
RPL6	Ribosomal Protein L6	Protein Coding	Q02878	51	GC12M112320	1.27741694450378	https://www.genecards.org/cgi-bin/carddisp.pl?gene=RPL6
RPL9	Ribosomal Protein L9	Protein Coding	P32969	51	GC04M039452	1.27741694450378	https://www.genecards.org/cgi-bin/carddisp.pl?gene=RPL9
RPS11	Ribosomal Protein S11	Protein Coding	P62280	51	GC19P049496	1.27741694450378	https://www.genecards.org/cgi-bin/carddisp.pl?gene=RPS11
RPS2	Ribosomal Protein S2	Protein Coding	P15880	51	GC16M049820	1.27741694450378	https://www.genecards.org/cgi-bin/carddisp.pl?gene=RPS2
RPS3A	Ribosomal Protein S3A	Protein Coding	P61247	51	GC04P151099	1.27741694450378	https://www.genecards.org/cgi-bin/carddisp.pl?gene=RPS3A
S100A7	S100 Calcium Binding Protein A7	Protein Coding	P31151	51	GC01M153457	1.27741694450378	https://www.genecards.org/cgi-bin/carddisp.pl?gene=S100A7
SERPINB3	Serpin Family B Member 3	Protein Coding	P29508	51	GC18M063655	1.27741694450378	https://www.genecards.org/cgi-bin/carddisp.pl?gene=SERPINB3
SESN2	Sestrin 2	Protein Coding	P58004	51	GC01P076543	1.27741694450378	https://www.genecards.org/cgi-bin/carddisp.pl?gene=SESN2
SIPA1	Signal-Induced Proliferation-Associated 1	Protein Coding	Q96FS4	51	GC11P065638	1.27741694450378	https://www.genecards.org/cgi-bin/carddisp.pl?gene=SIPA1
ANGPTL7	Angiopoietin Like 7	Protein Coding	O43827	50	GC01P011189	1.27741694450378	https://www.genecards.org/cgi-bin/carddisp.pl?gene=ANGPTL7
CMKLR1	Chemerin Chemokine-Like Receptor 1	Protein Coding	Q99788	50	GC12M108288	1.27741694450378	https://www.genecards.org/cgi-bin/carddisp.pl?gene=CMKLR1
DHRS2	Dehydrogenase/Reductase 2	Protein Coding	Q13268	50	GC14P057561	1.27741694450378	https://www.genecards.org/cgi-bin/carddisp.pl?gene=DHRS2
DSC1	Desmocollin 1	Protein Coding	Q08554	50	GC18M031129	1.27741694450378	https://www.genecards.org/cgi-bin/carddisp.pl?gene=DSC1
DUSP9	Dual Specificity Phosphatase 9	Protein Coding	Q99956	50	GC0XP153642	1.27741694450378	https://www.genecards.org/cgi-bin/carddisp.pl?gene=DUSP9
EIF5A2	Eukaryotic Translation Initiation Factor 5A2	Protein Coding	Q9GZV4	50	GC03M170888	1.27741694450378	https://www.genecards.org/cgi-bin/carddisp.pl?gene=EIF5A2
GAPVD1	GTPase Activating Protein And VPS9 Domains 1	Protein Coding	Q14C86	50	GC09P125261	1.27741694450378	https://www.genecards.org/cgi-bin/carddisp.pl?gene=GAPVD1
GDI2	GDP Dissociation Inhibitor 2	Protein Coding	P50395	50	GC10M005765	1.27741694450378	https://www.genecards.org/cgi-bin/carddisp.pl?gene=GDI2
GPAT3	Glycerol-3-Phosphate Acyltransferase 3	Protein Coding	Q53EU6	50	GC04P083771	1.27741694450378	https://www.genecards.org/cgi-bin/carddisp.pl?gene=GPAT3
MEPE	Matrix Extracellular Phosphoglycoprotein	Protein Coding	Q9NQ76	50	GC04P087821	1.27741694450378	https://www.genecards.org/cgi-bin/carddisp.pl?gene=MEPE
OXT	Oxytocin/Neurophysin I Prepropeptide	Protein Coding	P01178	50	GC20P010955	1.27741694450378	https://www.genecards.org/cgi-bin/carddisp.pl?gene=OXT
PDC	Phosducin	Protein Coding	P20941	50	GC01M186933	1.27741694450378	https://www.genecards.org/cgi-bin/carddisp.pl?gene=PDC
PIP	Prolactin Induced Protein	Protein Coding	P12273	50	GC07P143132	1.27741694450378	https://www.genecards.org/cgi-bin/carddisp.pl?gene=PIP
PRR5	Proline Rich 5	Protein Coding	P85299	50	GC22P044668	1.27741694450378	https://www.genecards.org/cgi-bin/carddisp.pl?gene=PRR5
RPL14	Ribosomal Protein L14	Protein Coding	P50914	50	GC03P042232	1.27741694450378	https://www.genecards.org/cgi-bin/carddisp.pl?gene=RPL14
RPL18A	Ribosomal Protein L18a	Protein Coding	Q02543	50	GC19P152092	1.27741694450378	https://www.genecards.org/cgi-bin/carddisp.pl?gene=RPL18A
RPL27A	Ribosomal Protein L27a	Protein Coding	P46776	50	GC11P008682	1.27741694450378	https://www.genecards.org/cgi-bin/carddisp.pl?gene=RPL27A
RPL28	Ribosomal Protein L28	Protein Coding	P46779	50	GC19P153132	1.27741694450378	https://www.genecards.org/cgi-bin/carddisp.pl?gene=RPL28
RPS4X	Ribosomal Protein S4 X-Linked	Protein Coding	P62701	50	GC0XM072255	1.27741694450378	https://www.genecards.org/cgi-bin/carddisp.pl?gene=RPS4X
RPS8	Ribosomal Protein S8	Protein Coding	P62241	50	GC01P044775	1.27741694450378	https://www.genecards.org/cgi-bin/carddisp.pl?gene=RPS8
SIGLEC5	Sialic Acid Binding Ig Like Lectin 5	Protein Coding	O15389	50	GC19M109164	1.27741694450378	https://www.genecards.org/cgi-bin/carddisp.pl?gene=SIGLEC5
TIPIN	TIMELESS Interacting Protein	Protein Coding	Q9BVW5	50	GC15M066336	1.27741694450378	https://www.genecards.org/cgi-bin/carddisp.pl?gene=TIPIN
TMX2	Thioredoxin Related Transmembrane Protein 2	Protein Coding	Q9Y320	50	GC11P059449	1.27741694450378	https://www.genecards.org/cgi-bin/carddisp.pl?gene=TMX2
ULK3	Unc-51 Like Kinase 3	Protein Coding	Q6PHR2	50	GC15M074836	1.27741694450378	https://www.genecards.org/cgi-bin/carddisp.pl?gene=ULK3
AQR	Aquarius Intron-Binding Spliceosomal Factor	Protein Coding	O60306	49	GC15M034851	1.27741694450378	https://www.genecards.org/cgi-bin/carddisp.pl?gene=AQR
CCHCR1	Coiled-Coil Alpha-Helical Rod Protein 1	Protein Coding	Q8TD31	49	GC06M106427	1.27741694450378	https://www.genecards.org/cgi-bin/carddisp.pl?gene=CCHCR1
ILF2	Interleukin Enhancer Binding Factor 2	Protein Coding	Q12905	49	GC01M153661	1.27741694450378	https://www.genecards.org/cgi-bin/carddisp.pl?gene=ILF2
RPL38	Ribosomal Protein L38	Protein Coding	P63173	49	GC17P155544	1.27741694450378	https://www.genecards.org/cgi-bin/carddisp.pl?gene=RPL38
RPS18	Ribosomal Protein S18	Protein Coding	P62269	49	GC06P181949	1.27741694450378	https://www.genecards.org/cgi-bin/carddisp.pl?gene=RPS18
RPS25	Ribosomal Protein S25	Protein Coding	P62851	49	GC11M119015	1.27741694450378	https://www.genecards.org/cgi-bin/carddisp.pl?gene=RPS25
SOX13	SRY-Box Transcription Factor 13	Protein Coding	Q9UN79	49	GC01P204074	1.27741694450378	https://www.genecards.org/cgi-bin/carddisp.pl?gene=SOX13
ZNF184	Zinc Finger Protein 184	Protein Coding	Q99676	49	GC06M106170	1.27741694450378	https://www.genecards.org/cgi-bin/carddisp.pl?gene=ZNF184
AGPAT5	1-Acylglycerol-3-Phosphate O-Acyltransferase 5	Protein Coding	Q9NUQ2	48	GC08P006708	1.27741694450378	https://www.genecards.org/cgi-bin/carddisp.pl?gene=AGPAT5
AHNAK	AHNAK Nucleoprotein	Protein Coding	Q09666	48	GC11M139644	1.27741694450378	https://www.genecards.org/cgi-bin/carddisp.pl?gene=AHNAK
FLG2	Filaggrin 2	Protein Coding	Q5D862	48	GC01M167331	1.27741694450378	https://www.genecards.org/cgi-bin/carddisp.pl?gene=FLG2
LUC7L	LUC7 Like	Protein Coding	Q9NQ29	48	GC16M000188	1.27741694450378	https://www.genecards.org/cgi-bin/carddisp.pl?gene=LUC7L
MAP3K15	Mitogen-Activated Protein Kinase Kinase Kinase 15	Protein Coding	Q6ZN16	48	GC0XM019360	1.27741694450378	https://www.genecards.org/cgi-bin/carddisp.pl?gene=MAP3K15
MRPS14	Mitochondrial Ribosomal Protein S14	Protein Coding	O60783	48	GC01M175010	1.27741694450378	https://www.genecards.org/cgi-bin/carddisp.pl?gene=MRPS14
PIP4K2B	Phosphatidylinositol-5-Phosphate 4-Kinase Type 2 Beta	Protein Coding	P78356	48	GC17M038765	1.27741694450378	https://www.genecards.org/cgi-bin/carddisp.pl?gene=PIP4K2B
RAB6B	RAB6B, Member RAS Oncogene Family	Protein Coding	Q9NRW1	48	GC03M133824	1.27741694450378	https://www.genecards.org/cgi-bin/carddisp.pl?gene=RAB6B
RHPN2	Rhophilin Rho GTPase Binding Protein 2	Protein Coding	Q8IUC4	48	GC19M032978	1.27741694450378	https://www.genecards.org/cgi-bin/carddisp.pl?gene=RHPN2
SERPINB4	Serpin Family B Member 4	Protein Coding	P48594	48	GC18M063637	1.27741694450378	https://www.genecards.org/cgi-bin/carddisp.pl?gene=SERPINB4
SPRR1B	Small Proline Rich Protein 1B	Protein Coding	P22528	48	GC01P153031	1.27741694450378	https://www.genecards.org/cgi-bin/carddisp.pl?gene=SPRR1B
TTC14	Tetratricopeptide Repeat Domain 14	Protein Coding	Q96N46	48	GC03P180602	1.27741694450378	https://www.genecards.org/cgi-bin/carddisp.pl?gene=TTC14
TXNDC5	Thioredoxin Domain Containing 5	Protein Coding	Q8NBS9	48	GC06M007893	1.27741694450378	https://www.genecards.org/cgi-bin/carddisp.pl?gene=TXNDC5
VTA1	Vesicle Trafficking 1	Protein Coding	Q9NP79	48	GC06P142147	1.27741694450378	https://www.genecards.org/cgi-bin/carddisp.pl?gene=VTA1
WDHD1	WD Repeat And HMG-Box DNA Binding Protein 1	Protein Coding	O75717	48	GC14M054938	1.27741694450378	https://www.genecards.org/cgi-bin/carddisp.pl?gene=WDHD1
CHPF	Chondroitin Polymerizing Factor	Protein Coding	Q8IZ52	47	GC02M219538	1.27741694450378	https://www.genecards.org/cgi-bin/carddisp.pl?gene=CHPF
COQ10B	Coenzyme Q10B	Protein Coding	Q9H8M1	47	GC02P197453	1.27741694450378	https://www.genecards.org/cgi-bin/carddisp.pl?gene=COQ10B
EPSTI1	Epithelial Stromal Interaction 1	Protein Coding	Q96J88	47	GC13M042886	1.27741694450378	https://www.genecards.org/cgi-bin/carddisp.pl?gene=EPSTI1
GSDMA	Gasdermin A	Protein Coding	Q96QA5	47	GC17P154759	1.27741694450378	https://www.genecards.org/cgi-bin/carddisp.pl?gene=GSDMA
HRNR	Hornerin	Protein Coding	Q86YZ3	47	GC01M152212	1.27741694450378	https://www.genecards.org/cgi-bin/carddisp.pl?gene=HRNR
ILVBL	IlvB Acetolactate Synthase Like	Protein Coding	A1L0T0	47	GC19M108287	1.27741694450378	https://www.genecards.org/cgi-bin/carddisp.pl?gene=ILVBL
INSIG2	Insulin Induced Gene 2	Protein Coding	Q9Y5U4	47	GC02P118088	1.27741694450378	https://www.genecards.org/cgi-bin/carddisp.pl?gene=INSIG2
MRPS26	Mitochondrial Ribosomal Protein S26	Protein Coding	Q9BYN8	47	GC20P010967	1.27741694450378	https://www.genecards.org/cgi-bin/carddisp.pl?gene=MRPS26
NAA50	N-Alpha-Acetyltransferase 50, NatE Catalytic Subunit	Protein Coding	Q9GZZ1	47	GC03M113716	1.27741694450378	https://www.genecards.org/cgi-bin/carddisp.pl?gene=NAA50
POF1B	POF1B Actin Binding Protein	Protein Coding	Q8WVV4	47	GC0XM085277	1.27741694450378	https://www.genecards.org/cgi-bin/carddisp.pl?gene=POF1B
RPL24	Ribosomal Protein L24	Protein Coding	P83731	47	GC03M101681	1.27741694450378	https://www.genecards.org/cgi-bin/carddisp.pl?gene=RPL24
S100A14	S100 Calcium Binding Protein A14	Protein Coding	Q9HCY8	47	GC01M153614	1.27741694450378	https://www.genecards.org/cgi-bin/carddisp.pl?gene=S100A14
SYNE3	Spectrin Repeat Containing Nuclear Envelope Family Member 3	Protein Coding	Q6ZMZ3	47	GC14M124266	1.27741694450378	https://www.genecards.org/cgi-bin/carddisp.pl?gene=SYNE3
UCN3	Urocortin 3	Protein Coding	Q969E3	47	GC10P005364	1.27741694450378	https://www.genecards.org/cgi-bin/carddisp.pl?gene=UCN3
VASH1	Vasohibin 1	Protein Coding	Q7L8A9	47	GC14P076761	1.27741694450378	https://www.genecards.org/cgi-bin/carddisp.pl?gene=VASH1
ZFAND6	Zinc Finger AN1-Type Containing 6	Protein Coding	Q6FIF0	47	GC15P193634	1.27741694450378	https://www.genecards.org/cgi-bin/carddisp.pl?gene=ZFAND6
AKNA	AT-Hook Transcription Factor	Protein Coding	Q7Z591	46	GC09M122440	1.27741694450378	https://www.genecards.org/cgi-bin/carddisp.pl?gene=AKNA
ATP10B	ATPase Phospholipid Transporting 10B (Putative)	Protein Coding	O94823	46	GC05M160499	1.27741694450378	https://www.genecards.org/cgi-bin/carddisp.pl?gene=ATP10B
CPXM2	Carboxypeptidase X, M14 Family Member 2	Protein Coding	Q8N436	46	GC10M123710	1.27741694450378	https://www.genecards.org/cgi-bin/carddisp.pl?gene=CPXM2
LGALS7	Galectin 7	Protein Coding	P47929	46	GC19M038770	1.27741694450378	https://www.genecards.org/cgi-bin/carddisp.pl?gene=LGALS7
MRPS6	Mitochondrial Ribosomal Protein S6	Protein Coding	P82932	46	GC21P034308	1.27741694450378	https://www.genecards.org/cgi-bin/carddisp.pl?gene=MRPS6
SEPTIN6	Septin 6	Protein Coding	Q14141	46	GC0XM119616	1.27741694450378	https://www.genecards.org/cgi-bin/carddisp.pl?gene=SEPTIN6
VILL	Villin Like	Protein Coding	O15195	46	GC03P037989	1.27741694450378	https://www.genecards.org/cgi-bin/carddisp.pl?gene=VILL
AGBL1	AGBL Carboxypeptidase 1	Protein Coding	Q96MI9	45	GC15P193863	1.27741694450378	https://www.genecards.org/cgi-bin/carddisp.pl?gene=AGBL1
ALDH16A1	Aldehyde Dehydrogenase 16 Family Member A1	Protein Coding	Q8IZ83	45	GC19P049453	1.27741694450378	https://www.genecards.org/cgi-bin/carddisp.pl?gene=ALDH16A1
DERA	Deoxyribose-Phosphate Aldolase	Protein Coding	Q9Y315	45	GC12P015911	1.27741694450378	https://www.genecards.org/cgi-bin/carddisp.pl?gene=DERA
FETUB	Fetuin B	Protein Coding	Q9UGM5	45	GC03P186635	1.27741694450378	https://www.genecards.org/cgi-bin/carddisp.pl?gene=FETUB
GRIP2	Glutamate Receptor Interacting Protein 2	Protein Coding	Q9C0E4	45	GC03M028677	1.27741694450378	https://www.genecards.org/cgi-bin/carddisp.pl?gene=GRIP2
LOXHD1	Lipoxygenase Homology PLAT Domains 1	Protein Coding	Q8IVV2	45	GC18M046476	1.27741694450378	https://www.genecards.org/cgi-bin/carddisp.pl?gene=LOXHD1
NAV3	Neuron Navigator 3	Protein Coding	Q8IVL0	45	GC12P079321	1.27741694450378	https://www.genecards.org/cgi-bin/carddisp.pl?gene=NAV3
NOC3L	NOC3 Like DNA Replication Regulator	Protein Coding	Q8WTT2	45	GC10M094333	1.27741694450378	https://www.genecards.org/cgi-bin/carddisp.pl?gene=NOC3L
PGGT1B	Protein Geranylgeranyltransferase Type I Subunit Beta	Protein Coding	P53609	45	GC05M115200	1.27741694450378	https://www.genecards.org/cgi-bin/carddisp.pl?gene=PGGT1B
RNASE7	Ribonuclease A Family Member 7	Protein Coding	Q9H1E1	45	GC14P021042	1.27741694450378	https://www.genecards.org/cgi-bin/carddisp.pl?gene=RNASE7
SDK2	Sidekick Cell Adhesion Molecule 2	Protein Coding	Q58EX2	45	GC17M073334	1.27741694450378	https://www.genecards.org/cgi-bin/carddisp.pl?gene=SDK2
SLC16A12	Solute Carrier Family 16 Member 12	Protein Coding	Q6ZSM3	45	GC10M089430	1.27741694450378	https://www.genecards.org/cgi-bin/carddisp.pl?gene=SLC16A12
ALKBH2	AlkB Homolog 2, Alpha-Ketoglutarate Dependent Dioxygenase	Protein Coding	Q6NS38	44	GC12M109088	1.27741694450378	https://www.genecards.org/cgi-bin/carddisp.pl?gene=ALKBH2
ETAA1	ETAA1 Activator Of ATR Kinase	Protein Coding	Q9NY74	44	GC02P067397	1.27741694450378	https://www.genecards.org/cgi-bin/carddisp.pl?gene=ETAA1
FBXO45	F-Box Protein 45	Protein Coding	P0C2W1	44	GC03P196568	1.27741694450378	https://www.genecards.org/cgi-bin/carddisp.pl?gene=FBXO45
NPM3	Nucleophosmin/Nucleoplasmin 3	Protein Coding	O75607	44	GC10M101781	1.27741694450378	https://www.genecards.org/cgi-bin/carddisp.pl?gene=NPM3
OSTC	Oligosaccharyltransferase Complex Non-Catalytic Subunit	Protein Coding	Q9NRP0	44	GC04P108650	1.27741694450378	https://www.genecards.org/cgi-bin/carddisp.pl?gene=OSTC
R3HDM2	R3H Domain Containing 2	Protein Coding	Q9Y2K5	44	GC12M057253	1.27741694450378	https://www.genecards.org/cgi-bin/carddisp.pl?gene=R3HDM2
TBC1D10C	TBC1 Domain Family Member 10C	Protein Coding	Q8IV04	44	GC11P067403	1.27741694450378	https://www.genecards.org/cgi-bin/carddisp.pl?gene=TBC1D10C
TMEM33	Transmembrane Protein 33	Protein Coding	P57088	44	GC04P041949	1.27741694450378	https://www.genecards.org/cgi-bin/carddisp.pl?gene=TMEM33
UACA	Uveal Autoantigen With Coiled-Coil Domains And Ankyrin Repeats	Protein Coding	Q9BZF9	44	GC15M070654	1.27741694450378	https://www.genecards.org/cgi-bin/carddisp.pl?gene=UACA
APPL2	Adaptor Protein, Phosphotyrosine Interacting With PH Domain And Leucine Zipper 2	Protein Coding	Q8NEU8	43	GC12M105173	1.27741694450378	https://www.genecards.org/cgi-bin/carddisp.pl?gene=APPL2
CFAP70	Cilia And Flagella Associated Protein 70	Protein Coding	Q5T0N1	43	GC10M073253	1.27741694450378	https://www.genecards.org/cgi-bin/carddisp.pl?gene=CFAP70
EFCAB5	EF-Hand Calcium Binding Domain 5	Protein Coding	A4FU69	43	GC17P029929	1.27741694450378	https://www.genecards.org/cgi-bin/carddisp.pl?gene=EFCAB5
H2BC15	H2B Clustered Histone 15	Protein Coding	Q99877	43	GC06P181764	1.27741694450378	https://www.genecards.org/cgi-bin/carddisp.pl?gene=H2BC15
HOOK2	Hook Microtubule Tethering Protein 2	Protein Coding	Q96ED9	43	GC19M108217	1.27741694450378	https://www.genecards.org/cgi-bin/carddisp.pl?gene=HOOK2
NBPF3	NBPF Member 3	Protein Coding	Q9H094	43	GC01P076131	1.27741694450378	https://www.genecards.org/cgi-bin/carddisp.pl?gene=NBPF3
PLPP6	Phospholipid Phosphatase 6	Protein Coding	Q8IY26	43	GC09P004663	1.27741694450378	https://www.genecards.org/cgi-bin/carddisp.pl?gene=PLPP6
ACTBL2	Actin Beta Like 2	Protein Coding	Q562R1	42	GC05M057480	1.27741694450378	https://www.genecards.org/cgi-bin/carddisp.pl?gene=ACTBL2
ADGRG4	Adhesion G Protein-Coupled Receptor G4	Protein Coding	Q8IZF6	42	GC0XP136300	1.27741694450378	https://www.genecards.org/cgi-bin/carddisp.pl?gene=ADGRG4
AJAP1	Adherens Junctions Associated Protein 1	Protein Coding	Q9UKB5	42	GC01P004654	1.27741694450378	https://www.genecards.org/cgi-bin/carddisp.pl?gene=AJAP1
CCDC180	Coiled-Coil Domain Containing 180	Protein Coding	Q9P1Z9	42	GC09P097307	1.27741694450378	https://www.genecards.org/cgi-bin/carddisp.pl?gene=CCDC180
DRC7	Dynein Regulatory Complex Subunit 7	Protein Coding	Q8IY82	42	GC16P057694	1.27741694450378	https://www.genecards.org/cgi-bin/carddisp.pl?gene=DRC7
H2BC1	H2B Clustered Histone 1	Protein Coding	Q96A08	42	GC06P184723	1.27741694450378	https://www.genecards.org/cgi-bin/carddisp.pl?gene=H2BC1
OSTN	Osteocrin	Protein Coding	P61366	42	GC03P191199	1.27741694450378	https://www.genecards.org/cgi-bin/carddisp.pl?gene=OSTN
SNX24	Sorting Nexin 24	Protein Coding	Q9Y343	42	GC05P122843	1.27741694450378	https://www.genecards.org/cgi-bin/carddisp.pl?gene=SNX24
MARCHF1	Membrane Associated Ring-CH-Type Finger 1	Protein Coding	Q8TCQ1	41	GC04M163525	1.27741694450378	https://www.genecards.org/cgi-bin/carddisp.pl?gene=MARCHF1
MMRN2	Multimerin 2	Protein Coding	Q9H8L6	41	GC10M086935	1.27741694450378	https://www.genecards.org/cgi-bin/carddisp.pl?gene=MMRN2
SERBP1	SERPINE1 MRNA Binding Protein 1	Protein Coding	Q8NC51	41	GC01M067407	1.27741694450378	https://www.genecards.org/cgi-bin/carddisp.pl?gene=SERBP1
FBXO22	F-Box Protein 22	Protein Coding	Q8NEZ5	40	GC15P075903	1.27741694450378	https://www.genecards.org/cgi-bin/carddisp.pl?gene=FBXO22
MT1M	Metallothionein 1M	Protein Coding	Q8N339	40	GC16P056632	1.27741694450378	https://www.genecards.org/cgi-bin/carddisp.pl?gene=MT1M
SPRR2D	Small Proline Rich Protein 2D	Protein Coding	P22532	40	GC01M153039	1.27741694450378	https://www.genecards.org/cgi-bin/carddisp.pl?gene=SPRR2D
FAAP20	FA Core Complex Associated Protein 20	Protein Coding	Q6NZ36	39	GC01M022208	1.27741694450378	https://www.genecards.org/cgi-bin/carddisp.pl?gene=FAAP20
GAL3ST2	Galactose-3-O-Sulfotransferase 2	Protein Coding	Q9H3Q3	39	GC02P242396	1.27741694450378	https://www.genecards.org/cgi-bin/carddisp.pl?gene=GAL3ST2
H4C14	H4 Clustered Histone 14	Protein Coding	P62805	39	GC01P149832	1.27741694450378	https://www.genecards.org/cgi-bin/carddisp.pl?gene=H4C14
SULT1A4	Sulfotransferase Family 1A Member 4	Protein Coding	P0DMN0	39	GC16P120972	1.27741694450378	https://www.genecards.org/cgi-bin/carddisp.pl?gene=SULT1A4
SPRR2E	Small Proline Rich Protein 2E	Protein Coding	P22531	38	GC01M153093	1.27741694450378	https://www.genecards.org/cgi-bin/carddisp.pl?gene=SPRR2E
ZBTB49	Zinc Finger And BTB Domain Containing 49	Protein Coding	Q6ZSB9	38	GC04P029651	1.27741694450378	https://www.genecards.org/cgi-bin/carddisp.pl?gene=ZBTB49
ZSWIM9	Zinc Finger SWIM-Type Containing 9	Protein Coding	Q86XI8	38	GC19P152817	1.27741694450378	https://www.genecards.org/cgi-bin/carddisp.pl?gene=ZSWIM9
H1-10	H1.10 Linker Histone	Protein Coding	Q92522	37	GC03M132477	1.27741694450378	https://www.genecards.org/cgi-bin/carddisp.pl?gene=H1-10
HDGFL1	HDGF Like 1	Protein Coding	Q5TGJ6	37	GC06P022569	1.27741694450378	https://www.genecards.org/cgi-bin/carddisp.pl?gene=HDGFL1
MB21D2	Mab-21 Domain Containing 2	Protein Coding	Q8IYB1	37	GC03M192796	1.27741694450378	https://www.genecards.org/cgi-bin/carddisp.pl?gene=MB21D2
NCCRP1	NCCRP1, F-Box Associated Domain Containing	Protein Coding	Q6ZVX7	37	GC19P039196	1.27741694450378	https://www.genecards.org/cgi-bin/carddisp.pl?gene=NCCRP1
SPRYD3	SPRY Domain Containing 3	Protein Coding	Q8NCJ5	37	GC12M053064	1.27741694450378	https://www.genecards.org/cgi-bin/carddisp.pl?gene=SPRYD3
C2orf74	Chromosome 2 Open Reading Frame 74	Protein Coding	A8MZ97	36	GC02P061146	1.27741694450378	https://www.genecards.org/cgi-bin/carddisp.pl?gene=C2orf74
KPLCE	KPRP N-Terminal And LCE C-Terminal Like Protein	Protein Coding	Q5T750	35	GC01P177738	1.27741694450378	https://www.genecards.org/cgi-bin/carddisp.pl?gene=KPLCE
MAB21L4	Mab-21 Like 4	Protein Coding	Q08AI8	35	GC02M240890	1.27741694450378	https://www.genecards.org/cgi-bin/carddisp.pl?gene=MAB21L4
IGKV1-5	Immunoglobulin Kappa Variable 1-5	Protein Coding	P01602	26	GC02M092921	1.27741694450378	https://www.genecards.org/cgi-bin/carddisp.pl?gene=IGKV1-5
LRRC53	Leucine Rich Repeat Containing 53	Protein Coding	A6NM62	26	GC01M074469	1.27741694450378	https://www.genecards.org/cgi-bin/carddisp.pl?gene=LRRC53
IGKV1-33	Immunoglobulin Kappa Variable 1-33	Protein Coding	P01594	24	GC02M089268	1.27741694450378	https://www.genecards.org/cgi-bin/carddisp.pl?gene=IGKV1-33
IGLV3-10	Immunoglobulin Lambda Variable 3-10	Protein Coding	A0A075B6K4	22	GC22P022811	1.27741694450378	https://www.genecards.org/cgi-bin/carddisp.pl?gene=IGLV3-10
IGLV3-9	Immunoglobulin Lambda Variable 3-9	Protein Coding	A0A075B6K5	21	GC22P091696	1.27741694450378	https://www.genecards.org/cgi-bin/carddisp.pl?gene=IGLV3-9
IGKV1D-13	Immunoglobulin Kappa Variable 1D-13	Protein Coding	A0A0B4J2D9	17	GC02P094720	1.27741694450378	https://www.genecards.org/cgi-bin/carddisp.pl?gene=IGKV1D-13
IGKV1-8	Immunoglobulin Kappa Variable 1-8	Protein Coding	A0A0C4DH67	16	GC02M092924	1.27741694450378	https://www.genecards.org/cgi-bin/carddisp.pl?gene=IGKV1-8
ERVK-21	Endogenous Retrovirus Group K Member 21, Envelope	Protein Coding	P61565	15	GC12U901595	1.27741694450378	https://www.genecards.org/cgi-bin/carddisp.pl?gene=ERVK-21
IGKV3OR2-268	Immunoglobulin Kappa Variable 3/OR2-268 (Non-Functional)	Protein Coding		15	GC02P087338	1.27741694450378	https://www.genecards.org/cgi-bin/carddisp.pl?gene=IGKV3OR2-268
CXCR4	C-X-C Motif Chemokine Receptor 4	Protein Coding	P61073	65	GC02M136114	1.24025011062622	https://www.genecards.org/cgi-bin/carddisp.pl?gene=CXCR4
UCHL1	Ubiquitin C-Terminal Hydrolase L1	Protein Coding	P09936	65	GC04P041256	1.24025011062622	https://www.genecards.org/cgi-bin/carddisp.pl?gene=UCHL1
MMP14	Matrix Metallopeptidase 14	Protein Coding	P50281	64	GC14P057548	1.24025011062622	https://www.genecards.org/cgi-bin/carddisp.pl?gene=MMP14
HDAC9	Histone Deacetylase 9	Protein Coding	Q9UKV0	63	GC07P018086	1.24025011062622	https://www.genecards.org/cgi-bin/carddisp.pl?gene=HDAC9
SQSTM1	Sequestosome 1	Protein Coding	Q13501	62	GC05P179806	1.24025011062622	https://www.genecards.org/cgi-bin/carddisp.pl?gene=SQSTM1
EEF2	Eukaryotic Translation Elongation Factor 2	Protein Coding	P13639	61	GC19M003976	1.24025011062622	https://www.genecards.org/cgi-bin/carddisp.pl?gene=EEF2
FAAH	Fatty Acid Amide Hydrolase	Protein Coding	O00519	61	GC01P046394	1.24025011062622	https://www.genecards.org/cgi-bin/carddisp.pl?gene=FAAH
GRK2	G Protein-Coupled Receptor Kinase 2	Protein Coding	P25098	61	GC11P067266	1.24025011062622	https://www.genecards.org/cgi-bin/carddisp.pl?gene=GRK2
TLR7	Toll Like Receptor 7	Protein Coding	Q9NYK1	61	GC0XP012867	1.24025011062622	https://www.genecards.org/cgi-bin/carddisp.pl?gene=TLR7
ATF4	Activating Transcription Factor 4	Protein Coding	P18848	60	GC22P039519	1.24025011062622	https://www.genecards.org/cgi-bin/carddisp.pl?gene=ATF4
C5	Complement C5	Protein Coding	P01031	60	GC09M122525	1.24025011062622	https://www.genecards.org/cgi-bin/carddisp.pl?gene=C5
ENG	Endoglin	Protein Coding	P17813	60	GC09M131710	1.24025011062622	https://www.genecards.org/cgi-bin/carddisp.pl?gene=ENG
FXN	Frataxin	Protein Coding	Q16595	60	GC09P069035	1.24025011062622	https://www.genecards.org/cgi-bin/carddisp.pl?gene=FXN
IL1R1	Interleukin 1 Receptor Type 1	Protein Coding	P14778	60	GC02P102136	1.24025011062622	https://www.genecards.org/cgi-bin/carddisp.pl?gene=IL1R1
STX1A	Syntaxin 1A	Protein Coding	Q16623	60	GC07M080956	1.24025011062622	https://www.genecards.org/cgi-bin/carddisp.pl?gene=STX1A
UBE2I	Ubiquitin Conjugating Enzyme E2 I	Protein Coding	P63279	60	GC16P120125	1.24025011062622	https://www.genecards.org/cgi-bin/carddisp.pl?gene=UBE2I
SERPIND1	Serpin Family D Member 1	Protein Coding	P05546	59	GC22P091588	1.24025011062622	https://www.genecards.org/cgi-bin/carddisp.pl?gene=SERPIND1
SLCO1B1	Solute Carrier Organic Anion Transporter Family Member 1B1	Protein Coding	Q9Y6L6	59	GC12P074424	1.24025011062622	https://www.genecards.org/cgi-bin/carddisp.pl?gene=SLCO1B1
CD163	CD163 Molecule	Protein Coding	Q86VB7	58	GC12M035717	1.24025011062622	https://www.genecards.org/cgi-bin/carddisp.pl?gene=CD163
CSF2	Colony Stimulating Factor 2	Protein Coding	P04141	58	GC05P132073	1.24025011062622	https://www.genecards.org/cgi-bin/carddisp.pl?gene=CSF2
EIF2S1	Eukaryotic Translation Initiation Factor 2 Subunit Alpha	Protein Coding	P05198	58	GC14P067359	1.24025011062622	https://www.genecards.org/cgi-bin/carddisp.pl?gene=EIF2S1
HINT1	Histidine Triad Nucleotide Binding Protein 1	Protein Coding	P49773	58	GC05M131159	1.24025011062622	https://www.genecards.org/cgi-bin/carddisp.pl?gene=HINT1
MMP12	Matrix Metallopeptidase 12	Protein Coding	P39900	58	GC11M102862	1.24025011062622	https://www.genecards.org/cgi-bin/carddisp.pl?gene=MMP12
P2RX4	Purinergic Receptor P2X 4	Protein Coding	Q99571	58	GC12P138916	1.24025011062622	https://www.genecards.org/cgi-bin/carddisp.pl?gene=P2RX4
TET2	Tet Methylcytosine Dioxygenase 2	Protein Coding	Q6N021	58	GC04P105145	1.24025011062622	https://www.genecards.org/cgi-bin/carddisp.pl?gene=TET2
DDOST	Dolichyl-Diphosphooligosaccharide--Protein Glycosyltransferase Non-Catalytic Subunit	Protein Coding	P39656	57	GC01M020651	1.24025011062622	https://www.genecards.org/cgi-bin/carddisp.pl?gene=DDOST
GDF2	Growth Differentiation Factor 2	Protein Coding	Q9UK05	57	GC10P047322	1.24025011062622	https://www.genecards.org/cgi-bin/carddisp.pl?gene=GDF2
ICOS	Inducible T Cell Costimulator	Protein Coding	Q9Y6W8	57	GC02P204862	1.24025011062622	https://www.genecards.org/cgi-bin/carddisp.pl?gene=ICOS
PON3	Paraoxonase 3	Protein Coding	Q15166	57	GC07M095359	1.24025011062622	https://www.genecards.org/cgi-bin/carddisp.pl?gene=PON3
TXNRD2	Thioredoxin Reductase 2	Protein Coding	Q9NNW7	57	GC22M085609	1.24025011062622	https://www.genecards.org/cgi-bin/carddisp.pl?gene=TXNRD2
KLF6	KLF Transcription Factor 6	Protein Coding	Q99612	56	GC10M003779	1.24025011062622	https://www.genecards.org/cgi-bin/carddisp.pl?gene=KLF6
MGP	Matrix Gla Protein	Protein Coding	P08493	56	GC12M035863	1.24025011062622	https://www.genecards.org/cgi-bin/carddisp.pl?gene=MGP
HAL	Histidine Ammonia-Lyase	Protein Coding	P42357	55	GC12M095972	1.24025011062622	https://www.genecards.org/cgi-bin/carddisp.pl?gene=HAL
ICOSLG	Inducible T Cell Costimulator Ligand	Protein Coding	O75144	55	GC21M054936	1.24025011062622	https://www.genecards.org/cgi-bin/carddisp.pl?gene=ICOSLG
LTBP4	Latent Transforming Growth Factor Beta Binding Protein 4	Protein Coding	Q8N2S1	55	GC19P040592	1.24025011062622	https://www.genecards.org/cgi-bin/carddisp.pl?gene=LTBP4
BHLHE40	Basic Helix-Loop-Helix Family Member E40	Protein Coding	O14503	54	GC03P005067	1.24025011062622	https://www.genecards.org/cgi-bin/carddisp.pl?gene=BHLHE40
BRSK2	BR Serine/Threonine Kinase 2	Protein Coding	Q8IWQ3	54	GC11P001389	1.24025011062622	https://www.genecards.org/cgi-bin/carddisp.pl?gene=BRSK2
MAP1LC3A	Microtubule Associated Protein 1 Light Chain 3 Alpha	Protein Coding	Q9H492	54	GC20P034546	1.24025011062622	https://www.genecards.org/cgi-bin/carddisp.pl?gene=MAP1LC3A
MLST8	MTOR Associated Protein, LST8 Homolog	Protein Coding	Q9BVC4	54	GC16P002204	1.24025011062622	https://www.genecards.org/cgi-bin/carddisp.pl?gene=MLST8
PLIN3	Perilipin 3	Protein Coding	O60664	54	GC19M107908	1.24025011062622	https://www.genecards.org/cgi-bin/carddisp.pl?gene=PLIN3
SLC29A4	Solute Carrier Family 29 Member 4	Protein Coding	Q7RTT9	54	GC07P005274	1.24025011062622	https://www.genecards.org/cgi-bin/carddisp.pl?gene=SLC29A4
SLC39A7	Solute Carrier Family 39 Member 7	Protein Coding	Q92504	54	GC06P033200	1.24025011062622	https://www.genecards.org/cgi-bin/carddisp.pl?gene=SLC39A7
AEBP1	AE Binding Protein 1	Protein Coding	Q8IUX7	53	GC07P045376	1.24025011062622	https://www.genecards.org/cgi-bin/carddisp.pl?gene=AEBP1
TET3	Tet Methylcytosine Dioxygenase 3	Protein Coding	O43151	53	GC02P074106	1.24025011062622	https://www.genecards.org/cgi-bin/carddisp.pl?gene=TET3
CCN1	Cellular Communication Network Factor 1	Protein Coding	O00622	52	GC01P085585	1.24025011062622	https://www.genecards.org/cgi-bin/carddisp.pl?gene=CCN1
CRY2	Cryptochrome Circadian Regulator 2	Protein Coding	Q49AN0	52	GC11P049035	1.24025011062622	https://www.genecards.org/cgi-bin/carddisp.pl?gene=CRY2
GRK4	G Protein-Coupled Receptor Kinase 4	Protein Coding	P32298	52	GC04P002963	1.24025011062622	https://www.genecards.org/cgi-bin/carddisp.pl?gene=GRK4
GSTO2	Glutathione S-Transferase Omega 2	Protein Coding	Q9H4Y5	52	GC10P104268	1.24025011062622	https://www.genecards.org/cgi-bin/carddisp.pl?gene=GSTO2
HOXA5	Homeobox A5	Protein Coding	P20719	52	GC07M028219	1.24025011062622	https://www.genecards.org/cgi-bin/carddisp.pl?gene=HOXA5
SERPINB7	Serpin Family B Member 7	Protein Coding	O75635	52	GC18P063752	1.24025011062622	https://www.genecards.org/cgi-bin/carddisp.pl?gene=SERPINB7
SLC22A11	Solute Carrier Family 22 Member 11	Protein Coding	Q9NSA0	52	GC11P107705	1.24025011062622	https://www.genecards.org/cgi-bin/carddisp.pl?gene=SLC22A11
CD52	CD52 Molecule	Protein Coding	P31358	50	GC01P026317	1.24025011062622	https://www.genecards.org/cgi-bin/carddisp.pl?gene=CD52
PKNOX1	PBX/Knotted 1 Homeobox 1	Protein Coding	P55347	50	GC21P042974	1.24025011062622	https://www.genecards.org/cgi-bin/carddisp.pl?gene=PKNOX1
SNAPIN	SNAP Associated Protein	Protein Coding	O95295	50	GC01P176651	1.24025011062622	https://www.genecards.org/cgi-bin/carddisp.pl?gene=SNAPIN
IFNL1	Interferon Lambda 1	Protein Coding	Q8IU54	48	GC19P039296	1.24025011062622	https://www.genecards.org/cgi-bin/carddisp.pl?gene=IFNL1
SRGN	Serglycin	Protein Coding	P10124	48	GC10P069146	1.24025011062622	https://www.genecards.org/cgi-bin/carddisp.pl?gene=SRGN
FITM2	Fat Storage Inducing Transmembrane Protein 2	Protein Coding	Q8N6M3	47	GC20M044302	1.24025011062622	https://www.genecards.org/cgi-bin/carddisp.pl?gene=FITM2
SUCNR1	Succinate Receptor 1	Protein Coding	Q9BXA5	47	GC03P151873	1.24025011062622	https://www.genecards.org/cgi-bin/carddisp.pl?gene=SUCNR1
BRINP3	BMP/Retinoic Acid Inducible Neural Specific 3	Protein Coding	Q76B58	42	GC01M190067	1.24025011062622	https://www.genecards.org/cgi-bin/carddisp.pl?gene=BRINP3
ASB14	Ankyrin Repeat And SOCS Box Containing 14	Protein Coding	A6NK59	40	GC03M057278	1.24025011062622	https://www.genecards.org/cgi-bin/carddisp.pl?gene=ASB14
HDAC4	Histone Deacetylase 4	Protein Coding	P56524	65	GC02M239048	1.19616341590881	https://www.genecards.org/cgi-bin/carddisp.pl?gene=HDAC4
ADAM17	ADAM Metallopeptidase Domain 17	Protein Coding	P78536	64	GC02M009488	1.19616341590881	https://www.genecards.org/cgi-bin/carddisp.pl?gene=ADAM17
CASR	Calcium Sensing Receptor	Protein Coding	P41180	64	GC03P122183	1.19616341590881	https://www.genecards.org/cgi-bin/carddisp.pl?gene=CASR
EIF2AK3	Eukaryotic Translation Initiation Factor 2 Alpha Kinase 3	Protein Coding	Q9NZJ5	63	GC02M088556	1.19616341590881	https://www.genecards.org/cgi-bin/carddisp.pl?gene=EIF2AK3
STAT5B	Signal Transducer And Activator Of Transcription 5B	Protein Coding	P51692	62	GC17M042199	1.19616341590881	https://www.genecards.org/cgi-bin/carddisp.pl?gene=STAT5B
ADCY5	Adenylate Cyclase 5	Protein Coding	O95622	61	GC03M123282	1.19616341590881	https://www.genecards.org/cgi-bin/carddisp.pl?gene=ADCY5
GFAP	Glial Fibrillary Acidic Protein	Protein Coding	P14136	61	GC17M097317	1.19616341590881	https://www.genecards.org/cgi-bin/carddisp.pl?gene=GFAP
HSPG2	Heparan Sulfate Proteoglycan 2	Protein Coding	P98160	61	GC01M021822	1.19616341590881	https://www.genecards.org/cgi-bin/carddisp.pl?gene=HSPG2
KAT2B	Lysine Acetyltransferase 2B	Protein Coding	Q92831	61	GC03P027241	1.19616341590881	https://www.genecards.org/cgi-bin/carddisp.pl?gene=KAT2B
KDM1A	Lysine Demethylase 1A	Protein Coding	O60341	61	GC01P023019	1.19616341590881	https://www.genecards.org/cgi-bin/carddisp.pl?gene=KDM1A
MAPK9	Mitogen-Activated Protein Kinase 9	Protein Coding	P45984	61	GC05M183397	1.19616341590881	https://www.genecards.org/cgi-bin/carddisp.pl?gene=MAPK9
POR	Cytochrome P450 Oxidoreductase	Protein Coding	P16435	61	GC07P075899	1.19616341590881	https://www.genecards.org/cgi-bin/carddisp.pl?gene=POR
WNT7A	Wnt Family Member 7A	Protein Coding	O00755	61	GC03M028670	1.19616341590881	https://www.genecards.org/cgi-bin/carddisp.pl?gene=WNT7A
ANGPT1	Angiopoietin 1	Protein Coding	Q15389	60	GC08M107246	1.19616341590881	https://www.genecards.org/cgi-bin/carddisp.pl?gene=ANGPT1
CARM1	Coactivator Associated Arginine Methyltransferase 1	Protein Coding	Q86X55	60	GC19P010871	1.19616341590881	https://www.genecards.org/cgi-bin/carddisp.pl?gene=CARM1
IL4R	Interleukin 4 Receptor	Protein Coding	P24394	60	GC16P120788	1.19616341590881	https://www.genecards.org/cgi-bin/carddisp.pl?gene=IL4R
NGFR	Nerve Growth Factor Receptor	Protein Coding	P08138	60	GC17P049495	1.19616341590881	https://www.genecards.org/cgi-bin/carddisp.pl?gene=NGFR
RASA1	RAS P21 Protein Activator 1	Protein Coding	P20936	60	GC05P087267	1.19616341590881	https://www.genecards.org/cgi-bin/carddisp.pl?gene=RASA1
DDIT3	DNA Damage Inducible Transcript 3	Protein Coding	P35638	59	GC12M057516	1.19616341590881	https://www.genecards.org/cgi-bin/carddisp.pl?gene=DDIT3
CDKN1C	Cyclin Dependent Kinase Inhibitor 1C	Protein Coding	P49918	58	GC11M015146	1.19616341590881	https://www.genecards.org/cgi-bin/carddisp.pl?gene=CDKN1C
NECTIN2	Nectin Cell Adhesion Molecule 2	Protein Coding	Q92692	58	GC19P152695	1.19616341590881	https://www.genecards.org/cgi-bin/carddisp.pl?gene=NECTIN2
PDE8B	Phosphodiesterase 8B	Protein Coding	O95263	58	GC05P082954	1.19616341590881	https://www.genecards.org/cgi-bin/carddisp.pl?gene=PDE8B
SORL1	Sortilin Related Receptor 1	Protein Coding	Q92673	58	GC11P121452	1.19616341590881	https://www.genecards.org/cgi-bin/carddisp.pl?gene=SORL1
EGR1	Early Growth Response 1	Protein Coding	P18146	57	GC05P138465	1.19616341590881	https://www.genecards.org/cgi-bin/carddisp.pl?gene=EGR1
PARP2	Poly(ADP-Ribose) Polymerase 2	Protein Coding	Q9UGN5	57	GC14P020343	1.19616341590881	https://www.genecards.org/cgi-bin/carddisp.pl?gene=PARP2
PRSS8	Serine Protease 8	Protein Coding	Q16651	57	GC16M051202	1.19616341590881	https://www.genecards.org/cgi-bin/carddisp.pl?gene=PRSS8
RAPGEF3	Rap Guanine Nucleotide Exchange Factor 3	Protein Coding	O95398	57	GC12M047736	1.19616341590881	https://www.genecards.org/cgi-bin/carddisp.pl?gene=RAPGEF3
SPHK2	Sphingosine Kinase 2	Protein Coding	Q9NRA0	57	GC19P048619	1.19616341590881	https://www.genecards.org/cgi-bin/carddisp.pl?gene=SPHK2
TLL1	Tolloid Like 1	Protein Coding	O43897	57	GC04P165873	1.19616341590881	https://www.genecards.org/cgi-bin/carddisp.pl?gene=TLL1
TMPRSS6	Transmembrane Serine Protease 6	Protein Coding	Q8IU80	57	GC22M086124	1.19616341590881	https://www.genecards.org/cgi-bin/carddisp.pl?gene=TMPRSS6
TNFRSF4	TNF Receptor Superfamily Member 4	Protein Coding	P43489	57	GC01M001211	1.19616341590881	https://www.genecards.org/cgi-bin/carddisp.pl?gene=TNFRSF4
USP14	Ubiquitin Specific Peptidase 14	Protein Coding	P54578	57	GC18P000158	1.19616341590881	https://www.genecards.org/cgi-bin/carddisp.pl?gene=USP14
IGFBP4	Insulin Like Growth Factor Binding Protein 4	Protein Coding	P22692	56	GC17P040443	1.19616341590881	https://www.genecards.org/cgi-bin/carddisp.pl?gene=IGFBP4
LIF	LIF Interleukin 6 Family Cytokine	Protein Coding	P15018	56	GC22M030240	1.19616341590881	https://www.genecards.org/cgi-bin/carddisp.pl?gene=LIF
NFIA	Nuclear Factor I A	Protein Coding	Q12857	56	GC01P060865	1.19616341590881	https://www.genecards.org/cgi-bin/carddisp.pl?gene=NFIA
SRD5A1	Steroid 5 Alpha-Reductase 1	Protein Coding	P18405	56	GC05P006633	1.19616341590881	https://www.genecards.org/cgi-bin/carddisp.pl?gene=SRD5A1
TRPM1	Transient Receptor Potential Cation Channel Subfamily M Member 1	Protein Coding	Q7Z4N2	56	GC15M031001	1.19616341590881	https://www.genecards.org/cgi-bin/carddisp.pl?gene=TRPM1
FOSL2	FOS Like 2, AP-1 Transcription Factor Subunit	Protein Coding	P15408	55	GC02P028392	1.19616341590881	https://www.genecards.org/cgi-bin/carddisp.pl?gene=FOSL2
MED1	Mediator Complex Subunit 1	Protein Coding	Q15648	55	GC17M039404	1.19616341590881	https://www.genecards.org/cgi-bin/carddisp.pl?gene=MED1
NR2E1	Nuclear Receptor Subfamily 2 Group E Member 1	Protein Coding	Q9Y466	55	GC06P108166	1.19616341590881	https://www.genecards.org/cgi-bin/carddisp.pl?gene=NR2E1
SP3	Sp3 Transcription Factor	Protein Coding	Q02447	55	GC02M173882	1.19616341590881	https://www.genecards.org/cgi-bin/carddisp.pl?gene=SP3
TNFRSF12A	TNF Receptor Superfamily Member 12A	Protein Coding	Q9NP84	55	GC16P003018	1.19616341590881	https://www.genecards.org/cgi-bin/carddisp.pl?gene=TNFRSF12A
TNFRSF18	TNF Receptor Superfamily Member 18	Protein Coding	Q9Y5U5	55	GC01M001203	1.19616341590881	https://www.genecards.org/cgi-bin/carddisp.pl?gene=TNFRSF18
CCL20	C-C Motif Chemokine Ligand 20	Protein Coding	P78556	54	GC02P227846	1.19616341590881	https://www.genecards.org/cgi-bin/carddisp.pl?gene=CCL20
IL1RL1	Interleukin 1 Receptor Like 1	Protein Coding	Q01638	54	GC02P102294	1.19616341590881	https://www.genecards.org/cgi-bin/carddisp.pl?gene=IL1RL1
PSMD9	Proteasome 26S Subunit, Non-ATPase 9	Protein Coding	O00233	54	GC12P138925	1.19616341590881	https://www.genecards.org/cgi-bin/carddisp.pl?gene=PSMD9
PYCARD	PYD And CARD Domain Containing	Protein Coding	Q9ULZ3	54	GC16M031201	1.19616341590881	https://www.genecards.org/cgi-bin/carddisp.pl?gene=PYCARD
SH2B1	SH2B Adaptor Protein 1	Protein Coding	Q9NRF2	54	GC16P120910	1.19616341590881	https://www.genecards.org/cgi-bin/carddisp.pl?gene=SH2B1
WNT9B	Wnt Family Member 9B	Protein Coding	O14905	54	GC17P046833	1.19616341590881	https://www.genecards.org/cgi-bin/carddisp.pl?gene=WNT9B
HBA2	Hemoglobin Subunit Alpha 2	Protein Coding	P69905	53	GC16P120096	1.19616341590881	https://www.genecards.org/cgi-bin/carddisp.pl?gene=HBA2
IL33	Interleukin 33	Protein Coding	O95760	53	GC09P010645	1.19616341590881	https://www.genecards.org/cgi-bin/carddisp.pl?gene=IL33
KLB	Klotho Beta	Protein Coding	Q86Z14	53	GC04P039869	1.19616341590881	https://www.genecards.org/cgi-bin/carddisp.pl?gene=KLB
SLPI	Secretory Leukocyte Peptidase Inhibitor	Protein Coding	P03973	53	GC20M045252	1.19616341590881	https://www.genecards.org/cgi-bin/carddisp.pl?gene=SLPI
ACKR3	Atypical Chemokine Receptor 3	Protein Coding	P25106	52	GC02P236537	1.19616341590881	https://www.genecards.org/cgi-bin/carddisp.pl?gene=ACKR3
CLIP2	CAP-Gly Domain Containing Linker Protein 2	Protein Coding	Q9UDT6	52	GC07P074289	1.19616341590881	https://www.genecards.org/cgi-bin/carddisp.pl?gene=CLIP2
LHB	Luteinizing Hormone Subunit Beta	Protein Coding	P01229	52	GC19M049015	1.19616341590881	https://www.genecards.org/cgi-bin/carddisp.pl?gene=LHB
SORCS1	Sortilin Related VPS10 Domain Containing Receptor 1	Protein Coding	Q8WY21	52	GC10M106573	1.19616341590881	https://www.genecards.org/cgi-bin/carddisp.pl?gene=SORCS1
KLF7	KLF Transcription Factor 7	Protein Coding	O75840	51	GC02M207074	1.19616341590881	https://www.genecards.org/cgi-bin/carddisp.pl?gene=KLF7
SCD5	Stearoyl-CoA Desaturase 5	Protein Coding	Q86SK9	51	GC04M082629	1.19616341590881	https://www.genecards.org/cgi-bin/carddisp.pl?gene=SCD5
SDS	Serine Dehydratase	Protein Coding	P20132	51	GC12M113392	1.19616341590881	https://www.genecards.org/cgi-bin/carddisp.pl?gene=SDS
CCN4	Cellular Communication Network Factor 4	Protein Coding	O95388	50	GC08P133192	1.19616341590881	https://www.genecards.org/cgi-bin/carddisp.pl?gene=CCN4
FN3K	Fructosamine 3 Kinase	Protein Coding	Q9H479	50	GC17P082735	1.19616341590881	https://www.genecards.org/cgi-bin/carddisp.pl?gene=FN3K
MAP4K5	Mitogen-Activated Protein Kinase Kinase Kinase Kinase 5	Protein Coding	Q9Y4K4	50	GC14M050418	1.19616341590881	https://www.genecards.org/cgi-bin/carddisp.pl?gene=MAP4K5
PLA2G12A	Phospholipase A2 Group XIIA	Protein Coding	Q9BZM1	50	GC04M109712	1.19616341590881	https://www.genecards.org/cgi-bin/carddisp.pl?gene=PLA2G12A
CCNL1	Cyclin L1	Protein Coding	Q9UK58	49	GC03M157146	1.19616341590881	https://www.genecards.org/cgi-bin/carddisp.pl?gene=CCNL1
SELENOP	Selenoprotein P	Protein Coding	P49908	49	GC05M042800	1.19616341590881	https://www.genecards.org/cgi-bin/carddisp.pl?gene=SELENOP
ARHGAP22	Rho GTPase Activating Protein 22	Protein Coding	Q7Z5H3	48	GC10M049446	1.19616341590881	https://www.genecards.org/cgi-bin/carddisp.pl?gene=ARHGAP22
NRG4	Neuregulin 4	Protein Coding	Q8WWG1	48	GC15M075935	1.19616341590881	https://www.genecards.org/cgi-bin/carddisp.pl?gene=NRG4
UBE2Z	Ubiquitin Conjugating Enzyme E2 Z	Protein Coding	Q9H832	48	GC17P048908	1.19616341590881	https://www.genecards.org/cgi-bin/carddisp.pl?gene=UBE2Z
S100A13	S100 Calcium Binding Protein A13	Protein Coding	Q99584	47	GC01M153618	1.19616341590881	https://www.genecards.org/cgi-bin/carddisp.pl?gene=S100A13
SLC16A11	Solute Carrier Family 16 Member 11	Protein Coding	Q8NCK7	44	GC17M007041	1.19616341590881	https://www.genecards.org/cgi-bin/carddisp.pl?gene=SLC16A11
IGSF21	Immunoglobin Superfamily Member 21	Protein Coding	Q96ID5	42	GC01P018107	1.19616341590881	https://www.genecards.org/cgi-bin/carddisp.pl?gene=IGSF21
KLHDC7A	Kelch Domain Containing 7A	Protein Coding	Q5VTJ3	41	GC01P018480	1.19616341590881	https://www.genecards.org/cgi-bin/carddisp.pl?gene=KLHDC7A
LEKR1	Leucine, Glutamate And Lysine Rich 1	Protein Coding	Q6ZMV7	38	GC03P156825	1.19616341590881	https://www.genecards.org/cgi-bin/carddisp.pl?gene=LEKR1
KRAS	KRAS Proto-Oncogene, GTPase	Protein Coding	P01116	66	GC12M035956	1.13870847225189	https://www.genecards.org/cgi-bin/carddisp.pl?gene=KRAS
ATP2A2	ATPase Sarcoplasmic/Endoplasmic Reticulum Ca2+ Transporting 2	Protein Coding	P16615	64	GC12P110280	1.13870847225189	https://www.genecards.org/cgi-bin/carddisp.pl?gene=ATP2A2
PLK1	Polo Like Kinase 1	Protein Coding	P53350	64	GC16P120729	1.13870847225189	https://www.genecards.org/cgi-bin/carddisp.pl?gene=PLK1
SOS1	SOS Ras/Rac Guanine Nucleotide Exchange Factor 1	Protein Coding	Q07889	64	GC02M039454	1.13870847225189	https://www.genecards.org/cgi-bin/carddisp.pl?gene=SOS1
STAT6	Signal Transducer And Activator Of Transcription 6	Protein Coding	P42226	64	GC12M057095	1.13870847225189	https://www.genecards.org/cgi-bin/carddisp.pl?gene=STAT6
JAG1	Jagged Canonical Notch Ligand 1	Protein Coding	P78504	63	GC20M010637	1.13870847225189	https://www.genecards.org/cgi-bin/carddisp.pl?gene=JAG1
EDNRA	Endothelin Receptor Type A	Protein Coding	P25101	62	GC04P147480	1.13870847225189	https://www.genecards.org/cgi-bin/carddisp.pl?gene=EDNRA
F10	Coagulation Factor X	Protein Coding	P00742	62	GC13P113122	1.13870847225189	https://www.genecards.org/cgi-bin/carddisp.pl?gene=F10
PTH1R	Parathyroid Hormone 1 Receptor	Protein Coding	Q03431	62	GC03P046877	1.13870847225189	https://www.genecards.org/cgi-bin/carddisp.pl?gene=PTH1R
RAC1	Rac Family Small GTPase 1	Protein Coding	P63000	62	GC07P019033	1.13870847225189	https://www.genecards.org/cgi-bin/carddisp.pl?gene=RAC1
CDKN1B	Cyclin Dependent Kinase Inhibitor 1B	Protein Coding	P46527	61	GC12P074277	1.13870847225189	https://www.genecards.org/cgi-bin/carddisp.pl?gene=CDKN1B
NR2F2	Nuclear Receptor Subfamily 2 Group F Member 2	Protein Coding	P24468	61	GC15P096325	1.13870847225189	https://www.genecards.org/cgi-bin/carddisp.pl?gene=NR2F2
FADD	Fas Associated Via Death Domain	Protein Coding	Q13158	60	GC11P070203	1.13870847225189	https://www.genecards.org/cgi-bin/carddisp.pl?gene=FADD
GPX4	Glutathione Peroxidase 4	Protein Coding	P36969	60	GC19P001103	1.13870847225189	https://www.genecards.org/cgi-bin/carddisp.pl?gene=GPX4
HSD17B10	Hydroxysteroid 17-Beta Dehydrogenase 10	Protein Coding	Q99714	60	GC0XM053431	1.13870847225189	https://www.genecards.org/cgi-bin/carddisp.pl?gene=HSD17B10
MALT1	MALT1 Paracaspase	Protein Coding	Q9UDY8	60	GC18P058671	1.13870847225189	https://www.genecards.org/cgi-bin/carddisp.pl?gene=MALT1
POU5F1	POU Class 5 Homeobox 1	Protein Coding	Q01860	60	GC06M106430	1.13870847225189	https://www.genecards.org/cgi-bin/carddisp.pl?gene=POU5F1
SORD	Sorbitol Dehydrogenase	Protein Coding	Q00796	60	GC15P045023	1.13870847225189	https://www.genecards.org/cgi-bin/carddisp.pl?gene=SORD
ERCC1	ERCC Excision Repair 1, Endonuclease Non-Catalytic Subunit	Protein Coding	P07992	59	GC19M108885	1.13870847225189	https://www.genecards.org/cgi-bin/carddisp.pl?gene=ERCC1
PDHX	Pyruvate Dehydrogenase Complex Component X	Protein Coding	O00330	59	GC11P034894	1.13870847225189	https://www.genecards.org/cgi-bin/carddisp.pl?gene=PDHX
PTPN22	Protein Tyrosine Phosphatase Non-Receptor Type 22	Protein Coding	Q9Y2R2	59	GC01M113813	1.13870847225189	https://www.genecards.org/cgi-bin/carddisp.pl?gene=PTPN22
BCL10	BCL10 Immune Signaling Adaptor	Protein Coding	O95999	58	GC01M085265	1.13870847225189	https://www.genecards.org/cgi-bin/carddisp.pl?gene=BCL10
CARD9	Caspase Recruitment Domain Family Member 9	Protein Coding	Q9H257	58	GC09M136364	1.13870847225189	https://www.genecards.org/cgi-bin/carddisp.pl?gene=CARD9
DPYSL2	Dihydropyrimidinase Like 2	Protein Coding	Q16555	58	GC08P026514	1.13870847225189	https://www.genecards.org/cgi-bin/carddisp.pl?gene=DPYSL2
KDM6B	Lysine Demethylase 6B	Protein Coding	O15054	58	GC17P007834	1.13870847225189	https://www.genecards.org/cgi-bin/carddisp.pl?gene=KDM6B
MAP1B	Microtubule Associated Protein 1B	Protein Coding	P46821	58	GC05P072107	1.13870847225189	https://www.genecards.org/cgi-bin/carddisp.pl?gene=MAP1B
PTHLH	Parathyroid Hormone Like Hormone	Protein Coding	P12272	58	GC12M036019	1.13870847225189	https://www.genecards.org/cgi-bin/carddisp.pl?gene=PTHLH
FOSL1	FOS Like 1, AP-1 Transcription Factor Subunit	Protein Coding	P15407	57	GC11M139805	1.13870847225189	https://www.genecards.org/cgi-bin/carddisp.pl?gene=FOSL1
HCRTR2	Hypocretin Receptor 2	Protein Coding	O43614	57	GC06P055106	1.13870847225189	https://www.genecards.org/cgi-bin/carddisp.pl?gene=HCRTR2
IRF4	Interferon Regulatory Factor 4	Protein Coding	Q15306	57	GC06P000391	1.13870847225189	https://www.genecards.org/cgi-bin/carddisp.pl?gene=IRF4
SLCO1B3	Solute Carrier Organic Anion Transporter Family Member 1B3	Protein Coding	Q9NPD5	57	GC12P020810	1.13870847225189	https://www.genecards.org/cgi-bin/carddisp.pl?gene=SLCO1B3
GPC4	Glypican 4	Protein Coding	O75487	56	GC0XM133300	1.13870847225189	https://www.genecards.org/cgi-bin/carddisp.pl?gene=GPC4
IL12A	Interleukin 12A	Protein Coding	P29459	56	GC03P159988	1.13870847225189	https://www.genecards.org/cgi-bin/carddisp.pl?gene=IL12A
APCS	Amyloid P Component, Serum	Protein Coding	P02743	55	GC01P159587	1.13870847225189	https://www.genecards.org/cgi-bin/carddisp.pl?gene=APCS
ATP2A3	ATPase Sarcoplasmic/Endoplasmic Reticulum Ca2+ Transporting 3	Protein Coding	Q93084	55	GC17M003923	1.13870847225189	https://www.genecards.org/cgi-bin/carddisp.pl?gene=ATP2A3
COPS5	COP9 Signalosome Subunit 5	Protein Coding	Q92905	55	GC08M067043	1.13870847225189	https://www.genecards.org/cgi-bin/carddisp.pl?gene=COPS5
HCRTR1	Hypocretin Receptor 1	Protein Coding	O43613	55	GC01P031617	1.13870847225189	https://www.genecards.org/cgi-bin/carddisp.pl?gene=HCRTR1
MFN1	Mitofusin 1	Protein Coding	Q8IWA4	55	GC03P179347	1.13870847225189	https://www.genecards.org/cgi-bin/carddisp.pl?gene=MFN1
PROX1	Prospero Homeobox 1	Protein Coding	Q92786	55	GC01P213983	1.13870847225189	https://www.genecards.org/cgi-bin/carddisp.pl?gene=PROX1
WNK4	WNK Lysine Deficient Protein Kinase 4	Protein Coding	Q96J92	55	GC17P042780	1.13870847225189	https://www.genecards.org/cgi-bin/carddisp.pl?gene=WNK4
CD200	CD200 Molecule	Protein Coding	P41217	54	GC03P112332	1.13870847225189	https://www.genecards.org/cgi-bin/carddisp.pl?gene=CD200
ORM1	Orosomucoid 1	Protein Coding	P02763	54	GC09P114323	1.13870847225189	https://www.genecards.org/cgi-bin/carddisp.pl?gene=ORM1
HCRT	Hypocretin Neuropeptide Precursor	Protein Coding	O43612	53	GC17M097206	1.13870847225189	https://www.genecards.org/cgi-bin/carddisp.pl?gene=HCRT
CLTCL1	Clathrin Heavy Chain Like 1	Protein Coding	P53675	52	GC22M085598	1.13870847225189	https://www.genecards.org/cgi-bin/carddisp.pl?gene=CLTCL1
HIF3A	Hypoxia Inducible Factor 3 Subunit Alpha	Protein Coding	Q9Y2N7	52	GC19P046297	1.13870847225189	https://www.genecards.org/cgi-bin/carddisp.pl?gene=HIF3A
ID3	Inhibitor Of DNA Binding 3	Protein Coding	Q02535	52	GC01M023557	1.13870847225189	https://www.genecards.org/cgi-bin/carddisp.pl?gene=ID3
IL18BP	Interleukin 18 Binding Protein	Protein Coding	O95998	52	GC11P071998	1.13870847225189	https://www.genecards.org/cgi-bin/carddisp.pl?gene=IL18BP
PF4	Platelet Factor 4	Protein Coding	P02776	52	GC04M073980	1.13870847225189	https://www.genecards.org/cgi-bin/carddisp.pl?gene=PF4
SYVN1	Synoviolin 1	Protein Coding	Q86TM6	52	GC11M139760	1.13870847225189	https://www.genecards.org/cgi-bin/carddisp.pl?gene=SYVN1
IL34	Interleukin 34	Protein Coding	Q6ZMJ4	51	GC16P122052	1.13870847225189	https://www.genecards.org/cgi-bin/carddisp.pl?gene=IL34
KLRB1	Killer Cell Lectin Like Receptor B1	Protein Coding	Q12918	51	GC12M035788	1.13870847225189	https://www.genecards.org/cgi-bin/carddisp.pl?gene=KLRB1
CH25H	Cholesterol 25-Hydroxylase	Protein Coding	O95992	50	GC10M089205	1.13870847225189	https://www.genecards.org/cgi-bin/carddisp.pl?gene=CH25H
MTMR7	Myotubularin Related Protein 7	Protein Coding	Q9Y216	50	GC08M017296	1.13870847225189	https://www.genecards.org/cgi-bin/carddisp.pl?gene=MTMR7
MIOX	Myo-Inositol Oxygenase	Protein Coding	Q9UGB7	49	GC22P050486	1.13870847225189	https://www.genecards.org/cgi-bin/carddisp.pl?gene=MIOX
MTMR9	Myotubularin Related Protein 9	Protein Coding	Q96QG7	48	GC08P011284	1.13870847225189	https://www.genecards.org/cgi-bin/carddisp.pl?gene=MTMR9
ZC3H12A	Zinc Finger CCCH-Type Containing 12A	Protein Coding	Q5D1E8	48	GC01P037474	1.13870847225189	https://www.genecards.org/cgi-bin/carddisp.pl?gene=ZC3H12A
EBI3	Epstein-Barr Virus Induced 3	Protein Coding	Q14213	47	GC19P151510	1.13870847225189	https://www.genecards.org/cgi-bin/carddisp.pl?gene=EBI3
SLC47A2	Solute Carrier Family 47 Member 2	Protein Coding	Q86VL8	47	GC17M019678	1.13870847225189	https://www.genecards.org/cgi-bin/carddisp.pl?gene=SLC47A2
SLC2A4RG	SLC2A4 Regulator	Protein Coding	Q9NR83	46	GC20P063739	1.13870847225189	https://www.genecards.org/cgi-bin/carddisp.pl?gene=SLC2A4RG
ERFE	Erythroferrone	Protein Coding	Q4G0M1	45	GC02P238159	1.13870847225189	https://www.genecards.org/cgi-bin/carddisp.pl?gene=ERFE
CEP162	Centrosomal Protein 162	Protein Coding	Q5TB80	44	GC06M084124	1.13870847225189	https://www.genecards.org/cgi-bin/carddisp.pl?gene=CEP162
FAIM2	Fas Apoptotic Inhibitory Molecule 2	Protein Coding	Q9BWQ8	43	GC12M049866	1.13870847225189	https://www.genecards.org/cgi-bin/carddisp.pl?gene=FAIM2
INSL5	Insulin Like 5	Protein Coding	Q9Y5Q6	39	GC01M066797	1.13870847225189	https://www.genecards.org/cgi-bin/carddisp.pl?gene=INSL5
