# Supplementary material for: Network toxicology and bioinformatics analysis predict potential molecular targets and mechanisms by which sevoflurane and propofol influence type 2 diabetes mellitus
Source: PLoS One. 2026 May 18;21(5):e0349565. doi: 10.1371/journal.pone.0349565 (PMC13183223; doi:10.1371/journal.pone.0349565)
Supplement: S2 Table — (XLSX) [file pone.0349565.s010.xlsx]

## Sheet: S2 Table
Gene
AASS
AATF
ABCA15P
ABCB1A
ABCC2
ABL1
ABO
ACACB
ACKR1
ACO2
ACSL4
ACSL6
ACTA1
ADAM10
ADAM17
ADAM33
ADAMTS1
ADAMTS15
ADAMTS8
ADAMTS9-AS2
ADD3-AS1
ADH5
ADK
AGMO
AGPAT4-IT1
AGT
AHCYL2
AKR1B1
AKR1C1
AKR1C14
AKR1C3
AKT1
ALAS1
ALB
ALDH1A2
ALDH1L1-AS1
ALKBH5
AMD1
ANKRD44-IT1
AOPEP
APAF1
APOA2
APOE
APP
AQP3
AR
ARC
ARFGEF1
ARG1
ARL4C
ASL
ATF2
ATG5
ATP6V0E2-AS1
ATXN1L
AURKA
AVP
AVPR1A
B3GALT5-AS1
BAAT
BACE1
BACH1
BAD
BANCR
BAX
BBOX1-AS1
BCDIN3D
BCL2
BCL2L1
BDNF
BECN1
BHLHE41
BHMT
BICDL3P
BLACAT1
BMAL1
BNIP3
BPESC1
BTLA
C10ORF143
C10ORF67
C11ORF68
C1QTNF1-AS1
C2ORF42
C3
C8ORF48
CA1
CA2
CA5A
CACNA1I
CALCA
CALHM5
CAPZB
CASC9
CASP
CASP1
CASP3
CASP3A
CASP4
CASP7
CASP8
CASP9
CAT
CCDC13-AS1
CCDC166
CCDC196
CCDC26
CCDC8
CCKBR
CCL2
CCL3
CCNA2
CCNB1
CCND1
CCR2
CCR5
CD274
CD68
CD86
CDADC1
CDC42BPA
CDCA8
CDH1
CDH11
CDH17
CDH2
CDK1
CDK2
CDK5R1
CDKN1A
CDKN2B-AS1
CEBPA-DT
CEBPB
CENPE
CES2C
CGNL1
CGRRF1
CHEK2
CHKA
CHRM1
CKAP5
CNGA4
CNN1
CNNM3
CNTN2
CNTNAP5
COL1A1
COL3A1
COMETT
CORT
COX1
CPB2-AS1
CPT1A
CRABP2
CRB2
CREB1
CREM
CRNDE
CRY2
CSNK2B
CSPG4
CTC-338M12.4
CTSL
CTXN3
CXCL1
CXCL10
CXCL12
CXCL15
CXCL2
CXCL9
CXCR4
CYCS
CYP17A1-AS1
CYP1B1-AS1
CYP2A6
CYP2B12
CYP2B2
CYP2B21
CYP2B6
CYP2C
CYP2C11
CYP2C9
CYP2E1
CYP2F4
CYP3A4
CYP4A22-AS1
CYP4F26P
CYP4F35P
CYP4F59P
CYP7A1
CYTOR
DAPK1-IT1
DBH-AS1
DBN1
DBP
DCAKD
DDX11-AS1
DGCR5
DHFR
DHODH
DHRS4-AS1
DHX30
DHX38
DICER1-AS1
DIO2
DIO3OS
DLEU2
DLG4
DLG5-AS1
DLL3
DLX6-AS1
DNAH1
DNASE2B
DNM1L
DOCK3
DOCK9-DT
DPEP1
DPH6-DT
DPP4
DPYSL2
DSCAM-IT1
DSEL
DUSP10
DUSP16
DUSP6
DUXAP8
DYNLL1
DYNLL2
EDN1
EEF1E1
EFNA1
EGF
EGFR
EGOT
EGR1
EGR2
EIF3G
ELANE
ELAVL1
ELMOD1
EMC8
ENO1-AS1
ENTPD1-AS1
EPHA5-AS1
EPHB2
EPHB4
EPHX1
EPHX2
ERBB4
ESR1
ESR2
ESRG
ESRRB
ESRRG
EWSR1
F10
F2
F7
FABP3
FABP7
FADS2
FAF2
FALEC
FAM135B
FAM13C
FAM167A-AS1
FAM181A-AS1
FAM182A
FAM201A
FAM230A
FAM230B
FAM230C
FAM74A4
FAM74A6
FAM83A-AS1
FAM83C-AS1
FAM95B1
FAM95C
FAM99A
FAM99B
FAS
FAT1
FAT4
FBXL19-AS1
FCGR3A
FECH
FENDRR
FGF14-AS2
FGFR1
FHL2
FKBP1A
FLVCR1-DT
FMO2
FN1
FNTA
FOS
FOXA3
FOXC1
FOXD2-AS1
FOXD3-AS1
FOXO1
FOXO3
FST
FTH1
FTO
FXYD5
FZD8
GABBR1
GABRA1
GABRA2
GABRA4
GABRA6
GABRB1
GABRB2
GABRB3
GABRE
GABRG2
GAD2
GADD45A
GAPLINC
GART
GAS5
GC
GCH1
GCK
GCLC
GCLM
GCNT4
GDF11
GDPD1
GJA4
GLRA1
GLRX5
GLUD1
GMFB
GNAI2
GNB5
GNG12-AS1
GNL3
GNRH1
GOLGA6A
GOT1
GPAM
GPHN
GPR161
GPR17
GPR63
GPRC5B
GPX4
GRASLND
GRB2
GRIA1
GRIA2
GRIN2A
GRIN2B
GRK2
GRM5-AS1
GRTP1-AS1
GSDMD
GSEC
GSK3B
GSTA1
GSTA3
GSTP1
GSTT2B
GTSE1
GYS2
GZMC
H19
H3C15
HABP4
HAGLR
HAGLROS
HAND2-AS1
HAO2-IT1
HDAC2
HDAC8
HEXB
HEYL
HGF
HHEX
HHIP-AS1
HIF1A
HIP1
HLA-DQB1-AS1
HM13-AS1
HMGB1
HMGCR
HMOX1
HNF4G
HNMT
HNRNPD
HOXA4
HOXD4
HPSE
HRAS
HS1BP3-IT1
HSD11B1
HSD17B1
HSD17B2
HSP90AA1
HSP90AB1
HSPA8
HSPD1
HTATIP2
HTR2A-AS1
HTT
ICAM1
ID2
IDS
IFI47
IFNG
IFNG-AS1
IFRD1
IGF1
IGF1R
IGF2BP2-AS1
IGKV4-57
IGKV8-30
IGSF9B
IL10
IL12RB1
IL18
IL1B
IL2
IL21R-AS1
IL2RA
IL6
INHBA
INO80
INPP5F
INSR
ISM1-AS1
ITGA7
ITGAM
ITGB3
ITK
ITPKB-IT1
JAK2
JAK3
JUN
KBTBD8
KCNC4-DT
KCND3-IT1
KCNJ2-AS1
KCNJ6
KCNMB2-AS1
KCNQ1-AS1
KCNT2
KDR
KIF11
KISS1
KISS1R
KIT
KLF15
KLF9
KLK8
KNG1
KRAS
LAMA5-AS1
LAMTOR3
LATS1
LCE1C
LCK
LCN2
LIFR
LIFR-AS1
LIMK2
LINC00092
LINC00102
LINC00113
LINC00161
LINC00165
LINC00205
LINC00261
LINC00299
LINC00310
LINC00313
LINC00355
LINC00397
LINC00402
LINC00473
LINC00475
LINC00487
LINC00491
LINC00511
LINC00596
LINC00612
LINC00626
LINC00659
LINC00664
LINC00665
LINC00683
LINC00693
LINC00844
LINC00861
LINC00886
LINC00887
LINC00891
LINC00924
LINC00929
LINC00973
LINC00977
LINC00987
LINC00996
LINC01010
LINC01014
LINC01018
LINC01126
LINC01132
LINC01133
LINC01140
LINC01142
LINC01152
LINC01166
LINC01208
LINC01213
LINC01229
LINC01237
LINC01281
LINC01315
LINC01350
LINC01354
LINC01361
LINC01431
LINC01474
LINC01483
LINC01508
LINC01539
LINC01550
LINC01571
LINC01574
LINC01586
LINC02145
LINC02901
LITATS1
LNCNEF
LOX
LPP-AS2
LRCH4
LRCOL1
LRG1
LRP4-AS1
LRRC3-DT
LRRC47
LRRTM2
LUCAT1
LYRM9
MAF1
MAFB
MAGI2-AS1
MAMU-B
MAN2A1
MAOA
MAOB
MAP1LC3B
MAP2
MAP2K1
MAP2K2
MAP2K3
MAP2K6
MAP3K5
MAP7
MAPK1
MAPK10
MAPK14
MAPK3
MAPK8
MAPK8IP3-AS1
MAPKAPK2
MAPT
MARCKSL1
MAST4-IT1
MAT1A
MAT2B
MBPA
MCAM
MCM3AP
MCM7
MDM2
MEF2C-AS1
MET
METTL3
METTL4
MFN2
MFSD2A
MGAT3-AS1
MGAT5
MILIP
MIR100HG
MIR1180
MIR1224
MIR125A
MIR1296
MIR138
MIR146A
MIR146B
MIR155
MIR181A2HG
MIR186
MIR190A
MIR204
MIR210HG
MIR221
MIR222
MIR222HG
MIR27B
MIR29B2CHG
MIR330
MIR3473
MIR34A
MIR378
MIR4435-2HG
MIR6215
MIR646HG
MIR665
MIR7515HG
MIR924HG
MIR92B
MIR99A
MIR99AHG
MKI67
MKLN1-AS
MKX-AS1
MLIP-IT1
MLKL
MME
MMP12
MMP13
MMP2
MMP24OS
MMP3
MMP7
MMP8
MMP9
MOCS3
MPC1
MPO
MRC1
MRGPRA9
MTA1
MTOR
MYC
MYCNOS
MYH11
MYRF-AS1
N6AMT1
NAA30
NAP1L1
NAT8F3
NCLN
NCRNA00250
NDUFB3
NEAT1
NEK2
NEU1
NF2
NFE2L2
NFE4
NFIA-AS1
NFIL3
NFKBIA
NGF
NGFR
NLGN1
NLRP3
NMT2
NOCT
NOS2
NOSTRIN
NOVA1
NOX1
NOX4
NPAS4
NPM3
NPPA
NPSR1-AS1
NPTX1
NPY
NQO1
NR1D1
NR1H2
NR1H3
NR1H4
NR1I2
NR1I3
NR2F1-AS1
NR2F2-AS1
NR3C1
NR3C2
NR4A1
NRAD1
NRK
NTRK2
NUDT3
NUFIP1
OBI1-AS1
OGFR-AS1
OMD
OPA1
OR2A1-AS1
OR4A76
OR5AC16
OSGIN1
P2RX7
P4HA2-AS1
PABPC5-AS1
PADI4
PARP1
PAX8-AS1
PAXBP1-AS1
PCA3
PCDHGA9
PCNA
PCP4L1
PCTP
PDCD4
PDE3B
PDE4B
PDE4D
PDE5A
PDGFB
PDGFD
PDK2
PDK4
PDP2
PDPK1
PEA15
PER2
PEX14
PFKFB3
PGLS
PGM5-AS1
PGM5P2
PGM5P3-AS1
PGM5P4-AS1
PGR
PHF1
PHLDA1
PHOSPHO1
PIK3CG
PIM1
PKD1L3
PKIA
PKN2-AS1
PLA2G10
PLA2G2A
PLA2G2C
PLAC4
PLAUR
PLCB1-IT1
PLEKHM1
PLIN4
PLK3
PLN
PNMT
PNN
PNPLA7
POGLUT3
POR
PPARA
PPARD
PPARG
PPFIBP1
PPP1CC
PPP1R3B
PPP2R2B-IT1
PRANCR
PRDM16-DT
PRKACA
PRKACB
PRKAG2-AS1
PRKCD
PRKCQ-AS1
PRKX-AS1
PRL
PROCR
PROSER2-AS1
PROX1-AS1
PRPF8
PRR15
PRRX1
PTAFR
PTCSC3
PTEN
PTGS2
PTP4A1
PTP4A2
PTPN1
PTPN11
PTPRR
PURPL
PWRN1
PWRN3
PXMP4
RAB11B-AS1
RAB23
RAC1
RAF1
RAMP2-AS1
RANBP3
RAPGEF2
RAPGEF4
RAPGEF4-AS1
RARA-AS1
RARB
RARG
RASGRF2-AS1
RASGRP2
RBM20
RBM3
RBP4
RELA
REN
RGCC
RHOA
RIPK1
RIPK3
RMDN3
RNF34
RNU12
RNU6ATAC35P
ROCK2
RORA
RORB
RPL34-DT
RPRML
RPS6KA3
RPSA
RTD1B
RUNDC3A-AS1
RXRA
RXRB
RYR2
S100A16
S100A8
S100A9
S1PR1
SAA2-SAA4
SCEL-AS1
SCN2B
SCNN1A
SDC4
SDR42E1
SEC14L2
SEMA3B-AS1
SEPTIN4-AS1
SEPTIN7-DT
SERPINA1
SERPINA9
SERPINF1
SESTD1
SET
SFTA1P
SGK1
SH3BGRL3
SHBG
SHROOM2
SIK1
SIPA1L2
SIRT1
SIRT2
SLC13A2
SLC17A6
SLC1A1
SLC20A1
SLC25A25
SLC25A32
SLC25A4
SLC26A4-AS1
SLC26A6
SLC28A2
SLC2A1
SLC35D3
SLC36A1
SLC38A2
SLC38A3
SLC38A7
SLC3A2
SLC67A1-AS
SLC6A3
SLC6A9
SLC7A10
SLC7A11
SLC7A2
SMAD2
SMAD3
SMAD9-IT1
SMIM2-AS1
SMPD1
SNAP25
SNHG1
SNHG17
SNHG18
SNHG20
SNHG6
SNHG7
SNORD115
SNORD116
SNRNP25
SNX29P2
SOCS2-AS1
SOD1
SOD2
SOX2-OT
SPAG5
SPP1
SPRYD4
SQLE
SQSTM1
SRC
SRD5A2
SRGAP3-AS4
SRPK1
ST6GAL2-IT1
ST7-AS1
STARD13-AS
STARD13-IT1
STARD4-AS1
STAT1
STAT3
STS
STX1A
SULT1A1
SULT1E1
SULT2A1
SULT2B1
SUSD3
SYK
SYP
SYPL1
SYT11
TAF11
TAGLN
TAPT1-AS1
TBC1D10B
TBX2
TCAP
TCERG1L-AS1
TCF7L1-IT1
TDH
TDO2
TDRG1
TECPR1
TEF
TEK
TEX24
TEX26-AS1
TGFB1
TGFB2
TGFBR1
TH
THRA
THRB
TIMP2
TINCR
TK1
TLR4
TM4SF1-AS1
TMC3-AS1
TMC6
TMCC1-DT
TMEM132B
TMEM267
TMEM92-AS1
TMPO-AS1
TMPRSS12
TNF
TNKS2-DT
TP53
TPPP
TPRG1-AS1
TPTEP1
TRAF6
TRAPPC3
TRAV6D-4
TRERNA1
TRHDE-AS1
TRIB3
TRPC6
TRPC7-AS1
TSPAN9-IT1
TTLL7-IT1
TTPA
TTR
TUBA1A
TUBA1B
TUBA3A
TUBA3B
TYMSOS
UBA2
UBE2Q2
UBQLN4
UGT1A1
UGT1A2
UGT1A3
UGT1A5
UGT1A6
UGT1A7
UGT1A7C
UGT1A8
UGT1A9
UHRF1
ULK1
UNC-49
UNC5B-AS1
USP2
USP3-AS1
VAC14-AS1
VCAM1
VDR
VEGFA
VIM
VLDLR-AS1
VPS50
VPS52
VWC2
WDR45B
WDR47
WDR48
WDR86-AS1
WWC2-AS2
WWTR1
XIST
YAP1
YTHDF1
YTHDF3
ZBTB20
ZFP354A
ZFP617
ZFPM2-AS1
ZMIZ1-AS1
ZNF521
ZNF646
ZNF718
ZNF729
ZNF790-AS1
ZNF883
ZRANB2
ZRANB2-DT
