# Supplementary material for: Network toxicology and bioinformatics analysis predict potential molecular targets and mechanisms by which sevoflurane and propofol influence type 2 diabetes mellitus
Source: PLoS One. 2026 May 18;21(5):e0349565. doi: 10.1371/journal.pone.0349565 (PMC13183223; doi:10.1371/journal.pone.0349565)
Supplement: S3 Table — (XLSX) [file pone.0349565.s011.xlsx]

## Sheet: Sheet1
Parameter	Sevoflurane	Propofol
Human hepatotoxicity (H-HT)	0.778	0.513
Respiratory toxicity	0.673	0.651
Rat oral acute toxicity	0.372	0.396
Carcinogenicity	0.388	0.564
Drug-induced liver injury (DILI)	0.014	0.158
Skin sensitization	0.051	0.702
Acute toxicity (LC₅₀ DM)	4.484	4.74
