# Supplementary material for: Network toxicology and bioinformatics analysis predict potential molecular targets and mechanisms by which sevoflurane and propofol influence type 2 diabetes mellitus
Source: PLoS One. 2026 May 18;21(5):e0349565. doi: 10.1371/journal.pone.0349565 (PMC13183223; doi:10.1371/journal.pone.0349565)
Supplement: S4 Table — (XLSX) [file pone.0349565.s012.xlsx]

## Sheet: S4 Table
Gene	logFC	AveExpr	t	P.Value	adj.P.Val	B	sig
IRS1	-1.36442	7.55856635897714	-13.485	0.000000000267648800666693	0.00000498656480522115	11.2815411723437	down
KISS1	2.3412973808045	1.69771289858127	6.76773938959616	0.00000396371316698326	0.026800575562396	4.25837048011053	up
TSP50	-2.57915	1.63514828947157	-6.72106	0.00000431548100945671	0.026800575562396	4.18685085730883	down
FOXO1A	0.89272433188753	9.29816190273769	6.18793770386911	0.0000116402093250086	0.0483861875459298	3.34360254915026	up
PAQR9	2.63096414350796	1.52666203607887	6.13042420596756	0.0000129853973339944	0.0483861875459298	3.24974362525222	up
GABRA5	2.31982976539824	1.35314516991671	5.95424225918446	0.0000182033994547096	0.0496076508479545	2.95876270462216	up
ANGPTL2	-3.68064	2.61230460652663	-5.91533	0.0000196245540640964	0.0496076508479545	2.89379000308958	down
OR8B12	-3.55607	2.73277328820037	-5.78686	0.0000251879495775898	0.0496076508479545	2.67753093669816	down
POPDC3	-3.19786	1.82265043058432	-5.72767	0.0000282779994049841	0.0496076508479545	2.57698812252569	down
SYNPO	-2.14242	3.66131942900854	-5.70661	0.0000294702532898502	0.0496076508479545	2.54106542836093	down
IFNA7	-3.57405	2.85714428751034	-5.66739	0.0000318302501081368	0.0496076508479545	2.47399834378372	down
EPB41	1.93909	6.58792665671278	5.64243525305846	0.0000334329560405203	0.0496076508479545	2.43119179943091	up
LOC653131	2.55945982646299	2.35291997185454	5.62481933769692	0.0000346143234943593	0.0496076508479545	2.40091488089258	up
C6orf85	1.36164931308574	4.71222901885573	5.57103029686523	0.0000384956947604634	0.0512295206487281	2.30816013795207	up
LOC168474	2.34743468210497	1.24275953758499	5.5353385738837	0.0000413169140911261	0.051318361762118	2.24635967115261	up
SPIN2	2.07735545737468	1.30380994554756	5.48445929498278	0.0000457125157747459	0.0530245874361803	2.15791577148305	up
C5orf20	-1.18173	5.38131110299379	-5.40664	0.0000533908938411131	0.0530245874361803	2.02185685046817	down
OR4D2	-2.95121	2.04876959272773	-5.40224	0.0000538629056379375	0.0530245874361803	2.01413582855897	down
TRIP12	0.86194903439867	9.38299013802352	5.39689649121533	0.0000544414442777253	0.0530245874361803	2.00476288596525	up
MOG	1.84883395928689	1.10379444903424	5.3342111839031	0.0000617326795300717	0.0530245874361803	1.89440110150097	up
INSR	-0.793309	7.70804135659855	-5.31524	0.0000641319926818128	0.0530245874361803	1.86088679930763	down
C3orf27	-2.98637	2.80868765467172	-5.30996	0.0000648168506655166	0.0530245874361803	1.85154758517804	down
PRR6	0.934950654841346	8.63631620439817	5.30295557254626	0.0000657370242471199	0.0530245874361803	1.83915176473906	up
FUT11	-4.47749	3.08419123430665	-5.255	0.0000724080874116026	0.0530245874361803	1.75410193481036	down
APOL4	-4.41047	3.02700133000234	-5.24761	0.000073496643968138	0.0530245874361803	1.74096322941796	down
AKAP7	1.01361739467401	9.58894605070387	5.23207324823656	0.0000758402786473708	0.0530245874361803	1.71331680978053	up
KRT1	2.2656725851541	8.03585528535059	5.20983294343256	0.0000793295846879463	0.0530245874361803	1.67368190253629	up
GAS2L1	1.14287194862694	4.8830907225826	5.20300548083613	0.0000804335678031833	0.0530245874361803	1.66150006978505	up
CES4	3.06421973841102	1.90883169781226	5.17931671481418	0.0000843880725085603	0.0530245874361803	1.61918119020902	up
LETM1	-1.93055	3.68526088596748	-5.14625	0.0000902445150691728	0.0530245874361803	1.55998060196032	down
FBXL12	-1.11479	5.17340537770902	-5.13574	0.0000921927521351903	0.0530245874361803	1.54112619049332	down
MGC11271	2.09647838856662	1.17057867675508	5.13067683136667	0.0000931469350359545	0.0530245874361803	1.53203520344676	up
SLAMF8	-2.37927	4.10395784120159	-5.12662	0.0000939193486873464	0.0530245874361803	1.52474322906343	down
CHPT1	1.04312037488554	7.47432193409497	5.10131676671062	0.0000988812408685659	0.0541840117241839	1.47926907425784	up
NET1	0.775785779821202	7.62590351112008	5.01071101754155	0.000118973410756219	0.0610591058077723	1.31567308319108	up
IGSF8	-1.54108	3.90737315542566	-5.00641	0.000120025968961268	0.0610591058077723	1.30787539036398	down
GBP6	-2.85606	3.25474446451441	-4.98334	0.000125834705551593	0.0610591058077723	1.26602391118031	down
ZNF202	-1.23158	4.17547856918285	-4.95989	0.000132033585216035	0.0610591058077723	1.22342055186952	down
SH3PXD2B	-3.56385	2.89982369212619	-4.94518	0.000136081236811817	0.0610591058077723	1.19665795270551	down
DPT	-3.02515	2.73928675805742	-4.93864	0.000137923155752229	0.0610591058077723	1.18473935150362	down
GRIN2B	-3.90603	3.14759174375816	-4.93152	0.000139954862556777	0.0610591058077723	1.17177413963504	down
TSPAN4	-0.857507	6.81267589853539	-4.92478	0.000141907571042831	0.0610591058077723	1.15948752979535	down
KIAA0133	-0.752812	5.49973592830293	-4.91753	0.000144040110262784	0.0610591058077723	1.14625924340262	down
LRP5	2.37961945897424	1.72687414651829	4.90668046822443	0.000147290773079174	0.0610591058077723	1.12646376752774	up
ELOVL7	2.61258798996854	1.8794915250112	4.90606371158982	0.0001474778466722	0.0610591058077723	1.12533775645906	up
STMN2	-3.47212	3.04178129883089	-4.89337	0.000151381542355319	0.0613128155569989	1.10215839251433	down
LOC644615	3.43857655917143	3.22996071388094	4.86462279268012	0.000160622341216525	0.0621431352548448	1.04956655605224	up
RNF7	1.96304350900638	2.93043421710149	4.86384066567882	0.000160881649837483	0.0621431352548448	1.04813438382414	up
PEMT	-0.566871	7.55623799900526	-4.84823	0.000166149446897739	0.0621431352548448	1.01952492679399	down
MALAT1	-2.49678	2.54599206080579	-4.84181	0.000168363546227351	0.0621431352548448	1.00776748900044	down
MPP1	0.894044119479691	11.1156560277372	4.83047594792879	0.000172352397451425	0.0621431352548448	0.986967190568008	up
AKT3	-2.87694	3.45168539667667	-4.82742	0.000173444422374104	0.0621431352548448	0.981355864345058	down
ALG9	-0.751021	6.47948202203801	-4.80492	0.000181703797891612	0.0638740275192195	0.940015831427658	down
KCNE1L	2.19806751990138	2.94352918249276	4.76722153662976	0.000196453305051288	0.0677022960629232	0.870622451943562	up
SRY	1.93371644795695	1.74183646684112	4.75892260631753	0.000199861858379087	0.0677022960629232	0.855321769506073	up
TCF7	1.18974065698662	5.00952128903097	4.7463983108396	0.000205120810682031	0.0679447637069495	0.832215096476075	up
CACNA1G	2.49570316794507	1.83218747348015	4.73997799135027	0.000207871371976605	0.0679447637069495	0.82036265131825	up
CDADC1	2.42545176582917	2.27076634605942	4.72783950304743	0.0002131752227763	0.0684770271645731	0.79794056926843	up
GPR148	-2.58955	2.57814908658143	-4.70184	0.000225004451945483	0.0703009956260092	0.749862915382534	down
GFPT2	2.38998933854866	1.67596375070707	4.69886929180981	0.000226400071792204	0.0703009956260092	0.74435683544931	up
DRD2	-3.60983	3.03335135346326	-4.68186	0.000234551125997842	0.0716380660404229	0.712856407088888	down
SH3BGR	-1.9472	4.60289151338464	-4.66434	0.00024326540842107	0.0721021510587825	0.680358541888316	down
PIB5PA	2.4368867546597	2.68354384738658	4.66169033966007	0.000244610007400003	0.0721021510587825	0.675447284115752	up
FAM53A	-2.79905	2.92096259510677	-4.6557	0.000247680621961359	0.0721021510587825	0.664331309058884	down
REV3L	3.03451823707214	3.43363184493373	4.62054687494165	0.000266513982367293	0.0760246432199546	0.59900685123131	up
TRIM63	-3.45495	3.16108508187561	-4.6152	0.000269506641284521	0.0760246432199546	0.589050501675549	down
PCTP	0.836967528092882	6.08384873810667	4.6015077364507	0.000277318148985927	0.0760246432199546	0.563570454214355	up
CA14	2.67257455707843	2.21984530476557	4.59873443461963	0.000278928812998885	0.0760246432199546	0.558405368014423	up
AUTS2	-0.845717	7.64871717545687	-4.58789	0.000285317196145643	0.0760246432199546	0.538206585166855	down
INSRR	-0.716317	6.79693186549895	-4.58736	0.000285638185035523	0.0760246432199546	0.537203565159682	down
TREX2	-2.82513	1.96667362940527	-4.55564	0.000305222947057515	0.0785181498417009	0.478031238473067	down
SPECC1	2.77961204856957	3.29999307570553	4.55242973381245	0.000307277437863646	0.0785181498417009	0.472043838108884	up
GRTP1	2.58053860868039	3.0723048691758	4.5518508211584	0.000307649881296987	0.0785181498417009	0.470962684419128	up
C12orf54	-2.92473	1.9707254736477	-4.54161	0.000314312552645303	0.0791345563288466	0.451838370652164	down
PRRG3	1.84718154159351	1.36385249482344	4.53175609644469	0.000320867228267228	0.0797076977312897	0.433412926419281	up
WDR40A	1.09694977887163	12.3112243477019	4.52239971704921	0.000327217571698552	0.0802156655041542	0.415914987518108	up
CLCF1	-0.679287	6.28187767854532	-4.50527	0.000339176699699205	0.0806094258615685	0.383859410978119	down
UBE2H	0.845680512012255	8.77028911107541	4.49015519051513	0.000350100913744546	0.0806094258615685	0.355544298530358	up
CSMD1	2.7134161169536	1.53220625815316	4.48891014783131	0.000351016502386262	0.0806094258615685	0.353211138791742	up
MRAP	2.03288203424024	1.95586050655413	4.48317181749913	0.000355268033997855	0.0806094258615685	0.342455749019559	up
KIN	2.45078163004509	2.46042513191535	4.47463398450286	0.000361691026955015	0.0806094258615685	0.326447207258738	up
CRISP3	2.29968942902131	1.21748263889364	4.46575937537073	0.000368492818228475	0.0806094258615685	0.309799619428288	up
FLJ11151	0.811614841500313	7.44074415685049	4.46095198885477	0.000372231611534755	0.0806094258615685	0.300778393493188	up
TAT	2.14820091824492	1.62101676484305	4.46059569435541	0.000372510241309716	0.0806094258615685	0.300109705297488	up
ZRANB1	0.991266511135337	7.45799193509488	4.45860727073848	0.000374069135091195	0.0806094258615685	0.296377635677355	up
ITGB3	2.97500056460167	6.0058187829074	4.45622117124546	0.000375948572662796	0.0806094258615685	0.291898663800562	up
COL5A1	-2.87466	3.07101152831872	-4.45425	0.000377505848335329	0.0806094258615685	0.288204275418475	down
ADAMTS2	1.97656377435682	1.38285788645086	4.44612878102289	0.000384004901106116	0.0806094258615685	0.272948069751686	up
TRPC5	-4.07962	3.44088089093776	-4.43622	0.00039208966892749	0.0806094258615685	0.254323717333247	down
HP	2.22758358076592	5.13234311119307	4.43460274753684	0.000393420940142941	0.0806094258615685	0.251293599423484	up
PRSS2	-2.95755	2.04752230791346	-4.42087	0.000404944279380842	0.0806094258615685	0.225483257859814	down
LOC653419	-2.90671	2.17924061775874	-4.41599	0.000409127207043033	0.0806094258615685	0.216294448000593	down
MCTP2	3.49291700485662	3.39784552722551	4.41323440760875	0.000411503975145299	0.0806094258615685	0.211114823372135	up
EPC1	1.55623646794084	5.45019487324664	4.40472687031148	0.000418936888435202	0.0806094258615685	0.195106330393894	up
CARD6	2.63260364062734	3.41572007088219	4.39484664940767	0.000427740743824247	0.0806094258615685	0.176506548995389	up
THSD3	-2.40194	2.20603410301228	-4.39036	0.000431799207480741	0.0806094258615685	0.168060103525475	down
OR2A1	2.44020684998463	2.11922745877118	4.3893380850893	0.000432730677872112	0.0806094258615685	0.166132672873382	up
FLJ44635	-3.03495	3.33734234929996	-4.38852	0.000433473225867118	0.0806094258615685	0.164599119715588	down
LOC389816	-0.998033	5.37174300019394	-4.37987	0.000441443875899834	0.0806094258615685	0.148300241351213	down
AGPAT6	-1.77805	4.19582441068703	-4.37368	0.00044723874972778	0.0806094258615685	0.136633206331405	down
ATG4B	1.25759824066984	5.84388020641763	4.36867806118139	0.000451978919923465	0.0806094258615685	0.127200882453191	up
ARF6	-3.22655	3.76189383513477	-4.36672	0.000453846646200655	0.0806094258615685	0.123511340308941	down
AVPR1B	-3.37147	2.37432307272491	-4.35609	0.000464131628328944	0.0806094258615685	0.103460890249134	down
OR7G1	-2.68948	3.21359688855556	-4.34586	0.000474255783623668	0.0806094258615685	0.0841509872183011	down
PAX3	-3.65904	2.99372655944658	-4.34476	0.000475355592806987	0.0806094258615685	0.0820780503820338	down
PIGW	-2.60872	2.13153421229319	-4.34392	0.000476191029405778	0.0806094258615685	0.0805065926973807	down
COLQ	-1.10806	6.53325103729305	-4.34315	0.000476973295479579	0.0806094258615685	0.0790376329531863	down
FLJ21908	-2.22933	1.16802727189467	-4.34224	0.000477889075878629	0.0806094258615685	0.0773209982573082	down
FLJ23584	-0.902101	5.96858918181758	-4.34132	0.000478809763862309	0.0806094258615685	0.0755984595927632	down
HPSE	0.803407349325664	6.65090209800536	4.33696455229962	0.000483233934596454	0.0806094258615685	0.0673668543547787	up
OR52D1	-1.32665	4.20209289972455	-4.32704	0.00049345469927272	0.0806094258615685	0.0486332287403313	down
MICAL2	1.54172688030267	5.15714065294268	4.32276678718952	0.000497929857890826	0.0806094258615685	0.0405519187863002	up
TRHR	-1.83442	1.83556452487061	-4.32004	0.000500804763711397	0.0806094258615685	0.0353984010075568	down
BAIAP2L1	-2.16259	1.01769018956274	-4.31754	0.000503450804464269	0.0806094258615685	0.0306810888828108	down
ENPP7	-2.24012	2.94542619629827	-4.31611	0.000504980895127002	0.0806094258615685	0.0279645148831298	down
ZMYM3	-1.32823	5.22869653388872	-4.31079	0.000510681924825887	0.0806094258615685	0.0179143181075743	down
LOC388931	2.59285102610222	2.97193258401392	4.3103145077676	0.000511192476335723	0.0806094258615685	0.017019732797392	up
MOBKL1A	-2.80906	3.84108735628846	-4.30751	0.000514226228807548	0.0806094258615685	0.0117222760976841	down
LOC441208	2.25482765400764	1.81006262885425	4.30021539584903	0.000522211935619195	0.0806094258615685	-0.00207486	up
LOC388610	2.40969163297407	3.01675569293258	4.29815739628861	0.000524486906723248	0.0806094258615685	-0.00596698	up
CACNG1	-1.94451	0.980061414133302	-4.28601	0.000538126861197184	0.0806094258615685	-0.0289562	down
PIWIL2	2.40355963159774	1.49316458943535	4.28218842218965	0.000542484932235384	0.0806094258615685	-0.0361794	up
ZSCAN1	-2.83345	2.06505019902309	-4.28202	0.000542679664465363	0.0806094258615685	-0.0365008	down
ROS1	-1.93718	1.3222547068479	-4.27513	0.000550636112586942	0.0806094258615685	-0.0495356	down
IFNK	-2.63904	1.82311819703053	-4.27351	0.000552532842486419	0.0806094258615685	-0.0526153	down
LOC402682	-2.12056	4.04957405248757	-4.27155	0.000554826535346262	0.0806094258615685	-0.0563255	down
TMEM81	-3.53485	3.29084582309487	-4.26665	0.000560596179224144	0.0806094258615685	-0.0655912	down
PRDM7	2.21536642333296	1.36171128755654	4.26474159169729	0.000562866373995318	0.0806094258615685	-0.069211	up
ZNF710	2.0968858503992	1.11011603844663	4.25702908425262	0.000572122213091465	0.0806094258615685	-0.0838204	up
CPNE6	2.23613913871897	1.5347577328143	4.2536919405421	0.000576174870801906	0.0806094258615685	-0.0901433	up
ABCA9	-1.34788	4.27272900843569	-4.24876	0.000582220778675044	0.0806094258615685	-0.0994941	down
PRR15	-3.64213	3.59336642824366	-4.24168	0.000590998781070954	0.0806094258615685	-0.1129	down
ZYG11BL	0.655976229882855	6.48007452280319	4.23846352754635	0.000595041312131685	0.0806094258615685	-0.119007	up
LRRC4B	-2.20971	1.30719404966157	-4.23746	0.000596311635859496	0.0806094258615685	-0.120918	down
WNT9B	-3.47474	3.28155949519558	-4.23008	0.000605693916557865	0.0806094258615685	-0.134905	down
NRBP2	-0.931016	6.99169572023334	-4.22145	0.000616864856709879	0.0806094258615685	-0.151279	down
MCTP1	1.21544243117599	6.20554364862718	4.21910877954613	0.00061992721752367	0.0806094258615685	-0.155717	up
CLDN3	-2.8657	2.66857378290271	-4.2173	0.000622305292862897	0.0806094258615685	-0.159147	down
NEK3	-1.05261	5.13007479622537	-4.21366	0.000627116785317265	0.0806094258615685	-0.166049	down
ZNF326	-1.43379	4.00795081607172	-4.21205	0.000629265852753731	0.0806094258615685	-0.169115	down
IQCC	-1.41727	4.81218495811629	-4.212	0.00062932384382304	0.0806094258615685	-0.169197	down
GPR128	1.79881375342949	1.18480935710795	4.21180047292798	0.000629596292512897	0.0806094258615685	-0.169585	up
IPPK	2.25225670790075	2.57326727801217	4.20334371087358	0.000640975801676203	0.0806094258615685	-0.185638	up
PBOV1	-2.77236	2.48345198033348	-4.20285	0.000641647379394418	0.0806094258615685	-0.186577	down
MYEF2	-3.69476	3.30854652260663	-4.20067	0.000644618088386615	0.0806094258615685	-0.190716	down
SMOX	0.883371531750258	9.6358720283546	4.19734930560899	0.000649167994916493	0.0806094258615685	-0.19702	up
SKAP2	0.818733449214919	7.76357935392817	4.19628075492903	0.000650639424400883	0.0806094258615685	-0.199049	up
C6orf211	1.71748417312262	4.37189595576925	4.1932184023328	0.000654875135421958	0.0806094258615685	-0.204865	up
GML	-3.16159	3.42999108422439	-4.18428	0.000667404698143781	0.0806094258615685	-0.221852	down
CDX2	2.04273182471734	1.47967957830839	4.18183154250963	0.000670871549964589	0.0806094258615685	-0.226496	up
KRTAP4-7	-3.10739	2.14637296865675	-4.18072	0.000672456858402357	0.0806094258615685	-0.228611	down
DUSP15	2.57285789383462	2.24067238193704	4.17910595775697	0.000674758857907903	0.0806094258615685	-0.231675	up
FLJ16734	-0.578761	4.92363800575822	-4.17574	0.000679591035673118	0.0806094258615685	-0.238071	down
ZNF562	-0.844885	7.36474763169123	-4.17454	0.000681323824420631	0.0806094258615685	-0.240354	down
SRRM2	-0.703571	11.676883409819	-4.17361	0.000682667783250104	0.0806094258615685	-0.24212	down
MUC1	-1.25609	5.08095132541823	-4.16983	0.000688154381733948	0.0806094258615685	-0.249296	down
ATCAY	-2.36367	3.27113831994064	-4.16827	0.000690442661055936	0.0806094258615685	-0.252272	down
GSC	-3.52899	3.59988130910098	-4.16573	0.00069416600305487	0.0806094258615685	-0.257093	down
LOC493829	-3.12409	2.42615376661972	-4.16371	0.000697144665406334	0.0806094258615685	-0.260932	down
MYOZ3	1.95416495171052	1.33187186851817	4.15709934239513	0.000706993007664686	0.0806094258615685	-0.273508	up
MICALCL	1.9595091376257	7.12416387262943	4.15602122238356	0.000708611669023291	0.0806094258615685	-0.275558	up
MAP2K3	3.21984764131855	6.79778063703494	4.15538597823215	0.000709567164473041	0.0806094258615685	-0.276766	up
C20orf151	-3.27927	3.0210287183778	-4.14792	0.000720892920373607	0.0811924306351528	-0.290964	down
SOCS6	-3.06052	3.21594447379161	-4.12925	0.000750032334092198	0.0811924306351528	-0.326495	down
FBXL18	2.1457449948229	1.78519228648567	4.12748324788484	0.000752849491343242	0.0811924306351528	-0.329857	up
GJB5	-3.05387	1.72272386360917	-4.12364	0.000759022405965809	0.0811924306351528	-0.33718	down
FLJ21986	-1.12439	5.32062213082645	-4.12082	0.000763576841618194	0.0811924306351528	-0.342544	down
GABRB3	-2.65571	2.80266884664627	-4.12042	0.000764220095360802	0.0811924306351528	-0.3433	down
RAB42	2.65784095375788	2.62645320740696	4.11757519727959	0.000768853640555488	0.0811924306351528	-0.348721	up
C2orf17	0.943098867887501	8.61017055904911	4.11705149968217	0.000769709067813284	0.0811924306351528	-0.349718	up
FUBP1	-0.830765	4.92979799346657	-4.10832	0.000784113915562336	0.0811924306351528	-0.366346	down
WDR78	-3.29025	2.51729229650185	-4.1036	0.000792007543659392	0.0811924306351528	-0.37533	down
MMP9	1.47144016757709	10.1174827881133	4.10164648888659	0.000795307604227735	0.0811924306351528	-0.379059	up
MGC42090	2.14225704174202	1.54481135828003	4.09882676788685	0.000800085561170312	0.0811924306351528	-0.384432	up
HS3ST4	-2.15097	3.17822558216255	-4.09865	0.000800392480356277	0.0811924306351528	-0.384776	down
FOXG1B	-3.54145	3.3179087008091	-4.09654	0.000803983907519386	0.0811924306351528	-0.388791	down
VWA1	2.50402967963953	2.78662191103267	4.09501336819474	0.000806593500512707	0.0811924306351528	-0.391698	up
KRTAP17-1	-2.6845	2.08517371673949	-4.09183	0.00081206678514638	0.0811924306351528	-0.397764	down
WHSC1	-3.03728	3.91112090080148	-4.09028	0.000814738419664292	0.0811924306351528	-0.40071	down
BACE1	-2.65325	3.4585559176449	-4.08849	0.000817844414831569	0.0811924306351528	-0.404123	down
CHGA	2.33088159495398	2.68025494824992	4.08628355316524	0.00082169406504657	0.0811924306351528	-0.408335	up
KIAA0182	-0.601247	8.61092996300897	-4.0844	0.000824990306813123	0.0811924306351528	-0.411926	down
ZBTB33	-0.519862	9.24178244434301	-4.08335	0.00082682894158915	0.0811924306351528	-0.413923	down
KLK2	2.53606095755336	2.33694157828414	4.08117126758492	0.00083066952991685	0.0811924306351528	-0.41808	up
FLJ39660	2.29503015437773	1.59881463006875	4.08110857580286	0.000830780208765493	0.0811924306351528	-0.418199	up
SCN4B	-1.78515	3.89118932282108	-4.08083	0.000831278125284227	0.0811924306351528	-0.418737	down
PRSS8	-3.49599	2.57546692350831	-4.07963	0.000833400223876351	0.0811924306351528	-0.421024	down
PPM1A	2.17060185611501	6.7504066462775	4.07703558851659	0.000838002881633578	0.0811924306351528	-0.425964	up
LRRC23	0.983328671402572	4.21018713561732	4.07549880506857	0.000840744541693804	0.0811924306351528	-0.428894	up
MSMB	-1.96873	1.59962154683759	-4.06837	0.000853576356357214	0.0811924306351528	-0.442482	down
TMEM65	2.48392663593885	1.97661770238581	4.06746082444967	0.000855232934303598	0.0811924306351528	-0.444222	up
ABCA13	2.94583188173823	1.84615577369137	4.06682277342139	0.000856393771016134	0.0811924306351528	-0.445439	up
COX4NB	0.840292548153749	5.45015535104638	4.06451180730007	0.00086061156722986	0.0811924306351528	-0.449846	up
H19	2.55247438855201	2.66397232165573	4.06124402438688	0.000866611528650038	0.0811924306351528	-0.456079	up
SYCP2	2.09154361998188	2.59583004093162	4.06098813683964	0.000867083143551008	0.0811924306351528	-0.456567	up
APOC2	-2.19747	2.89467540891609	-4.06086	0.00086732842497528	0.0811924306351528	-0.456821	down
MYST4	2.77032800607688	3.55395456932687	4.0600150464424	0.000868878972699144	0.0811924306351528	-0.458423	up
CCKAR	2.02592270039398	1.07254731197328	4.05855299240362	0.000871584248136469	0.0811924306351528	-0.461212	up
GLS2	2.12857639418531	1.35384031376475	4.05322304165017	0.000881518663679568	0.0817093244926071	-0.47138	up
ATRNL1	-2.36778	1.62567999386124	-4.04171	0.000903379069770309	0.0825689081788503	-0.493358	down
FLJ36980	-2.34091	3.30600412711159	-4.04017	0.000906329813476064	0.0825689081788503	-0.496284	down
HRASLS2	-3.21291	4.25135828399015	-4.03917	0.000908267237202885	0.0825689081788503	-0.4982	down
ADAMTS14	-3.49633	2.46911335040323	-4.03864	0.000909291695207209	0.0825689081788503	-0.499211	down
MMP16	-3.30684	3.63416444452994	-4.03558	0.000915229659354528	0.0825689081788503	-0.505051	down
MGC50559	-2.56841	1.89133527041519	-4.03447	0.000917383070850841	0.0825689081788503	-0.50716	down
PORCN	-1.75097	4.6588255677758	-4.02679	0.000932505551884347	0.0828864138907949	-0.521831	down
LOC728489	-0.93041	8.86618726492372	-4.02516	0.000935737224580616	0.0828864138907949	-0.524935	down
BRAP	-3.36681	3.23221442743156	-4.02228	0.000941504994907406	0.0828864138907949	-0.530449	down
INS	-0.773829	7.47691602255784	-4.01964	0.000946804142613806	0.0828864138907949	-0.535485	down
APBA2BP	-2.99063	3.82986071432803	-4.01612	0.000953912488956972	0.0828864138907949	-0.542197	down
OR8K3	-2.79236	1.72397551641312	-4.01529	0.00095561501533065	0.0828864138907949	-0.543797	down
LCE1E	-2.59977	3.21734984609866	-4.01306	0.000960150569990699	0.0828864138907949	-0.548046	down
TGIF	2.06516100986058	2.25356526434159	4.01247289007369	0.000961351885500731	0.0828864138907949	-0.549168	up
B3GALT3	-2.36446	3.56042896885885	-4.0065	0.000973658463816285	0.0828864138907949	-0.560583	down
RNF186	-3.05941	2.85568307349272	-4.00575	0.000975211961547766	0.0828864138907949	-0.562014	down
ZNF366	-2.52497	4.27665554760712	-4.00476	0.000977267129420541	0.0828864138907949	-0.563903	down
PTHLH	-2.72726	2.17742890335184	-4.00455	0.000977697048122876	0.0828864138907949	-0.564298	down
CSAG3A	2.54476481034724	2.69797905205525	4.00385356702338	0.000979152223940861	0.0828864138907949	-0.565632	up
BCL2L2	-1.00415	6.18050821810172	-3.99509	0.000997598711042127	0.0828864138907949	-0.582382	down
CREB3	-2.14496	5.06873603422492	-3.99049	0.00100739959590144	0.0828864138907949	-0.591156	down
LOC653101	-2.1703	4.89715903698661	-3.98876	0.00101112597372637	0.0828864138907949	-0.594469	down
PFDN6	-2.80956	2.98138028472748	-3.98539	0.00101840584188038	0.0828864138907949	-0.600908	down
ZNF620	-2.22566	1.35464942986569	-3.98325	0.0010230720527868	0.0828864138907949	-0.605011	down
FLJ36046	2.74851722043913	2.31852178331323	3.97958493026514	0.00103107840170466	0.0828864138907949	-0.612007	up
BCL7A	-2.31596	2.99474744261552	-3.977	0.00103676142464883	0.0828864138907949	-0.61694	down
C15orf2	-3.75717	2.79556149752143	-3.96753	0.0010578938400101	0.0828864138907949	-0.635051	down
SLC4A1	2.28387932057175	9.31778224507442	3.96579343575579	0.00106181627241524	0.0828864138907949	-0.638372	up
NOL3	-1.25137	4.2515844528114	-3.96524	0.00106307041884196	0.0828864138907949	-0.639432	down
IL6R	3.28789657294848	6.76640442971424	3.96194338031937	0.00107056095241277	0.0828864138907949	-0.645734	up
2025-03-03	0.717103984480074	6.13345450722228	3.95686653786316	0.00108220316278636	0.0828864138907949	-0.655442	up
SART3	-0.652565	5.67710335410865	-3.95622	0.00108369766261274	0.0828864138907949	-0.656681	down
TCEAL5	-3.02408	3.33359365306662	-3.95213	0.00109319031940528	0.0828864138907949	-0.664509	down
C16orf3	-2.15356	3.05028202867882	-3.95084	0.00109618357533461	0.0828864138907949	-0.666964	down
NUMBL	-3.77547	3.399	-3.95051	0.00109696093531906	0.0828864138907949	-0.6676	down
GDF11	-2.66832	4.42061930395549	-3.95032	0.00109740606910831	0.0828864138907949	-0.667964	down
ITSN2	-2.59173	3.89903692109484	-3.95015	0.00109780234748377	0.0828864138907949	-0.668288	down
MYEOV2	-3.10515	3.35217610946833	-3.94925	0.00109989757023615	0.0828864138907949	-0.67	down
C9orf43	-2.39103	3.94529018503443	-3.94867	0.00110126926610627	0.0828864138907949	-0.671118	down
ING5	2.10565979821932	2.42924941557102	3.94715866704026	0.00110482185341547	0.0828864138907949	-0.674009	up
MGC3123	1.33678162817823	5.26741961367265	3.94687538266275	0.00110548899535491	0.0828864138907949	-0.674551	up
KIR2DL4	2.49735789021006	2.02872730832211	3.94296186582341	0.00111474708714995	0.0828864138907949	-0.682037	up
PLAC4	-2.43267	2.43919656228434	-3.94097	0.00111948730458792	0.0828864138907949	-0.685846	down
SMCR7	-2.40974	2.57905107273904	-3.94013	0.00112148504526127	0.0828864138907949	-0.687447	down
ORMDL2	-0.851187	4.53283657097208	-3.93817	0.0011261907501919	0.0828864138907949	-0.691205	down
OLFM4	2.44960965745697	7.2781221094191	3.93499237751922	0.00113384257726205	0.0828864138907949	-0.697284	up
STAC	-2.94498	2.37591009839437	-3.93359	0.00113722865400847	0.0828864138907949	-0.69996	down
ARL4C	-0.725793	5.9722399963699	-3.9335	0.00113745122463195	0.0828864138907949	-0.700136	down
SPRED3	-2.99023	3.13649826822311	-3.93315	0.00113831035886332	0.0828864138907949	-0.700814	down
CPB2	-3.31341	2.32303515641228	-3.93119	0.00114305750308275	0.0828864138907949	-0.704549	down
WNT2B	-1.89142	3.80485694077558	-3.92997	0.00114604556867464	0.0828864138907949	-0.706893	down
LOC260341	1.85170271405408	1.39681217383705	3.92905760430532	0.00114827657471991	0.0828864138907949	-0.708639	up
RUFY3	-1.0799	5.48561239854523	-3.92827	0.00115020276765461	0.0828864138907949	-0.710143	down
MMAA	-2.05929	3.49263619219774	-3.92751	0.00115208282861891	0.0828864138907949	-0.711609	down
PPAP2B	-2.72808	3.73511908376506	-3.92689	0.00115358437209663	0.0828864138907949	-0.712779	down
UBE2R2	-1.76723	4.56969083857975	-3.92673	0.0011539909267791	0.0828864138907949	-0.713095	down
ZNF204	1.81180862235473	1.04395178820923	3.92336342680881	0.00116229942686296	0.0828864138907949	-0.719535	up
PTGFR	-2.76014	3.18456322296531	-3.92041	0.00116963538947939	0.0828864138907949	-0.725183	down
CCHCR1	-3.19867	2.05307421187758	-3.91992	0.00117086106057291	0.0828864138907949	-0.726123	down
METT5D1	-0.987941	5.5221425843834	-3.91986	0.00117101510979584	0.0828864138907949	-0.726241	down
KCNA7	-3.28946	2.43228818235509	-3.91958	0.00117171498451979	0.0828864138907949	-0.726778	down
POU2F1	-0.86567	6.54953356073245	-3.91727	0.00117750163303293	0.0828864138907949	-0.7312	down
FAM127B	2.22923642790042	1.48761294357106	3.91722	0.00117761572266909	0.0828864138907949	-0.731287	up
ERCC2	-0.769837	5.66523679818384	-3.916	0.00118069251325944	0.0828864138907949	-0.73363	down
CT45-5	2.08293725945999	1.48566935809062	3.91399888587894	0.00118573732211532	0.0828864138907949	-0.737457	up
TEKT2	1.98721412086309	3.73581584563605	3.91203251870584	0.00119071897304042	0.0828864138907949	-0.741221	up
FZD4	-2.33419	1.91130437800284	-3.91141	0.00119229021108545	0.0828864138907949	-0.742405	down
LOC642980	-2.46823	2.89585400319259	-3.90874	0.0011991068994009	0.0830194925034167	-0.747522	down
KCNAB3	2.48687318751062	3.06874869421736	3.90650363946539	0.00120483923778416	0.0830194925034167	-0.751804	up
MAPT	-2.28361	1.36855782489473	-3.90428	0.00121055490034096	0.0830194925034167	-0.756053	down
PLXNC1	2.36392178066221	5.82287270659815	3.90371367646284	0.00121202844511456	0.0830194925034167	-0.757145	up
PLEKHA8	-2.45573	3.34639955661912	-3.89773	0.00122758965888874	0.0830799627764568	-0.768597	down
TTF1	-1.58584	2.78162312812858	-3.88921	0.0012501018461644	0.0830799627764568	-0.784912	down
UCN	-1.79127	3.78383700940137	-3.88681	0.00125652678075482	0.0830799627764568	-0.789514	down
NID1	1.94247179780916	1.16216608835598	3.8863621120023	0.00125772001237311	0.0830799627764568	-0.790366	up
LOC201229	2.57655549695343	3.44956563000437	3.88400030150893	0.00126407197454747	0.0830799627764568	-0.794889	up
BMPER	-3.06061	2.12901006543754	-3.88265	0.00126772606044312	0.0830799627764568	-0.79748	down
C7orf31	2.21378169160997	1.47206931322678	3.88234027498728	0.00126855583851683	0.0830799627764568	-0.798068	up
MYOD1	2.25894854258793	2.05106623105174	3.88143162667325	0.00127101694516851	0.0830799627764568	-0.799808	up
RGS11	-2.1561	2.46838700432426	-3.879	0.00127763787330376	0.0830799627764568	-0.804473	down
OR51B6	-2.27734	1.65559871459831	-3.87868	0.00127848657369691	0.0830799627764568	-0.805069	down
ABHD7	-2.89606	4.49678859226393	-3.87472	0.0012893453209643	0.0830799627764568	-0.812662	down
MCEMP1	0.790905661301817	9.73820557344047	3.87395803882486	0.00129144257758835	0.0830799627764568	-0.814121	up
PAPSS2	0.791008743259168	5.62040446629889	3.87339220302583	0.00129300241528119	0.0830799627764568	-0.815205	up
PRSS22	-2.64075	3.48027611992709	-3.87307	0.0012939008839911	0.0830799627764568	-0.815828	down
LARP2	-1.09989	5.71327797786275	-3.87172	0.00129761654994332	0.0830799627764568	-0.818403	down
PDE6C	-2.90178	2.13413055445199	-3.87051	0.00130096404922151	0.0830799627764568	-0.820716	down
C20orf79	2.17549303789009	1.78391289231774	3.86977246543654	0.00130302588291443	0.0830799627764568	-0.822138	up
GFRA1	-2.81589	3.91250528179663	-3.86956	0.00130361618488367	0.0830799627764568	-0.822544	down
NUDT17	-2.61504	2.83092172292577	-3.86821	0.0013073842105599	0.0830799627764568	-0.825136	down
IFNW1	1.92990208112267	1.02171286647671	3.86785843927495	0.00130835760067414	0.0830799627764568	-0.825804	up
MCOLN2	-0.719665	7.57004192008534	-3.86601	0.00131352111654623	0.0830799627764568	-0.82934	down
TFDP1	0.576108527852089	8.76293401224581	3.86401012826119	0.00131914398703811	0.0830799627764568	-0.833175	up
HACE1	-1.20545	5.15075342064268	-3.86286	0.00132237699271999	0.0830799627764568	-0.835373	down
C10orf9	0.940874521923114	8.23845748349779	3.86242200958528	0.00132362134036753	0.0830799627764568	-0.836217	up
GDF1	-2.97233	2.75830912253763	-3.86207	0.0013246131939558	0.0830799627764568	-0.83689	down
WNT6	-2.68081	2.8564392130466	-3.8596	0.00133160495384548	0.0830799627764568	-0.841617	down
FLJ36445	-1.79441	2.88585556108436	-3.859	0.0013333105507037	0.0830799627764568	-0.842766	down
GPR6	2.12382783567316	2.37432386755157	3.85457452176372	0.00134597101381066	0.0833503765050612	-0.851251	up
C1orf128	1.29884680214439	11.1448633371529	3.85435634181284	0.00134659778476858	0.0833503765050612	-0.851669	up
C1orf90	-2.78139	3.63383327120839	-3.85275	0.00135122975467286	0.0833601376136093	-0.854752	down
ASB11	0.549660226173934	4.99418020635443	3.84912960032032	0.00136170082996808	0.0834905420973459	-0.861683	up
CCDC41	-0.908072	4.97403326517227	-3.84875	0.00136279805246656	0.0834905420973459	-0.862406	down
OR4E2	-2.38042	1.39919416414312	-3.84663	0.00136899275568457	0.0834905420973459	-0.866478	down
FOXD2	-0.936163	4.72462972932257	-3.84585	0.0013712686319461	0.0834905420973459	-0.867969	down
OR52W1	-2.3482	2.84618346931987	-3.84277	0.0013803174064351	0.0836474006644404	-0.873874	down
TBXA2R	-3.22382	3.26296728095428	-3.84107	0.00138533846879942	0.0836474006644404	-0.877134	down
FLJ21901	-0.586236	5.58161551017383	-3.83776	0.00139513093515901	0.0836474006644404	-0.883459	down
ZNF397	1.05976768196703	4.67003900046658	3.83704023030596	0.00139728979354144	0.0836474006644404	-0.884847	up
CD74	-0.711976	12.1602975599395	-3.83616	0.00139992609295859	0.0836474006644404	-0.886539	down
RHCE	1.32537667845804	4.93950703808801	3.8358703178476	0.00140078305014789	0.0836474006644404	-0.887089	up
CHRNB3	-2.62122	4.01328791224284	-3.83424	0.00140566198762885	0.0836705702604251	-0.89021	down
LOC388389	2.35775967375597	1.24822570963551	3.83201596880801	0.00141235402392943	0.08380117140073	-0.894475	up
CEACAM8	2.28186692480655	7.00779910584488	3.83038938798917	0.0014172658930378	0.0838256535021817	-0.897592	up
FCN3	-3.28063	2.29441205759387	-3.82691	0.00142784362340456	0.0841840333786403	-0.904268	down
RCC1	2.14785374101798	2.2197037103245	3.82206331133602	0.00144267873417238	0.0845441210911979	-0.913549	up
SLC13A5	-2.68957	1.67029535247131	-3.82167	0.00144388463845832	0.0845441210911979	-0.914299	down
TUBB2C	0.813226825214725	8.56192199982338	3.81708867402393	0.0014580803319899	0.0848921708290745	-0.923083	up
PEG10	-3.06502	2.53649641456985	-3.81431	0.00146675665962071	0.0851312876180482	-0.92841	down
SARS2	-0.635179	6.55023558894955	-3.80795	0.00148679552438188	0.0855926469218547	-0.940594	down
ENTPD4	1.56882042094221	7.54991610220317	3.80653346920418	0.00149130884374693	0.0855926469218547	-0.943315	up
RANBP10	0.83674418013375	8.0958707198897	3.80608803256511	0.00149272771752744	0.0855926469218547	-0.944169	up
NUFIP1	-3.09684	3.55087117307921	-3.80492	0.00149644944421499	0.0855926469218547	-0.946405	down
PHLDA3	-2.09983	1.21819991148063	-3.80454	0.0014976760719513	0.0855926469218547	-0.94714	down
DNAJA4	0.854677171276935	8.8166678122697	3.80041513632461	0.00151091694693798	0.0859873256972921	-0.955043	up
FAM3B	2.91353451125713	1.78789371263299	3.79732324816858	0.00152092414339408	0.0859873256972921	-0.960971	up
CANX	-0.574182	9.55295782252533	-3.79699	0.00152199675047268	0.0859873256972921	-0.961604	down
APC	-2.75441	1.79950746285147	-3.79548	0.00152692371131433	0.0859873256972921	-0.964505	down
ITGB5	0.948918026766217	8.86688020294326	3.79525404811352	0.00152765846201512	0.0859873256972921	-0.964937	up
OR10W1	2.35143423949506	1.72461985555729	3.78649527282839	0.00155649755648047	0.0871380493975042	-0.981729	up
DPPA3	2.28408787695348	1.88942502735707	3.78357083189633	0.00156624777119009	0.0871380493975042	-0.987336	up
LAMB3	2.28047088355797	2.32512242799221	3.78316665099193	0.00156760014217847	0.0871380493975042	-0.988111	up
LOC642090	-0.576803	6.8442267101453	-3.78259	0.00156953532638822	0.0871380493975042	-0.989219	down
C9orf10OS	0.62125875901503	6.6234230461789	3.78151932411944	0.00157312415869714	0.0871380493975042	-0.99127	up
LILRA4	-3.10061	4.11578	-3.77924	0.00158079621688148	0.0871380493975042	-0.995638	down
CXCL10	-1.06582	5.76266578679255	-3.77642	0.00159034001079953	0.0871380493975042	-1.00104	down
MGC45438	-2.63155	3.64474936575525	-3.77615	0.00159127659545203	0.0871380493975042	-1.00157	down
TMOD1	1.16614964811231	8.70037622522503	3.77566033063913	0.00159293006146615	0.0871380493975042	-1.0025	up
SDAD1	-0.692352	9.30606755820766	-3.77467	0.00159630305938739	0.0871380493975042	-1.0044	down
CR1	1.46788413861337	5.98798840314548	3.77371835843599	0.00159954983060203	0.0871380493975042	-1.00623	up
FCN2	-3.27221	3.22751577949364	-3.76925	0.00161489580969313	0.0872791070622771	-1.0148	down
HSN2	2.76533265774862	2.5349656377506	3.76901650438593	0.0016156920204403	0.0872791070622771	-1.01524	up
OR11H1	-2.51255	1.18237423339712	-3.76782	0.00161984216988473	0.0872791070622771	-1.01755	down
ZNF268	2.55198983118082	2.14273140675255	3.76491919588154	0.00162989195243109	0.0872791070622771	-1.0231	up
VMD2L3	2.27938931525274	1.82212916739872	3.76450277068359	0.00163134213801985	0.0872791070622771	-1.0239	up
PDZD3	2.03768571994747	2.55905444121636	3.76450167506583	0.0016313459551759	0.0872791070622771	-1.0239	up
ZNF124	2.3846667530835	2.01402495746131	3.76347367605839	0.00163493147789892	0.0872791070622771	-1.02587	up
LHFPL1	-3.87847	3.48129387277215	-3.75459	0.00166625404826073	0.0886970833518449	-1.04291	down
DSG4	1.94386666184978	1.36941413286171	3.75158056647584	0.00167699238904014	0.0888963909977342	-1.04868	up
EN2	-3.57717	2.56629140710532	-3.75087	0.00167954106764008	0.0888963909977342	-1.05004	down
LOC654346	-3.60775	2.1795752041117	-3.74711	0.00169309042265625	0.0893596817691461	-1.05725	down
PA2G4P4	-3.17728	3.18619391744765	-3.74133	0.00171411684159384	0.0896332783888814	-1.06834	down
TOR1AIP2	-2.10096	3.34920451944943	-3.74129	0.00171426460368682	0.0896332783888814	-1.06841	down
FAM18B2	1.85076354660893	2.45016046345065	3.74096385992211	0.00171545530258928	0.0896332783888814	-1.06904	up
RPL10	-3.49489	2.4734795699648	-3.7404	0.00171751813562507	0.0896332783888814	-1.07012	down
SLC29A4	2.12012974594254	1.45174578876059	3.73727733250634	0.00172901700550614	0.0898898209415545	-1.07611	up
SERINC3	0.876541670834101	9.92365916356671	3.7362388915887	0.00173285650769912	0.0898898209415545	-1.0781	up
SARS	0.525585488242476	7.36321727965822	3.73486683776891	0.00173794261273263	0.0898898209415545	-1.08073	up
MT1M	-1.7526	1.13985491842738	-3.73184	0.00174920470313635	0.0898898209415545	-1.08653	down
LAMB2	-2.26776	2.62074304737792	-3.72838	0.00176217762493742	0.0898898209415545	-1.09316	down
FRY	1.05265464348626	4.79134361666454	3.72400058701712	0.00177875521862878	0.0898898209415545	-1.10157	up
LOC144097	-3.52405	3.47634167030335	-3.71953	0.00179582795474129	0.0898898209415545	-1.11015	down
MALL	2.29472433110977	1.77585415400061	3.71687800965217	0.00180602676453168	0.0898898209415545	-1.11523	up
MUC13	-3.34096	2.03284548559513	-3.71621	0.00180860667572158	0.0898898209415545	-1.11651	down
EME1	-2.75405	3.22853174782684	-3.71525	0.00181231669886921	0.0898898209415545	-1.11835	down
EID3	-1.25414	4.84365541188365	-3.71416	0.00181654870115175	0.0898898209415545	-1.12045	down
POLN	-1.84821	3.03016303643472	-3.71375	0.00181813991743612	0.0898898209415545	-1.12123	down
CAND1	-1.09398	5.22529980264849	-3.71355	0.00181892122061101	0.0898898209415545	-1.12162	down
PRAMEF4	-2.89335	2.2402797026366	-3.71341	0.00181946587449177	0.0898898209415545	-1.12189	down
SIRT3	-3.60005	3.19350099541294	-3.71188	0.00182541263009272	0.0898898209415545	-1.12482	down
FBXL17	-1.95711	4.42938852020706	-3.71099	0.00182890126270215	0.0898898209415545	-1.12653	down
NRCAM	-2.82635	3.50251173657562	-3.70853	0.00183852093264711	0.0898898209415545	-1.13124	down
CEECAM1	2.38273483286261	2.38981168909503	3.70836801409328	0.00183916049415558	0.0898898209415545	-1.13155	up
HIST1H4B	2.24167174453657	2.07936472613927	3.70805402279223	0.00184039460403079	0.0898898209415545	-1.13216	up
SRD5A2L	2.15175203557434	1.95492144382133	3.70804949192781	0.0018404124181889	0.0898898209415545	-1.13216	up
MSH4	1.71252018835164	2.25650574619514	3.7044249490962	0.00185471864524026	0.0898898209415545	-1.13912	up
SLC7A5	0.768600204934348	8.02551264036958	3.70075114451472	0.00186933299672086	0.0898898209415545	-1.14616	up
PIPOX	1.8591577684416	1.29168894738698	3.70026427715267	0.00187127838560627	0.0898898209415545	-1.1471	up
NEFH	-2.51374	3.38480216993544	-3.69961	0.00187390735941852	0.0898898209415545	-1.14836	down
CYP11B2	-2.48936	3.22881643846816	-3.69956	0.00187410310696527	0.0898898209415545	-1.14845	down
HES1	-2.20059	1.57403891118863	-3.69949	0.00187437626260875	0.0898898209415545	-1.14858	down
ZMYND10	2.18242414439043	2.2384573726396	3.69803639756637	0.0018802062850608	0.0898898209415545	-1.15137	up
STK17B	2.02619880987979	1.45649215356984	3.69709503571044	0.00188399146378497	0.0898898209415545	-1.15317	up
GUCY2D	2.21705015483154	1.96794195462977	3.69690871037921	0.0018847415748619	0.0898898209415545	-1.15353	up
KCNK9	-2.33532	3.27965161528591	-3.69183	0.00190532218825712	0.0898898209415545	-1.16328	down
INSL6	1.73884253478319	0.920563694885216	3.69152391673086	0.00190654945711346	0.0898898209415545	-1.16386	up
C2orf3	-2.79428	4.12211001258725	-3.69043	0.00191101179248398	0.0898898209415545	-1.16596	down
LILRA1	2.34447519121033	3.1652164205268	3.69010890595328	0.00191232191747321	0.0898898209415545	-1.16657	up
AZU1	2.88961792405177	5.67763899634676	3.68918298745273	0.00191610862136135	0.0898898209415545	-1.16835	up
ACTG2	-1.97497	1.68387468882907	-3.68804	0.0019207830428821	0.0898898209415545	-1.17054	down
KCNQ1	-0.977999	4.47767182851423	-3.68757	0.00192273766040278	0.0898898209415545	-1.17145	down
TRIM58	1.50598721640345	8.99303979408388	3.68690399867764	0.00192546095292282	0.0898898209415545	-1.17272	up
SLC2A14	1.40474811393345	5.13902204623992	3.68601710711202	0.00192911284937695	0.0898898209415545	-1.17442	up
PRR3	-0.986211	5.53748855064633	-3.68541	0.00193161617002554	0.0898898209415545	-1.17559	down
C17orf76	1.89829891716067	4.14109708300114	3.68538087433035	0.00193173689526865	0.0898898209415545	-1.17564	up
RBAK	2.01163141791369	3.00087573814008	3.68520961865384	0.00193244382361821	0.0898898209415545	-1.17597	up
PRSS21	-1.75098	4.12886332490162	-3.68513	0.00193276842391358	0.0898898209415545	-1.17612	down
CFHR1	-2.61678	2.89429635453823	-3.68466	0.00193472267712755	0.0898898209415545	-1.17703	down
BMPR2	-0.737689	5.65797439731939	-3.68107	0.00194960234498175	0.090355824102873	-1.18391	down
COL11A1	2.33871688013125	2.49478178975162	3.67900318154533	0.00195823897972126	0.0905308943701904	-1.18787	up
RRN3	-1.32289	5.13591634142308	-3.67673	0.00196775424420727	0.0907456171381821	-1.19223	down
OR8K5	-2.29797	2.67456251170638	-3.67308	0.00198316488256698	0.0911709800320734	-1.19923	down
C13orf24	-1.11332	4.26212076535999	-3.67191	0.00198812099512644	0.0911709800320734	-1.20147	down
CCR5	2.22418152835632	2.08864495575584	3.67108288487712	0.0019916584656247	0.0911709800320734	-1.20307	up
KDELR3	-2.25218	2.75388073668228	-3.66966	0.00199771449652998	0.0912240656491424	-1.20579	down
RGS8	-2.70583	2.02853658004847	-3.66603	0.0020132634333528	0.0917093179139265	-1.21275	down
LOC401551	-1.24013	3.44853376536081	-3.66206	0.00203044067801985	0.092266195785824	-1.22038	down
C6orf188	1.71396385983386	0.907392631676747	3.66074266987901	0.00203614923974625	0.0923004780674268	-1.2229	up
BAGE2	2.19267056852866	1.95841677616635	3.65910780617864	0.00204327403522346	0.092398637257884	-1.22603	up
SLC14A2	2.29486849332881	3.24194386069501	3.65381244396662	0.00206652308811993	0.093223708607173	-1.23619	up
WNK1	2.38061602261706	7.24653416362328	3.65132296973713	0.00207754427627817	0.0934459560350228	-1.24096	up
CALML5	-3.03038	3.7195461198548	-3.64879	0.00208880216466568	0.0934459560350228	-1.24582	down
GRIK2	1.9180114195235	2.12108054296807	3.64870076169646	0.00208921667506591	0.0934459560350228	-1.24599	up
ASAM	2.22526192075448	1.79083903781327	3.64720911349942	0.00209588578624538	0.0934459560350228	-1.24885	up
LOC387680	3.09201034526859	3.72889065396093	3.64439647784876	0.00210851896647706	0.0934459560350228	-1.25425	up
CNN3	2.00054	2.83865583785503	3.64349114047748	0.00211260154114661	0.0934459560350228	-1.25599	up
INHBE	-3.1749	2.7347402046392	-3.6433	0.00211347710030201	0.0934459560350228	-1.25636	down
ANAPC7	3.00667770894229	2.63487411391766	3.64268415492032	0.00211624726595437	0.0934459560350228	-1.25753	up
TG	2.45031389379427	2.18973285955924	3.64180374519662	0.00212023187598254	0.0934459560350228	-1.25922	up
NFAM1	-1.9116	4.98983060733914	-3.63615	0.00214599706683657	0.0934459560350228	-1.27006	down
C10orf4	0.66798343542133	6.70519998334146	3.63587982792344	0.0021472384456449	0.0934459560350228	-1.27058	up
SLC30A9	-0.659292	7.43693435940074	-3.63571	0.00214800389263054	0.0934459560350228	-1.2709	down
C1orf111	1.89065971544925	1.00093749641431	3.63495797918412	0.00215147188042463	0.0934459560350228	-1.27235	up
APOL2	-0.911089	5.30786923093085	-3.63377	0.00215695328420211	0.0934459560350228	-1.27463	down
EDN2	2.4735788672158	2.15076983368651	3.6321641757002	0.00216435298421565	0.0934459560350228	-1.27771	up
ARGFX	-1.91159	0.914851179862614	-3.62978	0.00217540790210566	0.0934459560350228	-1.28228	down
FLJ20054	-0.834091	8.20773	-3.6292	0.00217811702900842	0.0934459560350228	-1.2834	down
TNFRSF19L	-3.76687	2.8831491564135	-3.62864	0.0021807293416884	0.0934459560350228	-1.28447	down
TMED4	0.714873294997917	8.94725247866767	3.62847108427266	0.00218149873008799	0.0934459560350228	-1.28479	up
IL1RAPL2	2.00954956464303	1.37130813361126	3.62826327362719	0.0021824675478813	0.0934459560350228	-1.28519	up
PLXND1	-3.38182	4.02399532377877	-3.62777	0.00218475117711961	0.0934459560350228	-1.28613	down
CDCA7L	3.05366572959154	2.96422377302277	3.62767465707842	0.0021852140260366	0.0934459560350228	-1.28632	up
IHPK2	1.20774340575324	5.2774786776556	3.6273331855229	0.00218680891155976	0.0934459560350228	-1.28697	up
ARHGEF16	-3.35163	2.9289213265884	-3.62617	0.00219225030308394	0.0934641084593979	-1.2892	down
SH3BP5	1.85304676127658	1.80719500256866	3.61649512256568	0.00223803841343138	0.0951352933624172	-1.30776	up
A2ML1	1.39076550788839	0.736287621823264	3.61573805678168	0.00224166141302674	0.0951352933624172	-1.30921	up
TSC22D1	1.55458093587283	6.46668289079388	3.60899217360982	0.00227420422793713	0.0953790957388482	-1.32214	up
TMOD3	0.815300261120419	5.4934731444405	3.6083536274294	0.00227730898476075	0.0953790957388482	-1.32337	up
MRCL3	-0.854715	13.4644727811591	-3.60834	0.00227739228176889	0.0953790957388482	-1.3234	down
PTER	2.92516748680594	3.46980884663011	3.60768768532304	0.00228055145753748	0.0953790957388482	-1.32465	up
FLJ45337	0.520293220155027	8.02478891998714	3.60634554526843	0.00228710035901606	0.0953790957388482	-1.32722	up
C10orf88	-1.07563	4.38229354095462	-3.60465	0.00229541916603951	0.0953790957388482	-1.33048	down
SMOC2	1.76903540847893	0.997226510826304	3.6018293371129	0.00230927522280787	0.0953790957388482	-1.33588	up
OLFML3	-1.9494	2.93849729237869	-3.60049	0.00231590106762506	0.0953790957388482	-1.33845	down
CYP26B1	-2.40614	3.22431206975583	-3.59987	0.00231896113075108	0.0953790957388482	-1.33964	down
MAGEF1	2.63108543725885	2.73806205893994	3.59852060831407	0.00232565746168812	0.0953790957388482	-1.34222	up
SNHG3	1.70861872630547	2.35405785473446	3.59773523333178	0.0023295630387204	0.0953790957388482	-1.34373	up
ELN	-3.13763	2.49566142405194	-3.59642	0.00233613481442152	0.0953790957388482	-1.34626	down
DEPDC1B	-2.16618	1.41770972997231	-3.59558	0.00234031998834351	0.0953790957388482	-1.34786	down
FADS6	-3.22122	4.03293053347073	-3.59434	0.00234653428260057	0.0953790957388482	-1.35024	down
REG4	2.47484251004617	2.16473913181461	3.59360135708496	0.00235022854245099	0.0953790957388482	-1.35165	up
FAM21C	2.16070740058388	3.71348469901192	3.59335573611522	0.00235146216247613	0.0953790957388482	-1.35213	up
L3MBTL	-2.02564	3.71169401474529	-3.59128	0.00236189597437319	0.0953790957388482	-1.3561	down
STAM2	0.961675278163019	4.67142101692664	3.5906971441367	0.00236485626250137	0.0953790957388482	-1.35722	up
DSG2	1.79962895989927	1.32410145026864	3.59060978209954	0.00236529768652926	0.0953790957388482	-1.35739	up
PCAF	2.62651322752116	2.78598616567167	3.59030552924477	0.00236683566153944	0.0953790957388482	-1.35797	up
FAM24B	-0.909203	5.35717322765521	-3.59027	0.00236700885768385	0.0953790957388482	-1.35804	down
TREM2	1.64217017111532	1.17463602893251	3.5897663287753	0.00236956373193529	0.0953790957388482	-1.35901	up
OR7G2	-4.19506	2.98613456535629	-3.58963	0.00237027112485034	0.0953790957388482	-1.35928	down
OR2T1	-2.98981	3.68027681018546	-3.58748	0.00238114782377738	0.095404656139347	-1.36338	down
TMEM48	1.67662648742858	3.39883182648362	3.58646322971134	0.00238634432904224	0.0954076849664935	-1.36534	up
SPFH1	-1.93601	4.99275145724836	-3.58536	0.00239195583574671	0.0954272573357535	-1.36745	down
CDY2A	1.3545744454455	0.717127647588796	3.58418489726019	0.00239798793215716	0.0954634896667094	-1.36971	up
BBOX1	-3.38194	2.12218045354387	-3.58036	0.00241766980220218	0.0959214804052912	-1.37704	down
TMC2	-2.14112	3.06726983481237	-3.5774	0.00243301047825732	0.0959214804052912	-1.38272	down
APP	1.39302250092409	6.93041788386464	3.57694923010058	0.00243534376197299	0.0959214804052912	-1.38358	up
NY-REN-7	2.03284	1.47952065500397	3.5767930671666	0.00243615636044988	0.0959214804052912	-1.38388	up
ZNF526	-0.765819	6.23701223750129	-3.5748	0.00244656815142042	0.0959214804052912	-1.38771	down
AKAP12	-3.28134	2.7510644020451	-3.57231	0.00245959659211635	0.0959214804052912	-1.39247	down
KIRREL3	-1.99167	2.08422081002283	-3.57176	0.00246249614075987	0.0959214804052912	-1.39353	down
MME	1.2241555457504	10.1948472339583	3.56755856017084	0.00248469258314113	0.0959214804052912	-1.40158	up
OR8J3	1.73248082850997	1.44058751917489	3.56725150127936	0.00248632294307088	0.0959214804052912	-1.40217	up
GNAL	-2.84316	2.50085742092184	-3.5672	0.0024865769097902	0.0959214804052912	-1.40226	down
JMJD2A	2.69823685749234	3.76265920502004	3.56713183642333	0.00248695860460095	0.0959214804052912	-1.4024	up
KLF7	-2.03117	3.41335758337821	-3.56549	0.00249570959013947	0.0959214804052912	-1.40555	down
KIAA0256	-0.644057	8.03269175977839	-3.56337	0.00250700138037939	0.0959214804052912	-1.4096	down
RBM25	-0.714094	8.79460308588111	-3.56333	0.00250723646060726	0.0959214804052912	-1.40968	down
ZNF532	-2.06055	4.50792690196629	-3.56322	0.00250783589389788	0.0959214804052912	-1.4099	down
LCN2	1.47626677545094	10.0104064277199	3.56196546982094	0.00251455758612594	0.0959214804052912	-1.4123	up
ANKRD32	-0.893212	5.63677648347322	-3.56144	0.00251739627787558	0.0959214804052912	-1.41331	down
ENTPD3	-2.7452	1.83545662663735	-3.56142	0.00251750431509665	0.0959214804052912	-1.41335	down
WDFY1	-0.713598	9.9003634378435	-3.5614	0.00251761064452726	0.0959214804052912	-1.41339	down
MAPK12	-3.15155	2.38201358615917	-3.55918	0.00252955078969955	0.0959514694958964	-1.41763	down
SLC39A4	-1.94376	3.13395264998628	-3.55886	0.00253130052528133	0.0959514694958964	-1.41826	down
LTF	2.18544949064024	5.78210291650015	3.55838788667876	0.00253384804852026	0.0959514694958964	-1.41916	up
HRH4	1.87530840157609	1.44331924570477	3.55304543178402	0.00256292990010585	0.0965381479626968	-1.4294	up
LOC399706	-1.80469	0.849264928020688	-3.55187	0.00256937170265363	0.0965381479626968	-1.43165	down
ARVP6125	1.74965833663753	2.18089259404488	3.55048573001375	0.002576981452229	0.0965381479626968	-1.4343	up
2025-12-01	-1.92474	1.18191784580172	-3.54943	0.00258278952344647	0.0965381479626968	-1.43632	down
MGC119295	-2.90376	3.05148940406602	-3.54927	0.00258366721034536	0.0965381479626968	-1.43663	down
LOC126536	2.02076525678575	2.33932703230462	3.54863097200307	0.00258721117396115	0.0965381479626968	-1.43786	up
METTL1	-0.99586	5.2478165423527	-3.54856	0.0025875817106927	0.0965381479626968	-1.43799	down
PTPN1	0.650203313619709	9.26633018051739	3.54740147460021	0.00259401464488078	0.0965381479626968	-1.44021	up
ARID1B	2.18322097880331	1.88682248445053	3.54496290074468	0.00260756141035103	0.0965381479626968	-1.44489	up
ALDH5A1	0.76642587963125	6.93997314985516	3.54491379860687	0.00260783490577517	0.0965381479626968	-1.44498	up
NR1I2	-1.91819	4.08547680890217	-3.54191	0.0026246291575395	0.0965381479626968	-1.45074	down
HMOX2	-2.94828	3.84800518558829	-3.54162	0.00262624830798619	0.0965381479626968	-1.45129	down
NCR1	-2.38773	3.83233200095306	-3.54079	0.00263092430915586	0.0965381479626968	-1.45289	down
RAD54L	-2.58892	3.16788639499925	-3.54018	0.00263434922083429	0.0965381479626968	-1.45406	down
CREBL2	-2.5677	3.55842924384731	-3.53819	0.00264558035631565	0.0965381479626968	-1.45787	down
PTCH2	-2.52544	2.84592862449978	-3.53618	0.00265692557673392	0.0965381479626968	-1.46171	down
ADMR	-2.25866	2.49160257706736	-3.53547	0.00266099055584995	0.0965381479626968	-1.46308	down
ACVR2B	-2.38027	1.76567284749426	-3.53477	0.002664948995845	0.0965381479626968	-1.46442	down
NAT5	-0.507236	9.54314299858623	-3.53466	0.00266559900861144	0.0965381479626968	-1.46464	down
CUTL1	0.852124535988007	8.18543637334821	3.53457998082877	0.00266603452549367	0.0965381479626968	-1.46478	up
ITIH3	-3.49517	3.01370023346865	-3.53431	0.0026675690206055	0.0965381479626968	-1.4653	down
PALM2	-2.67215	1.83897380878553	-3.53368	0.00267115442874501	0.0965381479626968	-1.4665	down
LOC284912	-2.64103	2.69810502415389	-3.53303	0.00267485658415136	0.0965381479626968	-1.46775	down
SCGB2A1	1.57069046011381	0.831542008295544	3.53222096612254	0.0026795008707187	0.0965381479626968	-1.4693	up
PTGFRN	-2.7997	1.71314282641001	-3.53142	0.00268406208172814	0.0965381479626968	-1.47083	down
OCLM	-1.90109	2.42073532703668	-3.52957	0.00269468663659957	0.0967302721086817	-1.47437	down
EGFL8	-3.12995	2.6991735176558	-3.52835	0.00270173001033124	0.0967302721086817	-1.47671	down
LOC645437	-2.86914	2.43181405373802	-3.52768	0.00270559562353437	0.0967302721086817	-1.478	down
IL17RE	-2.74882	3.75643555996781	-3.52689	0.00271017132954387	0.0967302721086817	-1.47951	down
RGAG1	-2.38919	2.21035407694528	-3.52484	0.00272209821040697	0.0968591982740374	-1.48345	down
SMARCE1	-0.674356	6.94823894484771	-3.52448	0.00272418119776693	0.0968591982740374	-1.48414	down
LOC653600	2.78488708748299	10.8626819157453	3.52339881920654	0.00273046528887597	0.0968977119943775	-1.4862	up
ACADSB	2.51789087301611	2.38533488213701	3.52233421015183	0.00273668035051031	0.0969336342402237	-1.48824	up
BNIP3L	0.944543010880738	6.6423848100086	3.52089606237942	0.00274509847329623	0.0970473048500609	-1.491	up
SS18L1	-0.976958	6.08917418706479	-3.51916	0.00275531378806748	0.0972239605785704	-1.49433	down
OR6K3	1.89307582655905	1.2429665413802	3.51790625048524	0.00276268183592143	0.0972996697259965	-1.49673	up
CCL20	-2.1295	4.6194243010659	-3.51566	0.00277598571896011	0.0973160049476214	-1.50103	down
SPATA9	-2.54247	2.19887736137393	-3.51471	0.00278157375697605	0.0973160049476214	-1.50284	down
CCL27	2.37875997640161	2.03664273080309	3.5141911340201	0.00278468718733869	0.0973160049476214	-1.50384	up
SLC16A2	-0.699032	4.76734347741389	-3.51315	0.00279087412967496	0.0973160049476214	-1.50583	down
NAT9	-0.64038	7.24255380281091	-3.51259	0.00279421275818143	0.0973160049476214	-1.5069	down
NCF2	0.580272540354951	9.46908274373053	3.51254627625442	0.00279448567693508	0.0973160049476214	-1.50699	up
SYTL5	-2.39479	3.33084003785533	-3.50915	0.00281484690825836	0.0977849848910111	-1.5135	down
GFER	-3.75341	3.11016725111553	-3.50853	0.00281854445982622	0.0977849848910111	-1.51468	down
PLD4	-2.69917	3.38233609911744	-3.50768	0.00282369823795631	0.0977849848910111	-1.51632	down
ZNF165	1.8208834821491	2.77688950674072	3.50591767866245	0.00283432177408424	0.097831004234598	-1.51969	up
ASAH3	1.97122971212931	1.45702076618808	3.50481075948843	0.00284102894878043	0.097831004234598	-1.52181	up
SCT	-2.15116	3.09968467842963	-3.50244	0.00285543500600161	0.097831004234598	-1.52634	down
NCKAP1	2.20624054387768	1.49992867827652	3.50154768630038	0.00286089305132123	0.097831004234598	-1.52806	up
CSNK2A1P	1.10622228287275	5.22914874682954	3.50031097031559	0.00286845770038712	0.097831004234598	-1.53043	up
CA12	1.61150359999201	0.853148964701653	3.50002373060615	0.00287021751407684	0.097831004234598	-1.53098	up
TBRG1	1.90741549644392	1.52791597186419	3.49967721542811	0.00287234191772259	0.097831004234598	-1.53164	up
TGFB1	2.33849705280638	2.23044439870509	3.4987738381214	0.00287788767660708	0.097831004234598	-1.53337	up
TPPP	-2.47	3.06887207470344	-3.49859	0.00287902599339223	0.097831004234598	-1.53372	down
ADIPOR1	0.802937741734315	12.0570601059557	3.49856295615045	0.00287918379761201	0.097831004234598	-1.53377	up
ARNT	-0.784978	5.28777663274681	-3.49655	0.00289157186819564	0.097831004234598	-1.53762	down
FLJ30058	-1.47336	3.3856776207184	-3.49566	0.00289707643789291	0.097831004234598	-1.53933	down
EVX1	-2.41224	3.7817886792398	-3.49438	0.00290499644113124	0.097831004234598	-1.54178	down
ANP32E	-2.89655	2.98064506881412	-3.49429	0.00290557540223843	0.097831004234598	-1.54196	down
CASP8	2.09013092298646	5.30677451887383	3.49393227501172	0.00290779179506741	0.097831004234598	-1.54264	up
GGTA1	1.42363682445765	2.60718800457046	3.49298584161906	0.00291367352384914	0.097831004234598	-1.54445	up
RIC8B	-2.38244	4.03886435565879	-3.49264	0.00291584405321003	0.097831004234598	-1.54512	down
OR8D4	1.81282904865862	1.23097365094073	3.49130726223951	0.00292413440805379	0.097831004234598	-1.54767	up
CXXC4	-2.31159	4.73247180827833	-3.49012	0.00293156594822878	0.097831004234598	-1.54994	down
TBC1D21	-2.05729	2.99383790063309	-3.49008	0.00293181127234825	0.097831004234598	-1.55002	down
TSPYL6	-2.64519	3.08970392315376	-3.48876	0.00294006296369573	0.097831004234598	-1.55254	down
MDFI	-3.75886	3.73722205635157	-3.48869	0.00294054867539987	0.097831004234598	-1.55269	down
PLA2G4A	2.2827838062421	2.18837006602642	3.48674046388021	0.00295278421516255	0.0979446246413385	-1.55641	up
MGC39581	1.93829637160817	1.27159116811295	3.48603985846913	0.00295720411119068	0.0979446246413385	-1.55775	up
OR51E2	2.55995728726527	2.24643188214091	3.48341828668468	0.0029738012609221	0.0979446246413385	-1.56277	up
ZNF740	2.47055464086471	3.26563300852165	3.48300309608158	0.0029764383187124	0.0979446246413385	-1.56357	up
HOXD11	-2.51682	4.1798557343422	-3.48243	0.00298006131173039	0.0979446246413385	-1.56466	down
SLC39A7	-2.13003	4.67678485848498	-3.48142	0.00298649672360932	0.0979446246413385	-1.56659	down
FSHB	-3.5775	3.17686021089176	-3.48056	0.00299201557737537	0.0979446246413385	-1.56825	down
TACR1	1.86773808744363	2.0212304109171	3.4801877851644	0.00299438108090359	0.0979446246413385	-1.56895	up
HHAT	-2.84267	1.79376236791159	-3.48008	0.00299507583448095	0.0979446246413385	-1.56916	down
ARFGAP3	-2.61819	2.04537992001817	-3.47985	0.00299653459532838	0.0979446246413385	-1.5696	down
TMEM16E	-2.25848	3.04225120112872	-3.47844	0.00300554415599148	0.0979454740784073	-1.57229	down
PRTN3	1.9425148506778	4.41494518926694	3.47795257834774	0.00300870328769294	0.0979454740784073	-1.57323	up
POF1B	-3.07337	3.5230016725936	-3.47739	0.00301233195464159	0.0979454740784073	-1.57431	down
FADS1	-0.941771	5.04979920080529	-3.47069	0.00305571489224891	0.0991668241142272	-1.58714	down
ABCB11	2.16904354000432	2.08743934778324	3.46955810307718	0.00306310255645096	0.0991668241142272	-1.5893	up
STAC3	-1.82187	4.64985640290952	-3.46914	0.00306586284632037	0.0991668241142272	-1.59011	down
CCS	1.05710251270543	7.5220200383293	3.46818226539698	0.0030721113359526	0.0991967180244936	-1.59193	up
JRK	1.90431405350493	2.38772093806152	3.46570256329728	0.0030884146534609	0.0992985959815291	-1.59668	up
C20orf14	1.72811964047527	4.11735413324211	3.46448363626413	0.00309646025859637	0.0992985959815291	-1.59901	up
ATPBD1C	2.37178723981721	2.02508024710692	3.46343767099573	0.00310338083362973	0.0992985959815291	-1.60101	up
ZNF625	2.64091368256961	2.50402468933479	3.46336096445846	0.00310388896341851	0.0992985959815291	-1.60116	up
RAD51L1	-1.63734	4.52106136025485	-3.46285	0.00310724499260541	0.0992985959815291	-1.60213	down
LPGAT1	2.52327205238764	2.69165005634888	3.45678584271591	0.00314775365991504	0.100060972922045	-1.61374	up
PAGE1	2.07245022724211	1.57817914538872	3.45618091143845	0.00315182017586389	0.100060972922045	-1.6149	up
NRP1	-1.81485	3.69610692620079	-3.45607	0.00315258392492299	0.100060972922045	-1.61512	down
RNF122	-1.33625	5.38418169233931	-3.45444	0.00316356683783869	0.100238798904375	-1.61824	down
SPIN2B	2.2307681679642	2.26371695203487	3.45293765529342	0.00317371147322947	0.10027293769048	-1.62111	up
C12orf36	1.9534449514081	1.18438097162697	3.45251069820123	0.00317660458036215	0.10027293769048	-1.62192	up
ADAMTS7	-2.40944	1.51677208927371	-3.45189	0.00318079041248851	0.10027293769048	-1.6231	down
DYRK3	2.37537637395773	2.68146061688609	3.44776553054016	0.00320893535921998	0.100705633387584	-1.631	up
MGC35043	-2.37788	2.19995502995008	-3.44737	0.00321167048478776	0.100705633387584	-1.63176	down
FBXO7	1.23460730056667	12.7207138221482	3.44206121685864	0.0032482343585636	0.100705633387584	-1.64191	up
MFHAS1	1.54837008606207	6.22418770166013	3.43847347899223	0.00327319615655544	0.100705633387584	-1.64878	up
C9orf98	-2.35158	2.83125589850997	-3.43843	0.00327347041243938	0.100705633387584	-1.64885	down
SPINT1	1.72740882306534	3.84254893165345	3.43591414985572	0.00329111915937168	0.100705633387584	-1.65367	up
OR2W1	-2.12019	0.997734753182911	-3.43524	0.00329584461769916	0.100705633387584	-1.65496	down
CCDC43	-0.90553	5.15037957369316	-3.43504	0.00329728576181471	0.100705633387584	-1.65535	down
D21S2056E	-3.05562	2.40457715179816	-3.43493	0.00329802896874414	0.100705633387584	-1.65555	down
PNLDC1	-2.60533	1.65470395556435	-3.43364	0.00330713875375493	0.100705633387584	-1.65802	down
SLC27A4	-3.82812	3.49718269215586	-3.43343	0.00330864372282411	0.100705633387584	-1.65843	down
PRB3	2.01778329042481	2.64004043062052	3.4323506636964	0.00331623678586365	0.100705633387584	-1.66048	up
SLC7A2	-1.64805	0.977283514146821	-3.43232	0.00331645956001673	0.100705633387584	-1.66055	down
PHOX2A	1.73895074551899	1.52186	3.43135070567018	0.00332331925516047	0.100705633387584	-1.6624	up
BPGM	1.80671370053832	7.2569265357403	3.42978346118528	0.00333444992388193	0.100705633387584	-1.66539	up
RNF149	0.922892156129969	7.68783158661041	3.42975960389936	0.00333461964565391	0.100705633387584	-1.66544	up
ST8SIA6	1.9448839193066	1.66209628490535	3.42937226934319	0.00333737636148549	0.100705633387584	-1.66618	up
ZNF454	-3.46834	3.11018336116187	-3.42928	0.00333801252782145	0.100705633387584	-1.66635	down
EPN3	-2.45277	3.03087990771518	-3.42908	0.0033394447422106	0.100705633387584	-1.66674	down
ARMC8	1.55883165811621	5.40120337271771	3.42868771886904	0.00334225394268046	0.100705633387584	-1.66749	up
BRSK2	-3.04642	2.8634870795788	-3.42777	0.00334882128779862	0.100705633387584	-1.66925	down
HAO1	-2.33784	2.75263895347519	-3.42765	0.00334964129515126	0.100705633387584	-1.66947	down
ELOVL4	-0.91452	5.68897792858758	-3.42739	0.00335155555222665	0.100705633387584	-1.66998	down
C6orf149	-0.825826	5.82336841279203	-3.42717	0.00335307135794185	0.100705633387584	-1.67039	down
FBXL7	-2.85294	4.44378792278193	-3.42714	0.00335327250502539	0.100705633387584	-1.67044	down
HSF4	-2.24849	2.59536481378589	-3.42712	0.00335346879704614	0.100705633387584	-1.67049	down
SLC26A1	-2.38198	3.57840455318218	-3.42711	0.00335351515578145	0.100705633387584	-1.6705	down
LOC284379	2.12533688147285	1.64641897419533	3.42700158903625	0.00335429822999542	0.100705633387584	-1.67071	up
AADAT	2.23448959997312	2.00061184151453	3.42667697826864	0.00335662191896723	0.100705633387584	-1.67133	up
KCNA6	-1.65767	4.56655788628437	-3.42667	0.00335667427050023	0.100705633387584	-1.67135	down
BCAS3	2.49348416998774	2.26699389603532	3.42435579803732	0.00337328447764014	0.100879074001466	-1.67577	up
BRD4	0.712372670503251	5.76168772767257	3.42030314729581	0.00340257352011793	0.101152597808742	-1.68352	up
AKT1S1	2.19752650142285	3.20631445588652	3.41918239204145	0.00341071784849517	0.101152597808742	-1.68566	up
SPINK5L2	1.82801578212831	1.6344510278424	3.41914340389706	0.00341100151651972	0.101152597808742	-1.68574	up
CREG2	-2.42486	2.14198366050734	-3.41901	0.00341196020297067	0.101152597808742	-1.68599	down
GCC2	2.46984571290472	2.08457372530602	3.41791370399672	0.00341996053832316	0.101152597808742	-1.68809	up
MGC45800	1.67467889503817	1.11759432245722	3.41733750984581	0.00342416645606663	0.101152597808742	-1.68919	up
LOC400506	2.44401263053062	2.41027702437282	3.41719276821952	0.00342522380155251	0.101152597808742	-1.68947	up
GPR35	-1.26992	4.34594410291445	-3.41711	0.00342586491424596	0.101152597808742	-1.68963	down
FLJ39779	-1.41979	5.18560200213321	-3.41628	0.00343190389448154	0.10117057192735	-1.69121	down
LGI4	-3.52721	3.19036550179892	-3.41445	0.00344533924216833	0.101370255144365	-1.69471	down
BAI1	1.95645169172224	2.67404998270759	3.4138736305173	0.00344955943113775	0.101370255144365	-1.69581	up
CDH17	-2.02446	1.10585729857383	-3.41309	0.00345529880585388	0.101379011105297	-1.6973	down
ICAM4	2.31697814934422	5.14290752698453	3.41204970658799	0.00346300528475002	0.101445363931097	-1.6993	up
TPARL	-0.984604	5.61805377070198	-3.41087	0.00347175231428531	0.101541942492072	-1.70156	down
ZNF436	-2.57259	3.67161730184163	-3.40914	0.0034845498394619	0.101648031444451	-1.70486	down
ETHE1	-2.24998	2.83882781637104	-3.40777	0.00349476743916002	0.101648031444451	-1.70748	down
BPI	1.72673453227312	7.10533219715787	3.40748711509035	0.00349686871445591	0.101648031444451	-1.70802	up
FUT1	-2.81715	2.25893706611511	-3.40724	0.00349870665384789	0.101648031444451	-1.70849	down
GBP2	-0.535478	12.7760278751762	-3.40561	0.00351088877787257	0.101648031444451	-1.7116	down
MCART1	2.15546593168405	2.53628833608675	3.40248466686415	0.003534374572526	0.101648031444451	-1.71758	up
TAP1	-0.607541	11.5174878461087	-3.4012	0.00354406018423429	0.101648031444451	-1.72003	down
CEACAM6	2.18162111328826	6.40606396817506	3.40118639057482	0.00354417347630379	0.101648031444451	-1.72006	up
FAM29A	1.72379578199841	0.985718079530479	3.40107275666271	0.00354503242459774	0.101648031444451	-1.72028	up
SOCS7	-2.77371	3.04426861784558	-3.40087	0.00354652781493924	0.101648031444451	-1.72065	down
KLF10	2.6642021803038	3.16445565924955	3.40062829928564	0.00354839402165379	0.101648031444451	-1.72112	up
OXR1	-0.864858	8.53331371628719	-3.40002	0.00355301355778095	0.101648031444451	-1.72229	down
OTUB2	0.843993917992988	4.4662144293853	3.39952662493501	0.00355674003981176	0.101648031444451	-1.72323	up
TRIM62	-2.69789	4.55593269187769	-3.39951	0.00355683886258723	0.101648031444451	-1.72325	down
TOP1P2	0.621970685635702	6.4534035659949	3.39915461001641	0.0035595627319576	0.101648031444451	-1.72394	up
MAGEA12	1.63970620368813	1.64138242006103	3.39849801492643	0.0035645501232297	0.101648031444451	-1.7252	up
LTB4DH	1.83493450607928	1.30046944192059	3.39802740549489	0.00356812906256621	0.101648031444451	-1.72609	up
C2orf32	1.61164074093274	3.80818745158937	3.3967496028539	0.00357786462210316	0.101750568026533	-1.72854	up
FLJ40172	1.53313621632325	1.12616224319365	3.39553564705683	0.00358713814568596	0.101750568026533	-1.73086	up
MYH6	1.93589767063645	2.45599962099479	3.3940818045767	0.0035982755732693	0.101750568026533	-1.73363	up
GFM1	-0.67465	7.40637672806109	-3.39132	0.00361951143684911	0.101750568026533	-1.7389	down
ADPN	2.03132598584895	2.01017419071246	3.39126752941644	0.00361993241606158	0.101750568026533	-1.73901	up
GTF2IRD2P	1.98886006304587	1.88640356330201	3.39093997491077	0.00362246144984051	0.101750568026533	-1.73963	up
LAMB4	-1.60487	3.05190644574176	-3.39077	0.00362374933722601	0.101750568026533	-1.73995	down
TTTY5	1.60706994632666	1.19382187323688	3.39053278999228	0.00362560775034034	0.101750568026533	-1.74041	up
LOC653417	-2.83802	3.72099632218333	-3.39047	0.00362610610561629	0.101750568026533	-1.74054	down
CDC23	-0.643541	7.62226106046197	-3.39044	0.00362634196605753	0.101750568026533	-1.74059	down
PNPLA1	2.42203516023277	2.69521209147511	3.38867458836355	0.00364000044260645	0.101980222926618	-1.74396	up
VMD2L1	-2.85667	1.94697151631201	-3.38566	0.00366343954494379	0.102432170164993	-1.74971	down
AMOTL2	-2.88917	3.97235767522019	-3.3841	0.00367565384311505	0.102432170164993	-1.75269	down
CACNA2D3	-1.25796	5.55391394050781	-3.38378	0.00367816721692364	0.102432170164993	-1.75331	down
ZNF419	-0.658865	7.15722709746797	-3.38375	0.00367839388365247	0.102432170164993	-1.75336	down
NKAP	2.36436186651999	1.72815486697387	3.38308697230425	0.00368362159897726	0.102432170164993	-1.75463	up
SPTBN5	-1.10075	4.38602274902908	-3.38205	0.00369178193149976	0.10250163867851	-1.75662	down
MKS1	2.32435481365803	3.34186954997231	3.3811880804692	0.00369856350160545	0.10250163867851	-1.75826	up
SCARA3	1.93961245902219	1.46870473743042	3.37849782772823	0.00371983537285181	0.10250163867851	-1.7634	up
EPS15	-0.501659	6.98369200759947	-3.37653	0.00373544157912335	0.10250163867851	-1.76715	down
MYBPC1	-2.8175	2.57460126973946	-3.37651	0.00373566432275051	0.10250163867851	-1.7672	down
HP1BP3	0.872041282449074	5.24285797831859	3.37636001462729	0.00373682556105632	0.10250163867851	-1.76748	up
SERPINA4	-2.43783	3.71334515141852	-3.37627	0.00373754643024876	0.10250163867851	-1.76765	down
MAP3K7IP1	-0.714085	7.02889203119071	-3.37587	0.00374070319998541	0.10250163867851	-1.76841	down
ANKRD35	-3.47329	2.95242192819612	-3.37433	0.00375304747499941	0.10250163867851	-1.77136	down
METT11D1	-1.05035	6.09277538848699	-3.37394	0.0037561672833346	0.10250163867851	-1.77211	down
MGC75360	-1.42296	0.809966801042937	-3.37307	0.00376315715100374	0.10250163867851	-1.77377	down
BCAT1	-1.35128	4.38055119040978	-3.3729	0.00376448731949075	0.10250163867851	-1.77409	down
ABI3BP	-2.89901	3.36610538951591	-3.37173	0.00377392608186414	0.10250163867851	-1.77633	down
CEMP1	-3.21456	3.92419339549111	-3.37077	0.00378162224461165	0.10250163867851	-1.77816	down
PRNPIP	-2.54149	4.18812152031788	-3.36898	0.00379610013446029	0.10250163867851	-1.78158	down
KLF16	1.64375585098877	1.13115654097387	3.36868643536832	0.00379844719452044	0.10250163867851	-1.78213	up
AHNAK	-0.582959	11.3103124428265	-3.36838	0.00380092850353614	0.10250163867851	-1.78272	down
RIMS2	-2.5631	2.90666167241355	-3.36794	0.00380447724487285	0.10250163867851	-1.78355	down
APOBEC4	-1.4294	0.90721720722121	-3.36758	0.00380744851021288	0.10250163867851	-1.78425	down
NEBL	-2.34089	3.73212511939727	-3.36716	0.00381084615721667	0.10250163867851	-1.78505	down
TP53I11	1.24496185941992	5.72391680659701	3.3668877408572	0.00381303647902259	0.10250163867851	-1.78557	up
GRIK4	-2.09161	1.54262516408739	-3.36639	0.00381705054524213	0.10250163867851	-1.78651	down
NBL1	1.78142546691921	4.63967600689412	3.36625769776416	0.00381815990783563	0.10250163867851	-1.78677	up
RUSC2	-2.30494	3.33292982810733	-3.36541	0.00382503064302032	0.102538339439009	-1.78838	down
MPO	2.16281230524349	6.4666190497803	3.36275082383074	0.00384680228273559	0.10297381225524	-1.79346	up
FOXJ1	-3.57988	3.22780464865252	-3.35999	0.00386953046459561	0.103285418461147	-1.79874	down
GALNT8	-1.4658	3.22492937534357	-3.357	0.00389425736103228	0.103796722308144	-1.80444	down
LOC653423	-2.41284	2.94016695816133	-3.35297	0.00392779069787737	0.104110273557147	-1.81212	down
SIAH2	0.61036969606714	7.98904225112283	3.35271692479299	0.00392993554023613	0.104110273557147	-1.81261	up
GNAZ	-2.5725	3.70614260319099	-3.35214	0.00393481066969091	0.104110273557147	-1.81372	down
ZNF197	-0.865654	5.40982785068699	-3.35213	0.0039348882184988	0.104110273557147	-1.81374	down
SOX11	-1.63094	1.02225428664027	-3.35176	0.00393799492099388	0.104110273557147	-1.81444	down
SPATA5	-1.19376	0.561768025584158	-3.35148	0.00394028281598051	0.104110273557147	-1.81496	down
ENTPD8	-3.25681	3.18586864779365	-3.3509	0.00394513730510149	0.104110273557147	-1.81607	down
UXS1	-2.32975	5.13680243788363	-3.34692	0.0039787808336628	0.104713930624448	-1.82367	down
SLC25A18	1.85360217103596	0.9813187964308	3.34587044997601	0.00398767932803769	0.104713930624448	-1.82567	up
C21orf45	-3.03298	2.56362044250056	-3.34568	0.00398931581853079	0.104713930624448	-1.82604	down
PCDHGB2	2.05297413254626	1.45022998285791	3.34464628270869	0.00399809227092486	0.104713930624448	-1.82801	up
UGT2A3	1.91621433732366	1.21258672646738	3.34319307102706	0.00401048846198774	0.104713930624448	-1.83078	up
APLP1	-3.15859	2.00804903478874	-3.34246	0.00401674539675637	0.104713930624448	-1.83218	down
UBE2O	0.748786149155499	8.53060979848654	3.34206760419883	0.00402011507064868	0.104713930624448	-1.83293	up
APOC1	-2.12489	3.20339976271367	-3.34176	0.00402272418772871	0.104713930624448	-1.83351	down
ZNF665	-2.81498	1.81042742954159	-3.34154	0.00402460913503283	0.104713930624448	-1.83393	down
TTTY2	-1.93411	1.10634048513854	-3.34124	0.00402719176247048	0.104713930624448	-1.8345	down
RBM11	2.22452862773429	1.61012057877723	3.34068025556705	0.00403201316278708	0.104713930624448	-1.83557	up
PROM2	-2.12318	2.21420856094706	-3.34009	0.00403708868733479	0.104713930624448	-1.8367	down
SUMO4	1.89595	1.36853785839468	3.33910815661117	0.00404553784817421	0.104713930624448	-1.83857	up
HS3ST5	-2.8738	2.32070044070437	-3.33889	0.00404745280136369	0.104713930624448	-1.83899	down
ZNF553	-2.57636	2.59919220483917	-3.33551	0.00407667080047485	0.104713930624448	-1.84543	down
KIAA0261	0.935801792427205	6.75922879712925	3.3353387706458	0.0040781489234799	0.104713930624448	-1.84576	up
ZNF406	-2.70198	2.61723806300221	-3.33522	0.00407917003759527	0.104713930624448	-1.84598	down
ACTL8	-2.21663	3.90518787071981	-3.33469	0.00408377759621055	0.104713930624448	-1.84699	down
FRAS1	1.62940331073074	1.01282951479777	3.33422385351495	0.00408784447848178	0.104713930624448	-1.84789	up
TCP1	-1.97073	4.8954334132344	-3.33361	0.00409319070405191	0.104713930624448	-1.84906	down
SPATA8	2.13632576073765	2.34732598546835	3.33310310060033	0.00409761378202318	0.104713930624448	-1.85002	up
MOV10L1	-2.03037	2.67096376700527	-3.3326	0.00410201627198882	0.104713930624448	-1.85098	down
STAT1	-0.746498	11.795565855931	-3.33145	0.0041120792320575	0.104713930624448	-1.85318	down
ZNF498	-2.16517	4.22358483396357	-3.33112	0.00411491924685452	0.104713930624448	-1.8538	down
SLC5A10	-2.39996	3.78610466681877	-3.33041	0.00412117103649193	0.104713930624448	-1.85515	down
NFATC2IP	-0.821182	5.96589160452399	-3.32992	0.00412550352305678	0.104713930624448	-1.8561	down
ADIPOQ	-0.734349	4.71982184418933	-3.32897	0.00413386233552837	0.104713930624448	-1.85791	down
UBR1	2.68214121711969	2.90932046495526	3.32868244744189	0.00413637331555549	0.104713930624448	-1.85845	up
CDKL1	1.16865161664959	5.13289288641681	3.32865392149954	0.00413662460091214	0.104713930624448	-1.85851	up
FTHL3	0.508308204356698	10.1661581909363	3.32709731102039	0.00415035973337003	0.104786837947768	-1.86147	up
PTPN11	-0.710731	8.1818924738665	-3.32691	0.00415204026174253	0.104786837947768	-1.86184	down
MEIS2	0.617136510790508	4.21234609551946	3.32641689521322	0.00415637771689124	0.104786837947768	-1.86277	up
LOC653133	2.50578438584254	6.08960281799326	3.3255984457473	0.00416362799147525	0.104827774471859	-1.86433	up
FBLN2	-2.18726	4.58446363707538	-3.32419	0.00417617658238367	0.104946424300821	-1.86702	down
POLE	0.651780428748542	6.09078189781815	3.32379968663039	0.00417960639961404	0.104946424300821	-1.86776	up
DGCR14	0.844486879455808	6.16572960509337	3.32186226724407	0.00419688441341984	0.105013867394003	-1.87145	up
KATNAL1	-2.22189	4.08046067208292	-3.32171	0.0041982288656924	0.105013867394003	-1.87174	down
MFSD4	-1.82027	0.871877684454467	-3.3216	0.00419920193272138	0.105013867394003	-1.87195	down
ITR	-1.08662	5.23006464157697	-3.32095	0.00420507641956727	0.105019810687611	-1.8732	down
NRIP2	-1.96453	3.82125572094614	-3.31954	0.00421767864456735	0.105193535243553	-1.87588	down
LOC641949	2.16892383012733	2.28466205670543	3.31825048095027	0.00422928343189611	0.105341951363177	-1.87834	up
CP	2.02296507056395	1.57978017393205	3.3168815223054	0.00424162805205679	0.105508374149359	-1.88094	up
SLC7A3	2.06243195499818	1.55261825943714	3.3142882830926	0.00426511046106053	0.105951030666692	-1.88589	up
CCDC69	-1.18874	6.4985245925561	-3.31294	0.00427738382456837	0.106073111221652	-1.88846	down
IPMK	-2.60303	3.83941938925554	-3.3119	0.00428682545876959	0.106073111221652	-1.89043	down
GPR135	-2.27934	1.96888951428639	-3.31132	0.00429210147839661	0.106073111221652	-1.89153	down
DEFA4	1.99930407478304	8.04727129294532	3.31062609053854	0.00429849170588522	0.106073111221652	-1.89286	up
LOC643542	-1.88371	0.886451783829646	-3.3093	0.00431068538195297	0.106074359497817	-1.8954	down
CPB1	-3.23821	3.16526701942596	-3.30908	0.00431264563844658	0.106074359497817	-1.89581	down
BTBD9	-0.780336	4.34516778323329	-3.30876	0.00431562259134482	0.106074359497817	-1.89642	down
IPF1	2.10942597257202	2.34423220710118	3.30789080658663	0.00432359255870963	0.106130241055756	-1.89808	up
DEFA3	2.58270665753445	11.1206999725165	3.30709189272677	0.00433095126061477	0.106170990705939	-1.8996	up
KIAA0258	1.97944201163318	2.58812761915638	3.30551219144994	0.00434553818401648	0.106388596460461	-1.90261	up
BMP3	-2.48245	3.82892902227833	-3.30364	0.00436285469730407	0.10653141228842	-1.90617	down
MAP6	-2.16532	3.09486257118398	-3.30327	0.00436635925477578	0.10653141228842	-1.90688	down
S100A14	-2.66584	3.06924963938988	-3.30303	0.00436852552135436	0.10653141228842	-1.90733	down
PEX11G	-2.62021	3.62811634382626	-3.30208	0.00437738561235254	0.106607936397046	-1.90914	down
B3GNT6	2.67607609038527	2.7002941775452	3.30033110861252	0.0043937220104872	0.106797208769685	-1.91248	up
TIGD3	-2.79078	3.76252721327196	-3.29673	0.00442750529121027	0.106797208769685	-1.91933	down
CCDC55	-0.516118	5.03914670379128	-3.29529	0.00444108081463057	0.106797208769685	-1.92207	down
BTAF1	-0.745158	8.57944111731363	-3.29517	0.00444227059136761	0.106797208769685	-1.92231	down
PUS7L	-0.720041	5.26867688188909	-3.29453	0.00444829883864828	0.106797208769685	-1.92352	down
GNAS	0.565782304008563	13.730647400035	3.29389568106352	0.00445430731647445	0.106797208769685	-1.92473	up
C20orf77	1.37482094592155	0.727846383134937	3.29375198402844	0.00445566951340642	0.106797208769685	-1.925	up
NNAT	-1.34799	4.24337612298003	-3.29331	0.00445990209734221	0.106797208769685	-1.92585	down
DNAJC5	0.996403752336403	6.94359553790036	3.2925858546645	0.00446673924764373	0.106797208769685	-1.92722	up
PPP1R9B	0.975120644370926	4.70378959182764	3.2918799223346	0.0044734536675537	0.106797208769685	-1.92857	up
LILRB2	-0.741095	10.8774545387165	-3.29155	0.00447659087801438	0.106797208769685	-1.9292	down
MGC2803	0.991181531005729	8.80923511698225	3.29114731670351	0.00448043233773302	0.106797208769685	-1.92996	up
FGF4	-3.05875	2.09616043372621	-3.29024	0.00448905444735018	0.106797208769685	-1.93168	down
TMEM83	-2.43196	2.31090473698464	-3.28965	0.00449476587407458	0.106797208769685	-1.93282	down
FDXR	-2.55713	3.14555002068951	-3.28949	0.00449626426242374	0.106797208769685	-1.93312	down
KIFC1	2.84888639811594	3.18143139208901	3.28893345406367	0.00450158665511107	0.106797208769685	-1.93418	up
PMFBP1	-2.41313	2.30899499351661	-3.28862	0.00450462385928628	0.106797208769685	-1.93478	down
FLJ11806	2.13279031373874	2.72732406563644	3.28851954422053	0.00450555266388629	0.106797208769685	-1.93497	up
LOC132203	1.63128490697234	1.12666350381514	3.28840674701905	0.00450663406479752	0.106797208769685	-1.93518	up
CILP2	-2.2916	2.1035097896902	-3.28808	0.00450977611341848	0.106797208769685	-1.9358	down
PARD3	-1.05071	3.80088414396243	-3.28708	0.00451939756777371	0.106797208769685	-1.93771	down
ADK	2.13031328435785	3.66366830844541	3.28561054806976	0.00453352372413724	0.106797208769685	-1.9405	up
NEUROD6	2.04575029992772	2.37489927280667	3.28560921554273	0.00453353657611207	0.106797208769685	-1.94051	up
PLEKHC1	-2.19579	1.8670169900851	-3.28549	0.00453470556144918	0.106797208769685	-1.94074	down
GIT2	1.0572605103651	7.03620640647876	3.28499849324107	0.00453943067019715	0.106797208769685	-1.94167	up
GDAP1	1.81862391055647	1.60042309978961	3.28473792971767	0.00454194767841771	0.106797208769685	-1.94216	up
BRRN1	-2.8285	3.84541838520166	-3.28323	0.00455650295214675	0.106917136651695	-1.94503	down
CDH1	2.33334540395691	2.18540112735087	3.28055355537957	0.00458255757727075	0.107197202702411	-1.95013	up
ALDH1L2	-3.49645	2.74274927395772	-3.28023	0.0045856996701101	0.107197202702411	-1.95074	down
SLC6A16	-1.0651	5.84206596767358	-3.27893	0.00459840773654004	0.107237525750339	-1.95322	down
LOC387911	-3.22369	2.31468888044138	-3.27856	0.00460201579139317	0.107237525750339	-1.95392	down
TFDP3	1.91580677012311	1.46857480156207	3.27803618475946	0.00460716161141191	0.107237525750339	-1.95492	up
SETD6	-3.26267	2.15322950490212	-3.2777	0.00461044807718435	0.107237525750339	-1.95556	down
LRP1	-1.25545	4.8099554233712	-3.27404	0.00464648671255334	0.107447340381423	-1.96252	down
NME2P1	2.09652365172114	1.88340514988525	3.27291504090819	0.00465761764097949	0.107447340381423	-1.96466	up
DHRS4L2	0.885909248415762	6.56299647024476	3.27275157904321	0.00465923710515555	0.107447340381423	-1.96497	up
OR8H3	-1.04526	4.38746713186644	-3.27248	0.00466190172446002	0.107447340381423	-1.96548	down
YBX2	1.69734869710663	1.83019566959559	3.27172421919049	0.0046694281980491	0.107447340381423	-1.96693	up
HDAC11	-1.81329	4.66599412575611	-3.27154	0.00467123215046424	0.107447340381423	-1.96727	down
FTHL17	-2.44819	1.67879835021171	-3.27147	0.00467193181269204	0.107447340381423	-1.96741	down
FLJ25410	-2.03985	5.0184537994011	-3.26936	0.00469301200293104	0.107447340381423	-1.97143	down
INADL	-1.25075	4.66195682444381	-3.26927	0.00469389742817207	0.107447340381423	-1.9716	down
C4A	-2.57399	3.92881813542522	-3.26839	0.00470270162784023	0.107447340381423	-1.97328	down
GPR30	-0.979634	5.31595321953574	-3.2683	0.0047035518789855	0.107447340381423	-1.97344	down
C1orf178	2.14986501851859	1.98775801795508	3.26815397716935	0.00470501539132778	0.107447340381423	-1.97372	up
PON3	1.64965479521503	1.05902500968659	3.26807936950012	0.00470576191020254	0.107447340381423	-1.97386	up
EPHX1	-2.0939	4.74682	-3.26806	0.00470597551131131	0.107447340381423	-1.9739	down
CDH26	-2.22476	3.78789177532857	-3.26619	0.00472472788224728	0.107666685387536	-1.97746	down
SETDB2	-0.719257	7.01702874324017	-3.26529	0.00473374637399914	0.107666685387536	-1.97916	down
FIGLA	-2.07621	2.53380460902376	-3.26493	0.00473741937446919	0.107666685387536	-1.97986	down
LRRK1	-1.7684	4.05357471144948	-3.26413	0.00474547796913691	0.107666685387536	-1.98138	down
TMCC2	1.48414670791376	6.24221735822667	3.26312341167055	0.00475561369114023	0.107666685387536	-1.98329	up
C7	-2.98932	2.10334126232851	-3.26306	0.00475626893660644	0.107666685387536	-1.98341	down
BIN2	1.88980043019246	5.32922281121466	3.26251129355034	0.00476180703164608	0.107666685387536	-1.98445	up
LRRN6C	-1.60498	3.2971094987799	-3.26211	0.00476587854800996	0.107666685387536	-1.98522	down
C9orf126	1.36347521224346	0.754719118975764	3.2619401993799	0.00476759247730756	0.107666685387536	-1.98554	up
C14orf112	-0.559414	8.15659915476113	-3.26069	0.00478026709598611	0.107822223081498	-1.98791	down
ZIM3	-2.58243	2.59038074457943	-3.25956	0.00479174210194339	0.107950359251883	-1.99006	down
C15orf21	1.7547973375888	3.18376711351791	3.25882160603133	0.00479930789211814	0.107990223838228	-1.99147	up
SLC44A3	1.67292410694527	2.79548360747073	3.25772004320992	0.0048105602526365	0.108112844471497	-1.99356	up
ECSIT	2.00479549071166	5.3627173842328	3.25693958737822	0.00481854829417819	0.108161895504619	-1.99504	up
SLC1A3	-2.30722	2.36606154961744	-3.25573	0.00483093876239739	0.108262423866056	-1.99734	down
HIST1H4A	-2.17682	1.70885938334059	-3.25532	0.00483519487203363	0.108262423866056	-1.99813	down
CLDND1	-0.541191	8.94120993301078	-3.25481	0.00484045939994766	0.108262423866056	-1.9991	down
APOL5	-2.12174	1.88375051223087	-3.25395	0.00484931397987959	0.108330418176423	-2.00074	down
ETF1	-0.683406	8.95173768087923	-3.25265	0.00486266383242804	0.108498550732894	-2.00319	down
RNF10	0.843016053500113	10.7197044710367	3.25192971770139	0.00487013748347304	0.108535324706443	-2.00457	up
DNPEP	-0.84174	5.75375463815632	-3.25107	0.00487904846616678	0.108569749760445	-2.0062	down
TBX1	1.92915366886153	2.98717704130514	3.25065632387033	0.00488333692766103	0.108569749760445	-2.00699	up
GP2	-2.59633	3.63902088810412	-3.24908	0.00489968427989091	0.108803358544276	-2.00998	down
HTR7P	-3.15197	2.80365664478523	-3.24677	0.0049238848225737	0.108866771742788	-2.01438	down
DLG1	-2.75524	2.65701639617176	-3.24669	0.00492470293835628	0.108866771742788	-2.01453	down
LOXHD1	-2.37923	4.24621996016253	-3.24643	0.00492739666603525	0.108866771742788	-2.01502	down
LDOC1L	-0.526004	6.08498257554242	-3.24618	0.00492997169074824	0.108866771742788	-2.01549	down
B3GNT4	-1.94564	3.5743091862592	-3.24356	0.00495754967722998	0.109042050817372	-2.02048	down
GDF9	1.82619810116453	1.58160903874584	3.24333245187734	0.00495994125518942	0.109042050817372	-2.02091	up
NAGS	-2.11168	3.74754430792681	-3.24256	0.00496810388356494	0.109042050817372	-2.02238	down
ALS2CR13	-0.573895	9.87080062259342	-3.24253	0.00496843401765304	0.109042050817372	-2.02244	down
LOC283392	2.23145818879867	2.07740035706676	3.24142912108443	0.00498004256148653	0.109042050817372	-2.02452	up
TACSTD1	-2.52794	4.33848333576049	-3.24108	0.00498377600149944	0.109042050817372	-2.02519	down
DEFA1	2.45107721443552	12.1492127407729	3.24035056389921	0.00499146898769392	0.109042050817372	-2.02657	up
KCTD7	-1.4509	4.16476952096147	-3.23964	0.00499900662744671	0.109042050817372	-2.02792	down
DCUN1D4	-0.763422	7.00830504204176	-3.23796	0.00501690882564467	0.109042050817372	-2.03112	down
TRA16	-0.711293	6.36269110296478	-3.23761	0.00502059478704973	0.109042050817372	-2.03177	down
OR2W3	1.53766698387244	6.83420922169359	3.23752601922731	0.0050215154116352	0.109042050817372	-2.03194	up
MAGEB18	-2.15126	1.42289870693661	-3.23751	0.00502163488815981	0.109042050817372	-2.03196	down
OR8G2	-2.68153	3.19436052632277	-3.23601	0.00503773645285824	0.109086057685628	-2.03482	down
FILIP1	1.61845286390253	2.49308003567392	3.23570366910315	0.00504099548672035	0.109086057685628	-2.0354	up
EHMT2	-0.597387	5.51907192779839	-3.23568	0.00504122675472737	0.109086057685628	-2.03544	down
CFI	-3.01226	2.84008740626208	-3.23388	0.0050605219617641	0.109195659028323	-2.03886	down
C20orf32	2.61276370467156	2.8575150094667	3.23349197660695	0.00506473759651943	0.109195659028323	-2.0396	up
ARSH	1.54795041960061	0.984744175178892	3.23332098196339	0.00506657777856434	0.109195659028323	-2.03992	up
DNAJB9	-0.630544	6.90494734876518	-3.23303	0.00506973565882127	0.109195659028323	-2.04048	down
IFITM4P	1.98781146185541	1.4764104517708	3.23016686651993	0.00510063971729194	0.109622530777893	-2.04591	up
SPIN-2	-3.84472	3.66049203718801	-3.2301	0.00510132221482652	0.109622530777893	-2.04603	down
TMCO5	-3.81803	3.01710003297282	-3.22946	0.00510828301922834	0.109645646234151	-2.04725	down
ACBD4	-2.09973	4.41347278287433	-3.22805	0.00512359745320056	0.109842495632198	-2.04993	down
MYH14	1.93401135535691	1.5529709591995	3.22638104696144	0.00514182184106499	0.109842495632198	-2.0531	up
ARFIP2	-3.79487	3.58725000115643	-3.22579	0.00514831071098282	0.109842495632198	-2.05423	down
TNNT2	-1.37374	4.35474415984782	-3.22533	0.00515329757250288	0.109842495632198	-2.0551	down
ADRA2B	-1.32987	5.00113609728468	-3.22509	0.00515596437396952	0.109842495632198	-2.05556	down
ICAM1	-3.34228	3.75426921797531	-3.22508	0.00515610371733765	0.109842495632198	-2.05558	down
CDK8	1.67830890928184	4.01798128902877	3.22483591502827	0.00515872383007745	0.109842495632198	-2.05604	up
ASB4	-2.65481	1.96740104954249	-3.22313	0.00517743436159065	0.110115045194972	-2.05927	down
GRAMD1C	1.8029055600012	3.90180015125671	3.22184980132021	0.00519154389171148	0.110196734367748	-2.0617	up
GTF3C4	-1.72501	2.99274739368606	-3.22171	0.00519311436962641	0.110196734367748	-2.06197	down
C20orf28	-3.17341	3.27087256269328	-3.22079	0.00520325114473002	0.110196734367748	-2.06372	down
GJB3	-2.10107	3.90621279696306	-3.22064	0.00520493404774934	0.110196734367748	-2.06401	down
C17orf47	-2.15443	4.65597828551488	-3.21872	0.00522613308831259	0.110317135162858	-2.06764	down
ADAM30	1.63584313793789	1.40189474591122	3.21860771000295	0.00522741045593481	0.110317135162858	-2.06786	up
PIGR	2.12120273813355	1.80882898152307	3.21764169807755	0.00523814439075214	0.110398040886995	-2.06969	up
NUDT2	-0.592804	8.04548772875807	-3.21591	0.00525740139566488	0.110586914647916	-2.07297	down
PCGF1	-0.69053	6.92394135884912	-3.21577	0.00525897731619632	0.110586914647916	-2.07324	down
BP75	1.91828657538495	4.26095065283138	3.21432941516177	0.00527511434726662	0.110801189857863	-2.07598	up
ADORA2A	0.868808067627041	8.47894250724834	3.21337536191994	0.00528581060626628	0.110878374891848	-2.07779	up
TNP1	1.76873750709772	3.04825085358314	3.2128448551363	0.0052917675662656	0.110878374891848	-2.07879	up
UCHL1	-2.19185	1.54752	-3.21223	0.00529866927948975	0.110878374891848	-2.07996	down
KALRN	-2.96422	3.70264461134061	-3.21188	0.00530259417254236	0.110878374891848	-2.08062	down
TMC6	-0.516787	9.80658815148381	-3.20946	0.00532995350367763	0.111201507359741	-2.08522	down
KBTBD8	-0.687919	6.76171671278277	-3.20946	0.00532998476046634	0.111201507359741	-2.08522	down
KY	-2.0906	3.08273119455488	-3.20796	0.00534697328513079	0.111302815943931	-2.08807	down
BCAM	1.76499614909504	3.38516820952507	3.20727843412315	0.00535467208343262	0.111302815943931	-2.08935	up
NBPF10	1.26230279555155	12.1030270318649	3.20705891027912	0.00535716790181486	0.111302815943931	-2.08977	up
MGC15416	-1.32913	4.65020030894236	-3.20692	0.00535873683117953	0.111302815943931	-2.09003	down
LYZL2	1.9854925687815	1.56260560391613	3.20526789314982	0.00537757326282716	0.111397063257553	-2.09317	up
DYNC2H1	-1.43924	5.00790812191561	-3.20422	0.00538954441420061	0.111397063257553	-2.09515	down
ARHGAP24	0.569107791096934	6.03061798790987	3.20410685372047	0.00539084206841962	0.111397063257553	-2.09537	up
USP46	-1.22307	3.56935908435589	-3.20331	0.00540000227864467	0.111397063257553	-2.09689	down
CSRP2	-2.52851	2.16906416896473	-3.20182	0.00541703520029389	0.111397063257553	-2.0997	down
VAMP4	-1.23725	5.24447124125088	-3.2016	0.00541956525237748	0.111397063257553	-2.10012	down
ACSM3	0.931984449847247	4.74429742790603	3.20028858058738	0.00543470660383938	0.111397063257553	-2.10261	up
ARHGAP19	0.554241933482693	8.32694867824931	3.20003106850965	0.00543767753912889	0.111397063257553	-2.1031	up
HOXC9	-2.83194	2.26951428487391	-3.19982	0.00544007762091745	0.111397063257553	-2.10349	down
HEXIM1	-1.65446	4.13496456448626	-3.19912	0.00544817129142846	0.111397063257553	-2.10482	down
E2F2	0.937567402636198	11.2292236522181	3.19903026720072	0.00544923905200843	0.111397063257553	-2.105	up
NEFM	2.05186474471722	2.31739112096877	3.19806068801114	0.00546046296719765	0.111397063257553	-2.10683	up
PTPRB	1.76375905820132	1.20895902816455	3.1979852918145	0.00546133671221716	0.111397063257553	-2.10698	up
LYL1	0.508672866935401	13.1788642271626	3.1963518630761	0.00548029989234002	0.111397063257553	-2.11007	up
ADAMTS16	1.86529326617271	2.07960528460299	3.19626913680455	0.00548126202067387	0.111397063257553	-2.11023	up
RAPGEF4	-1.58981	4.10789445761141	-3.19591	0.00548540480210462	0.111397063257553	-2.11091	down
LATS1	-1.85075	3.13658330054097	-3.19584	0.00548624093187484	0.111397063257553	-2.11104	down
TEAD1	-2.23356	3.9272196892212	-3.19526	0.00549302830715463	0.111397063257553	-2.11215	down
TIMM9	-0.752129	6.33984361720179	-3.19511	0.00549481515397407	0.111397063257553	-2.11244	down
C10orf132	2.14409184396224	3.34052291365429	3.1939601888046	0.00550818290699819	0.11144456049046	-2.11461	up
GMPR	1.24001482167936	9.65771353082903	3.19237501654527	0.00552674035441367	0.11144456049046	-2.11761	up
DSC3	2.02956241053246	1.75761001470147	3.19117642342349	0.00554081301887726	0.11144456049046	-2.11988	up
ANKRD23	-1.25623	3.6559925145382	-3.191	0.00554284427778885	0.11144456049046	-2.12021	down
AMOT	-0.56577	4.89757065107814	-3.19085	0.00554466243320369	0.11144456049046	-2.1205	down
TCN1	1.1417752581153	8.47232251247823	3.1905534179645	0.00554814164598686	0.11144456049046	-2.12106	up
FREM1	-3.23837	2.33204377560174	-3.19033	0.00555081450772725	0.11144456049046	-2.12149	down
CTNNB1	1.52919126589516	6.00285298343622	3.19015865714442	0.00555279029166639	0.11144456049046	-2.12181	up
PODXL	-0.851787	3.27847758083383	-3.18922	0.00556390622119571	0.11144456049046	-2.1236	down
C1orf114	-2.22944	2.40309243127909	-3.18836	0.00557403092160727	0.11144456049046	-2.12522	down
LOC143941	2.16114654277989	2.28379464895239	3.18809662352623	0.00557713489828583	0.11144456049046	-2.12572	up
TRIM35	-1.0117	4.00767462485859	-3.18806	0.00557758400419681	0.11144456049046	-2.12579	down
SLC4A7	-0.725939	8.03069508340867	-3.18777	0.00558097273688949	0.11144456049046	-2.12633	down
NALP1	1.21128109943252	6.02370168672915	3.18611184274948	0.00560066667919483	0.11144456049046	-2.12948	up
ZNF222	-1.22269	3.82693364666675	-3.18542	0.0056088568507711	0.11144456049046	-2.13079	down
FBXO9	2.17684150884886	5.38799039455728	3.18522490742748	0.00561121385383389	0.11144456049046	-2.13116	up
CHM	-1.81521	1.10897042620117	-3.18519	0.00561168341930168	0.11144456049046	-2.13124	down
C1orf31	-0.781311	5.97528900719312	-3.18516	0.00561203644351	0.11144456049046	-2.13129	down
UCK1	1.94368197528055	4.31476923492045	3.18475653455362	0.00561679149270257	0.11144456049046	-2.13205	up
ZNF320	-1.12186	5.30795615490462	-3.18343	0.00563256458471688	0.111615156504031	-2.13455	down
DTL	2.31844345356245	2.28265476393422	3.1830323425599	0.0056373711701086	0.111615156504031	-2.13532	up
CHST2	-1.76219	5.35691752049298	-3.18149	0.00565578913443406	0.111777025808234	-2.13823	down
C14orf73	-2.17205	3.34223997766367	-3.18057	0.00566689555729641	0.111777025808234	-2.13998	down
C11orf65	2.0480732505019	2.14211241762889	3.17980603193212	0.0056760794488401	0.111777025808234	-2.14143	up
ZNF343	-3.0367	3.28328621580112	-3.17964	0.0056781167887556	0.111777025808234	-2.14175	down
EPPB9	-2.85602	2.10286887767893	-3.17922	0.00568319683168506	0.111777025808234	-2.14255	down
PPP4R1L	-2.55969	1.92487665467757	-3.17921	0.00568325318521348	0.111777025808234	-2.14256	down
HIST1H2BF	1.86880180212574	3.45462343935598	3.17807294543838	0.00569698035665758	0.111777025808234	-2.14471	up
SPSB4	-2.56274	3.10900510884658	-3.17796	0.0056984025797815	0.111777025808234	-2.14493	down
SS18L2	-0.507577	11.2407294972105	-3.17786	0.00569954240340413	0.111777025808234	-2.14511	down
CAPN5	-0.755564	4.79739541915247	-3.17616	0.00572010094035517	0.112062250914571	-2.14833	down
PDE4DIP	2.19016088275555	2.93626409037351	3.1748418836288	0.00573614915729471	0.112101286983064	-2.15083	up
GKN1	-2.0458	1.62297002664101	-3.17448	0.00574052598121944	0.112101286983064	-2.15151	down
LOC345222	-1.95268	3.39550894800153	-3.17384	0.00574832786046124	0.112101286983064	-2.15272	down
TXN2	-2.917	4.48754819792781	-3.17236	0.00576636083808062	0.112101286983064	-2.15552	down
PAK4	-0.776112	5.43167309353625	-3.17171	0.00577440355049363	0.112101286983064	-2.15677	down
AKT2	-1.64973	5.15974315395655	-3.1713	0.00577943444898919	0.112101286983064	-2.15754	down
PIP5K3	1.78349898885994	2.35712908319815	3.17088437251234	0.00578448556202194	0.112101286983064	-2.15832	up
ZNF521	1.17254748357958	0.754559098469734	3.17067718371916	0.00578702714151842	0.112101286983064	-2.15872	up
HYAL4	-1.96247	2.94592854295769	-3.16994	0.00579604312065696	0.112101286983064	-2.16011	down
SLC26A9	-2.12979	3.75365714927184	-3.16955	0.00580090499798539	0.112101286983064	-2.16085	down
SNX7	2.02923720729627	2.25514094298772	3.16927159418621	0.00580429850145114	0.112101286983064	-2.16138	up
NDUFAF1	-1.54526	5.10289904328566	-3.16901	0.00580756110084372	0.112101286983064	-2.16188	down
IPO7	2.17427517748471	2.02932619601223	3.16861796331705	0.00581234733646285	0.112101286983064	-2.16261	up
SH3BP5L	0.859176311309797	8.27519973354867	3.16761278903456	0.00582474651919086	0.112111209767003	-2.16452	up
CXorf36	-3.48581	3.2774112503109	-3.16698	0.00583257377154741	0.112111209767003	-2.16572	down
RFT1	-1.82401	3.38157967427615	-3.16641	0.00583964723783091	0.112111209767003	-2.1668	down
C1GALT1C1	-0.673037	6.15260944900199	-3.16571	0.0058482355299706	0.112111209767003	-2.16811	down
GAGE7B	1.54544215077665	1.08941588147381	3.16481894329412	0.00585934641634262	0.112111209767003	-2.1698	up
EPS8L2	-1.89117	3.56098389867392	-3.16479	0.00585966852528394	0.112111209767003	-2.16985	down
CPE	-1.88576	1.72409809171387	-3.16428	0.0058660929985359	0.112111209767003	-2.17083	down
MYOCD	1.65264577290009	1.37993207492074	3.16380662707866	0.00587193309735868	0.112111209767003	-2.17172	up
UTY	-1.09268	5.2019905716642	-3.16371	0.00587308445631799	0.112111209767003	-2.1719	down
ATAD3B	2.36151441451885	2.23042871120986	3.16308847206498	0.0058808784309967	0.112111209767003	-2.17308	up
FAM9C	1.83860816554012	2.08164383532038	3.1621090804692	0.00589309932988291	0.112111209767003	-2.17493	up
CALCB	2.12843767472191	1.84584661642416	3.1619163428611	0.005895507259067	0.112111209767003	-2.1753	up
PFN3	-2.34304	3.55348346804351	-3.16179	0.00589710619782423	0.112111209767003	-2.17554	down
FAM10A6	1.82728492073442	1.33074745895752	3.16051	0.0059131042587338	0.112300759882232	-2.17796	up
MBNL3	0.640210562587765	7.6733624341532	3.1588323772846	0.00593416802751692	0.112350775699597	-2.18113	up
HIST1H2AA	1.68869396783202	1.95740206231171	3.15670031735756	0.00596104128533357	0.112350775699597	-2.18517	up
MLXIP	1.91289799723386	2.1198339156407	3.15491193968664	0.00598367489332371	0.112350775699597	-2.18855	up
DKFZp686L1814	-0.673947	6.23797429660686	-3.15475	0.0059857503071035	0.112350775699597	-2.18886	down
C9orf3	2.0440738711318	1.88333062232228	3.15446725676679	0.00598931587860158	0.112350775699597	-2.18939	up
DCBLD1	-0.817494	4.47208136192169	-3.15333	0.00600382218852683	0.112350775699597	-2.19155	down
C9orf48	-1.82156	1.33932986975841	-3.15258	0.00601336134542447	0.112350775699597	-2.19297	down
SLC25A37	0.841524196020901	14.0628765672323	3.15164977049198	0.00602517853844118	0.112350775699597	-2.19472	up
FNBP1L	-1.7767	3.96704138341551	-3.1515	0.00602714317328888	0.112350775699597	-2.19501	down
FLJ30707	1.78187273443663	1.82382533137425	3.15134510053584	0.00602906918520355	0.112350775699597	-2.1953	up
PABPC5	1.68463865971958	1.07754587913017	3.14967202984236	0.00605047841605146	0.112350775699597	-2.19846	up
LBR	1.20246852131059	7.13486579987859	3.14845869402677	0.00606605143779231	0.112350775699597	-2.20076	up
SHE	-1.16962	3.78571809732159	-3.14785	0.006073834630084	0.112350775699597	-2.2019	down
GJE1	-2.06603	2.7297727429911	-3.14754	0.00607781327570866	0.112350775699597	-2.20248	down
LDLRAD2	1.44795843566964	3.53863581320973	3.14691309152966	0.00608594612771055	0.112350775699597	-2.20368	up
MOGAT2	-2.46885	2.10670453889892	-3.14618	0.00609546530684646	0.112350775699597	-2.20507	down
ABCC13	0.784303139674717	6.38823960035312	3.14589452019067	0.00609909201650418	0.112350775699597	-2.2056	up
LOC200312	1.70832288575256	1.14515616095323	3.14568333114994	0.00610182115595615	0.112350775699597	-2.206	up
AVIL	0.842012325431166	5.35062524040319	3.14519627309924	0.0061081198530979	0.112350775699597	-2.20692	up
MYCL1	-1.20184	4.79506642095364	-3.14484	0.00611267343684986	0.112350775699597	-2.20759	down
PCDHGB4	2.13197897743628	2.53814077305876	3.1445587917722	0.00611637349838298	0.112350775699597	-2.20813	up
TAF5L	1.93012817061174	1.46995287350224	3.14449730855373	0.00611717011769946	0.112350775699597	-2.20824	up
TMPRSS9	2.65161281899179	6.14349243837483	3.14335667851795	0.0061319674179242	0.112350775699597	-2.2104	up
MGC33214	-2.37053	3.88268967947003	-3.14322	0.00613369287172583	0.112350775699597	-2.21065	down
ANKRD20A3	-2.3243	2.52247045244589	-3.14309	0.00613541271172112	0.112350775699597	-2.2109	down
ZNF639	2.12021606804261	3.01819209577108	3.14272024621184	0.00614023908412336	0.112350775699597	-2.2116	up
RIN2	-0.660577	7.01094642993416	-3.14222	0.00614673838804124	0.112350775699597	-2.21255	down
DLC1	-2.73243	3.92368494114225	-3.14174	0.00615303027221102	0.112350775699597	-2.21346	down
DUSP2	-0.891847	6.16883069087595	-3.14081	0.00616511567317105	0.112350775699597	-2.21521	down
SLC29A2	-0.907413	5.14724510747716	-3.14057	0.00616820464026893	0.112350775699597	-2.21566	down
AP3B2	-2.05302	1.38262347419011	-3.13952	0.00618199992793437	0.112350775699597	-2.21765	down
TRAF4	-2.87645	3.29515541643375	-3.13912	0.00618722497753438	0.112350775699597	-2.21841	down
LOC729440	-2.05038	4.03901993276858	-3.13898	0.00618910753113257	0.112350775699597	-2.21868	down
CDH4	1.69123	1.56627918931918	3.1388784813521	0.00619040357178913	0.112350775699597	-2.21887	up
HBXAP	-2.13317	3.43548287630487	-3.13849	0.00619545566050649	0.112350775699597	-2.21959	down
MOSC2	-2.24707	2.05019791631761	-3.13814	0.00620012276445723	0.112350775699597	-2.22027	down
TRIM67	-1.1338	4.41530074821229	-3.13809	0.00620071364113758	0.112350775699597	-2.22035	down
PRRX2	-2.10041	1.50432017697653	-3.13792	0.0062030312352117	0.112350775699597	-2.22068	down
WDR65	-2.84831	3.01321810874095	-3.13781	0.00620437684204525	0.112350775699597	-2.22088	down
CCL18	-2.33874	3.69507849094939	-3.13726	0.00621162253671914	0.112350775699597	-2.22192	down
LOC653150	-3.37963	3.23967553043402	-3.13618	0.00622586695242199	0.112350775699597	-2.22396	down
CBLN2	-2.55512	1.7102367151114	-3.13566	0.00623277845367261	0.112350775699597	-2.22495	down
SIRT2	-1.15273	5.51952692346005	-3.13482	0.00624388195302911	0.112350775699597	-2.22654	down
ZNF551	1.79604153893881	3.68221666363379	3.13413844447494	0.00625285251408398	0.112350775699597	-2.22782	up
LOC541473	-2.335	2.37054575668395	-3.13402	0.0062543587915684	0.112350775699597	-2.22804	down
FOXF1	-2.5556	2.83418978327947	-3.13396	0.0062552362939279	0.112350775699597	-2.22816	down
NCOA3	-0.622379	9.43065437632636	-3.13381	0.00625723389336205	0.112350775699597	-2.22845	down
METTL7B	2.06672	2.12737850888676	3.13372	0.00625844411646067	0.112350775699597	-2.22862	up
GLYAT	-2.23135	3.77113119972256	-3.13356	0.0062605470301652	0.112350775699597	-2.22892	down
GPR55	-2.194	3.75034865786938	-3.13326	0.00626450017548426	0.112350775699597	-2.22948	down
OR4M2	-1.45689	0.685595442642868	-3.13318	0.00626549599870548	0.112350775699597	-2.22963	down
CTNNA2	2.01805298448441	1.69953037998865	3.1315997463799	0.00628655334805529	0.112517641622216	-2.23262	up
TMEM67	1.36480812540544	0.769859431062537	3.13157519030329	0.00628688019584171	0.112517641622216	-2.23267	up
ZKSCAN1	2.26565433305492	2.16090582929104	3.13078275491973	0.0062974366817002	0.11259840961301	-2.23416	up
HAS3	1.9579389583366	1.62849619128144	3.13013957087231	0.0063060177024794	0.11264373520124	-2.23538	up
B4GALT2	-2.21669	5.10699649622738	-3.12887	0.00632297477728615	0.11278320046769	-2.23777	down
TRAM1L1	-2.44707	1.71087886685798	-3.12865	0.00632593228966432	0.11278320046769	-2.23819	down
SLC1A2	-3.13369	3.25854747515273	-3.1282	0.00633201771762234	0.112783768735202	-2.23905	down
SLC26A8	2.26712284223172	3.54654843480596	3.12720035543207	0.00634537751749723	0.112913780829504	-2.24093	up
SAMHD1	2.41732492226433	3.72323563433225	3.12623576863591	0.00635834705583692	0.113000303460823	-2.24275	up
ACN9	-0.897705	7.85389147470938	-3.1256	0.00636697405215041	0.113000303460823	-2.24396	down
HFE2	-2.21297	1.86702695670586	-3.12549	0.00636843533003406	0.113000303460823	-2.24417	down
C13orf18	0.830879107957363	7.90126802058182	3.12404903619279	0.00638784565740478	0.113197509845967	-2.24688	up
KCNK15	-3.03316	3.16945670946077	-3.12376	0.00639170094777293	0.113197509845967	-2.24742	down
MGAT4B	0.781749883522241	7.3648319449826	3.1228165739984	0.00640453050027833	0.113233140608543	-2.24921	up
PDIA3	-2.57897	3.24390670541623	-3.12272	0.00640586818750495	0.113233140608543	-2.24939	down
RP13-11B7.1	-3.55048	2.86965192104784	-3.12127	0.00642550803376788	0.113372309099942	-2.25212	down
DYNC1I2	0.66226954448449	7.54405582432562	3.1212418148779	0.00642591156725556	0.113372309099942	-2.25218	up
GDF2	1.85216029400009	1.32086370282364	3.11961920985987	0.00644801555256914	0.113654662024518	-2.25524	up
TMEM40	1.88073486109583	5.05626365738301	3.11905061708982	0.00645577887091605	0.113683947206084	-2.25632	up
SMURF1	1.93642104092263	2.40491811233721	3.11844974209531	0.00646399292799499	0.11372110693246	-2.25745	up
AD031	-2.61274	2.10591311404072	-3.11601	0.00649739094717991	0.114090124698843	-2.26205	down
KIF12	1.46688442623329	1.14977342649985	3.11585910428003	0.00649952497692156	0.114090124698843	-2.26234	up
ZHX1	2.36547631108999	3.27171248184937	3.11395114790147	0.00652581618076913	0.114258482704988	-2.26594	up
OR1L6	-2.70656	2.49432341570541	-3.11355	0.00653133401754129	0.114258482704988	-2.2667	down
CACNA1B	-0.871804	5.56095710024492	-3.1125	0.00654581657005137	0.11430434625898	-2.26867	down
COL25A1	-2.88273	2.17001961429627	-3.11248	0.00654622604574802	0.11430434625898	-2.26873	down
ITGB8	-1.97552	2.2839505492354	-3.11067	0.00657124858332415	0.114373362906578	-2.27213	down
VCY	2.02708616343875	2.07716484501928	3.11061597254121	0.00657202504157981	0.114373362906578	-2.27224	up
C12orf59	1.79800738413004	1.17780562744369	3.11057630382631	0.00657257657933668	0.114373362906578	-2.27231	up
SPANX-N3	-1.65996	0.781159762631848	-3.10968	0.00658505537682489	0.114373362906578	-2.274	down
UBQLN3	-0.839244	5.0869073474866	-3.10942	0.00658872073117199	0.114373362906578	-2.2745	down
GPR143	-2.05671	4.27341665103496	-3.10884	0.00659681378963032	0.114373362906578	-2.27559	down
CD9	1.27201409522199	4.88991214971916	3.10842	0.00660262981162977	0.114373362906578	-2.27638	up
CCL1	1.92271173514678	1.87292634611737	3.10821933929968	0.00660542850558091	0.114373362906578	-2.27676	up
ZNF460	-2.03286	1.73889587907869	-3.10658	0.00662839609050546	0.114560458653892	-2.27985	down
ZNF28	-1.89374	3.48574903178488	-3.10608	0.0066353885047288	0.114560458653892	-2.28079	down
C10orf82	-2.97939	2.82149290199395	-3.10571	0.00664053523972202	0.114560458653892	-2.28148	down
FLJ10726	-0.678208	6.14530305357426	-3.10539	0.00664512384278931	0.114560458653892	-2.2821	down
CGI-69	0.546421374116351	15.2340635824116	3.10525475143077	0.00664697846625822	0.114560458653892	-2.28235	up
GATAD1	-0.694507	5.58785991843082	-3.10435	0.0066596404883701	0.114672608076547	-2.28405	down
C9orf64	-0.605851	5.47542106091827	-3.10375	0.00666813539239101	0.114712862876858	-2.28518	down
MEF2B	1.91112273861892	3.11864125957102	3.10232755886475	0.00668825585209127	0.114952854963388	-2.28787	up
CRIP3	-2.21535	3.33628025141228	-3.10146	0.00670057286343792	0.114992646895074	-2.28951	down
SH3RF2	-2.02364	3.44142490322459	-3.10098	0.00670728833070828	0.114992646895074	-2.2904	down
EEFSEC	-1.69559	2.89205807251168	-3.09947	0.00672884978299247	0.114992646895074	-2.29327	down
FRAT1	0.703531765616731	7.88263265400041	3.09835375512874	0.0067446944666624	0.114992646895074	-2.29536	up
JPH2	-0.833511	4.22887703628291	-3.09803	0.00674935486941704	0.114992646895074	-2.29598	down
PNMA2	1.97571029144856	3.10408367416192	3.09737731461042	0.00675863385952496	0.114992646895074	-2.2972	up
C20orf161	-1.24435	4.52366547753784	-3.09699	0.00676422316226177	0.114992646895074	-2.29794	down
CA13	-1.37111	4.23129310303463	-3.09664	0.00676915629476093	0.114992646895074	-2.29859	down
IFIT1L	1.06754835959938	9.41169461487392	3.09602683179133	0.00677795954540735	0.114992646895074	-2.29975	up
DGKB	-2.01271	1.40778677039861	-3.09595	0.00677900593814179	0.114992646895074	-2.29989	down
KIAA0652	2.52414126966289	3.16260552101852	3.09575632152918	0.0067818371120984	0.114992646895074	-2.30026	up
C12orf43	0.615793951578927	6.12606777203574	3.09544286361684	0.00678633302276428	0.114992646895074	-2.30085	up
FAM76A	2.16647682470484	3.82920036253133	3.0949311311689	0.00679367905611157	0.114992646895074	-2.30181	up
TRIM21	-0.506425	9.22198655634101	-3.09477	0.00679602640623444	0.114992646895074	-2.30212	down
LAS1L	-0.82571	6.18702679061855	-3.09427	0.00680324050006624	0.114992646895074	-2.30307	down
FTHL12	1.24700826696996	11.7728313755009	3.09372369479833	0.00681104299270099	0.114992646895074	-2.30409	up
KIAA0802	1.70867309946663	0.904591640894096	3.09312636848774	0.00681964912224695	0.114992646895074	-2.30522	up
PLEKHG5	-2.65935	2.62922978569429	-3.09309	0.00682018543390351	0.114992646895074	-2.30529	down
KIAA1193	-1.58357	4.18654431017802	-3.09171	0.00684013278391979	0.115122857204587	-2.30789	down
ZNF667	-2.33368	2.89386784307796	-3.09154	0.00684258042575943	0.115122857204587	-2.30821	down
DKFZP686A10121	-1.42145	4.61187936100623	-3.09108	0.00684917487478004	0.115122857204587	-2.30907	down
FLJ13391	-2.12	1.7870096459286	-3.09084	0.00685262458482566	0.115122857204587	-2.30952	down
PNRC1	0.749090988559264	4.80281878477028	3.08955054554017	0.0068713920967882	0.115334149689424	-2.31195	up
C9orf79	2.07350887174098	2.90880295802852	3.08776527494871	0.00689736922359481	0.115561947846039	-2.31532	up
C14orf169	-0.759095	6.59983501814453	-3.08664	0.00691376952697367	0.115732650545415	-2.31744	down
CROCC	-0.976172	5.5704902031882	-3.08325	0.00696346081788442	0.116363061013999	-2.32382	down
TLX3	-2.85361	3.09438284587246	-3.08099	0.00699686789137586	0.116626453701176	-2.32808	down
WIPI2	0.517850923827488	8.19895559286502	3.08064358164689	0.00700195692356756	0.116626453701176	-2.32873	up
DIPA	-2.07844	3.86650175990265	-3.08046	0.00700472340140714	0.116626453701176	-2.32908	down
FSTL1	2.1474938261422	2.96502690423594	3.07866331314026	0.00703131386593444	0.116951139974485	-2.33246	up
ZCCHC10	1.39575717633916	0.954238522885502	3.07718545806911	0.00705330122387323	0.116951139974485	-2.33524	up
PRDM1	-0.555334	9.31495088167864	-3.07653	0.00706313851010427	0.116951139974485	-2.33649	down
DEFA5	-1.85616	1.83357948546917	-3.0756	0.00707695711251683	0.116951139974485	-2.33823	down
FLJ23834	2.06570486955584	2.23672374634513	3.07528729539866	0.00708164072413986	0.116951139974485	-2.33882	up
PYGM	-1.69149	4.11773977479021	-3.07508	0.00708476933308793	0.116951139974485	-2.33921	down
DSPP	0.744443710389048	0.441431211347977	3.07473776959476	0.00708986592766464	0.116951139974485	-2.33985	up
WNT7B	2.1222062158994	2.29066959427848	3.07416398101807	0.0070984642805862	0.116951139974485	-2.34093	up
AKAP10	1.20330103970105	5.65173153403775	3.07392923436574	0.00710198495680895	0.116951139974485	-2.34137	up
QSER1	-0.837245	5.3533507839088	-3.07385	0.00710315253577855	0.116951139974485	-2.34152	down
TLK2	0.765264722455781	7.52531	3.07364058411467	0.00710631641187049	0.116951139974485	-2.34192	up
COL8A2	-0.842462	4.42912864454062	-3.07351	0.00710820462424851	0.116951139974485	-2.34215	down
ABCC6	-2.12745	4.56662530682659	-3.07326	0.00711210571580117	0.116951139974485	-2.34264	down
RBM3	-0.744737	5.87607904003054	-3.07219	0.007128118506834	0.117111089859633	-2.34465	down
NTAN1	0.652881553029856	8.65615286587342	3.07016880689594	0.00715861671708078	0.117405095119658	-2.34845	up
PCSK1	-1.56497	0.736458440367123	-3.06805	0.00719077151657394	0.117683952409754	-2.35245	down
JUB	-2.14287	4.07082031463389	-3.06753	0.00719865414208741	0.117683952409754	-2.35342	down
ZFP90	-0.505084	8.39243014682879	-3.06735	0.00720141334539749	0.117683952409754	-2.35376	down
OPA3	-0.658904	5.7392165113659	-3.06697	0.00720720249581502	0.117683952409754	-2.35448	down
GNB5	0.783839768264206	6.60836460050524	3.06606764932323	0.00722088415002349	0.11771208050957	-2.35617	up
CLCA4	-1.85181	1.19947837812723	-3.06594	0.00722281123087404	0.11771208050957	-2.35641	down
METAP2	-0.550814	9.11983891933058	-3.06561	0.00722787934640913	0.11771208050957	-2.35703	down
CYP4F3	2.14991280497469	1.77753706295165	3.06307908487969	0.00726659299369193	0.1178287534766	-2.36179	up
C21orf25	-0.747368	6.01903604188247	-3.06257	0.0072744535865609	0.1178287534766	-2.36275	down
LGALS2	-1.15584	7.24067798421364	-3.06152	0.00729054439875706	0.1178287534766	-2.36472	down
CHD9	-0.562263	8.87364526444474	-3.06143	0.00729187914102887	0.1178287534766	-2.36489	down
FLJ39599	-1.72878	3.69426360911931	-3.0613	0.00729399142485722	0.1178287534766	-2.36514	down
KIF5C	-0.876572	6.08092686826016	-3.06123	0.00729494862587002	0.1178287534766	-2.36526	down
EIF4A2	-0.538129	12.0694421367229	-3.06049	0.00730648695231507	0.1178287534766	-2.36667	down
PWP2H	-0.954213	4.31671660154193	-3.05962	0.00731992802169516	0.1178287534766	-2.36831	down
TAS2R9	1.78401193172523	1.87234012285753	3.05958307224554	0.00732042268805565	0.1178287534766	-2.36837	up
GPR26	-2.82925	3.07704692411282	-3.05935	0.00732403412090237	0.1178287534766	-2.36881	down
TPM3	1.11668037884555	8.32027702601592	3.05925013558633	0.0073255693796638	0.1178287534766	-2.36899	up
NEB	-2.11494	3.53357343284491	-3.05873	0.00733365138895961	0.1178287534766	-2.36997	down
CD1E	-1.4809	4.26343948166092	-3.05872	0.00733373414983731	0.1178287534766	-2.36998	down
DVL1	2.09713661345961	1.79357718536616	3.05863412795806	0.00733510125814787	0.1178287534766	-2.37015	up
LY6G6C	-3.13014	3.41539504913878	-3.05777	0.00734842486912193	0.1178287534766	-2.37177	down
SNRPG	-0.678118	10.9520387170993	-3.05712	0.00735853723173221	0.1178287534766	-2.37299	down
JAK1	1.68403949513011	7.46312525790298	3.05671530942291	0.00736487024288322	0.1178287534766	-2.37376	up
NKX6-3	-1.93026	4.30612617334507	-3.05625	0.00737213830020219	0.1178287534766	-2.37464	down
TLE6	-2.02974	3.47480063918728	-3.0559	0.00737759329212473	0.1178287534766	-2.3753	down
FABP4	-2.2401	3.24315499657096	-3.05575	0.00737996193508738	0.1178287534766	-2.37558	down
LIMK2	1.41075528606756	5.37104526121212	3.05541810909957	0.00738506227256432	0.1178287534766	-2.3762	up
POLL	0.769918081396382	6.53124872021804	3.05440319309152	0.00740089808135388	0.117869964461798	-2.37811	up
TREML1	1.17502944266162	6.50876655868851	3.05425504422695	0.00740321243720286	0.117869964461798	-2.37838	up
TNFSF11	-2.63919	2.6678274070539	-3.05388	0.00740906485178578	0.117869964461798	-2.37909	down
OLR1	1.47170518158242	5.51324950994163	3.05333200531707	0.00741764795529695	0.117869964461798	-2.38012	up
CARD12	0.656333602292779	6.99033152560865	3.05303457884118	0.0074223053105387	0.117869964461798	-2.38068	up
PLXNA2	-1.41502	3.91707384935054	-3.05271	0.00742737041909458	0.117869964461798	-2.38129	down
COL4A2	-1.7436	4.44627818655175	-3.05211	0.00743686157891745	0.117920143044094	-2.38242	down
PIF1	2.10529416560427	2.17485900203098	3.0511904758093	0.00745124578578112	0.117963270928047	-2.38414	up
NAG8	-0.745876	6.74684465557186	-3.05113	0.00745224463970327	0.117963270928047	-2.38426	down
SLC43A3	0.833242932196065	5.88490572182675	3.05020001885077	0.00746683510264579	0.117998033544699	-2.38601	up
DHODH	1.28114731127206	0.678254458908738	3.04993142899485	0.00747106807656427	0.117998033544699	-2.38651	up
PROP1	-2.42523	2.67606193863353	-3.04958	0.00747658701489043	0.117998033544699	-2.38717	down
CORO2A	0.612916256371458	7.56072735063202	3.04875198127234	0.00748968397765181	0.117998033544699	-2.38873	up
hCAP-H2	-0.523646	6.03153020511519	-3.04857	0.00749260828658317	0.117998033544699	-2.38907	down
NAALAD2	-3.0265	3.30628514848456	-3.04844	0.00749456472588634	0.117998033544699	-2.38931	down
ANAPC10	-0.600494	6.0844	-3.04818	0.0074987747150944	0.117998033544699	-2.38981	down
KIAA1161	-1.99419	3.4692283039392	-3.04703	0.00751700680768061	0.118173251981468	-2.39197	down
POLD3	1.56232261935282	2.3979766735228	3.04651169996131	0.0075251686980034	0.118173251981468	-2.39294	up
C9orf28	-0.614666	6.8366470475184	-3.04562	0.00753933209010623	0.118173251981468	-2.39461	down
MRPL42	2.04738802951545	2.53928403603857	3.04549530116457	0.00754132204616721	0.118173251981468	-2.39485	up
ZWINT	-2.50912	4.12346209059102	-3.04479	0.00755256067912206	0.118173251981468	-2.39617	down
TNS1	1.03105506131545	9.38216237498579	3.04438185013715	0.00755905675976711	0.118173251981468	-2.39694	up
SLC2A4	-0.635611	6.01867938861119	-3.04345	0.00757394615376608	0.118191014128302	-2.39869	down
PXK	1.06296084398802	5.08459769710849	3.04341581963079	0.00757447645693699	0.118191014128302	-2.39875	up
CCDC59	-0.557672	9.09980345609518	-3.04279	0.00758440936860595	0.118246971503345	-2.39992	down
LOC441108	1.81397958569743	1.94103623053604	3.0418873751864	0.00759893624012913	0.118374398904553	-2.40162	up
C10orf72	-1.07576	4.20062806474794	-3.04119	0.00761019728962413	0.118414966154979	-2.40294	down
KLP1	-0.706966	5.46813481016912	-3.04093	0.00761425202370589	0.118414966154979	-2.40342	down
EXDL1	-2.4865	1.75355641493547	-3.03965	0.00763488659667375	0.118439277421006	-2.40583	down
SYNPO2L	-1.3484	1.76272898759864	-3.03707	0.00767650917007529	0.118886984495156	-2.41067	down
LSM3	-0.550396	9.22338348508732	-3.03462	0.00771623070918086	0.119280430237357	-2.41526	down
CSDC2	2.06418525934718	2.19798771076408	3.03444183061284	0.00771919694338576	0.119280430237357	-2.4156	up
LGP2	-0.808738	7.19692375615212	-3.03432	0.00772112065193779	0.119280430237357	-2.41583	down
LOC653703	2.02122770429418	2.15674759549022	3.03233366621766	0.00775358489505768	0.11943569536711	-2.41956	up
SPTLC2	0.878607372666664	6.19194425541467	3.03228329531272	0.00775440836476422	0.11943569536711	-2.41966	up
MAPK11	-0.9631	4.32984002965947	-3.0319	0.00776063803408151	0.11943569536711	-2.42037	down
EIF1AX	0.57285328061591	6.84360528057028	3.03176470183466	0.00776289136835739	0.11943569536711	-2.42063	up
KLK3	-2.45677	3.41801825160456	-3.03174	0.0077632240400177	0.11943569536711	-2.42067	down
IRX1	-1.4999	5.57621516215152	-3.0309	0.00777707506133652	0.119550070517954	-2.42225	down
HTR1E	-0.898265	5.16642163960177	-3.02943	0.00780118728824296	0.119742649639004	-2.42501	down
DSCR6	-2.59796	2.12681314443818	-3.02816	0.00782213808492753	0.119742649639004	-2.4274	down
TNNT3	-1.19593	4.21920465214064	-3.02774	0.007829029771072	0.119742649639004	-2.42818	down
CAPN13	-3.35914	2.54557031801095	-3.0274	0.00783470552571096	0.119742649639004	-2.42883	down
ZNF140	-0.827525	5.6434858040437	-3.02683	0.0078440848835115	0.119742649639004	-2.42989	down
PHLPPL	2.18418906692451	3.68929326712621	3.02612262389928	0.00785577121652245	0.119742649639004	-2.43122	up
CSMD2	-2.88466	3.01433858065166	-3.02608	0.00785644549965153	0.119742649639004	-2.43129	down
BMP5	-2.08853	3.07273289941263	-3.02605	0.00785693293698132	0.119742649639004	-2.43135	down
KRTAP8-1	1.59389367511378	1.00906707515645	3.02570659909653	0.00786266265896199	0.119742649639004	-2.432	up
TMIGD	1.73355124618795	3.14424664420096	3.02519004640674	0.00787122756841041	0.119742649639004	-2.43297	up
LOC158830	-0.97311	5.39092249633917	-3.02468	0.00787963303901993	0.119742649639004	-2.43392	down
PDAP1	-2.60604	4.40038678064886	-3.0245	0.00788266205061027	0.119742649639004	-2.43426	down
KIAA0753	-0.807169	4.69014374133374	-3.0243	0.00788600886195362	0.119742649639004	-2.43464	down
GAL3ST4	-2.60087	4.37464822931387	-3.0235	0.00789926925652652	0.119846323712008	-2.43613	down
PECAM1	0.696988652478874	10.0075455943814	3.02260780493149	0.00791418039299156	0.119974853459582	-2.43781	up
MAGEC3	0.994561729785373	0.58721103387089	3.02203923199959	0.00792366872590657	0.120021034172655	-2.43888	up
DKFZP564B147	-0.544102	6.70394091987244	-3.02058	0.00794811098624569	0.12029346530036	-2.44162	down
PPP2R1A	-0.52254	10.7329016490748	-3.01967	0.00796337057165568	0.120393725971879	-2.44332	down
FLJ25439	2.0005293521558	2.1732379874298	3.0193688855057	0.0079683803415346	0.120393725971879	-2.44388	up
BECN1	0.685198639466337	7.85669392631791	3.01896	0.007975323251609	0.120393725971879	-2.44466	up
OR7C2	-1.81817	3.07810007426374	-3.01852	0.00798266001094209	0.120393725971879	-2.44548	down
CRBN	-0.621346	8.98961420246914	-3.01826	0.00798704553170749	0.120393725971879	-2.44597	down
HILS1	1.7410325626023	2.79961414430382	3.01648507366598	0.00801694308060089	0.120746698896261	-2.44929	up
C20orf7	-0.804736	6.61487652310799	-3.01598	0.00802556243475572	0.120778880227733	-2.45025	down
HMBS	0.623570077481364	8.72118153923049	3.01453195323543	0.00804999731816406	0.12104882972939	-2.45295	up
MESP1	-2.04615	1.31863184297246	-3.01348	0.00806787578077908	0.121164197860757	-2.45493	down
ETAA16	1.81020801158747	1.87122667848446	3.01165634244067	0.0080989060708124	0.121164197860757	-2.45834	up
CDC27	-1.12663	3.9570443059515	-3.0115	0.00810160965610955	0.121164197860757	-2.45864	down
TNFRSF10D	-2.34422	2.7523966431055	-3.01137	0.00810377830789357	0.121164197860757	-2.45888	down
PRR8	-1.13776	4.31414924981511	-3.01106	0.00810902796382979	0.121164197860757	-2.45945	down
POU3F3	-1.57154	0.910220976301704	-3.01101	0.00810994580279266	0.121164197860757	-2.45955	down
SEC31L2	-1.21005	4.7929363074181	-3.01072	0.00811492204551011	0.121164197860757	-2.4601	down
FLJ26850	-1.5329	4.80019362822547	-3.01032	0.00812164837348	0.121164197860757	-2.46084	down
USP33	0.67280268760357	7.56044779136833	3.01027591973681	0.00812248748170014	0.121164197860757	-2.46093	up
CCR2	2.2556368653155	3.54121836270074	3.00951270828743	0.00813555400784076	0.121164197860757	-2.46236	up
PCTK2	-2.4851	3.75706082405327	-3.00951	0.00813558132064226	0.121164197860757	-2.46236	down
PMM2	-0.584574	6.42763801424469	-3.0095	0.00813570992023008	0.121164197860757	-2.46238	down
BRI3BP	-0.514058	5.95521977581534	-3.00866	0.00815017565760669	0.121282685844145	-2.46396	down
FRMPD1	1.62259068892219	1.49054884766527	3.00709370358716	0.00817710427651636	0.121586296708521	-2.46689	up
MAN2A1	-2.28883	1.71548708084401	-3.00621	0.0081924012836568	0.121689200643682	-2.46855	down
IL22	1.6180845186019	1.23387321893596	3.0054165983556	0.00820603282221454	0.121689200643682	-2.47003	up
WFDC10B	-0.940154	4.70898178800712	-3.00499	0.00821332669075485	0.121689200643682	-2.47082	down
MGC33530	1.85994354381738	1.63011333532103	3.00480168006958	0.00821666462747846	0.121689200643682	-2.47119	up
C10orf96	1.5807023925384	1.00915639601528	3.00460874006943	0.00822000329040341	0.121689200643682	-2.47155	up
SFRS15	0.755653048565061	7.70368	3.0044232555265	0.00822321419195938	0.121689200643682	-2.47189	up
PDGFB	-0.728987	4.41893850393414	-3.00319	0.0082445137770922	0.121907568397623	-2.4742	down
HIST1H2BJ	0.854264517473289	8.19563508646787	3.00253963954757	0.00825589070365466	0.12197898469452	-2.47542	up
NAGLU	-1.03825	5.65975811349282	-3.0013	0.00827751736872299	0.122119629994068	-2.47775	down
DLG5	-2.44597	2.61465563396017	-3.00124	0.00827851927875627	0.122119629994068	-2.47786	down
UGT2B7	-2.10698	1.62587444666065	-3.00057	0.00829025240524671	0.1221959593055	-2.47912	down
PDGFRB	-0.956921	5.88973590636072	-2.99802	0.00833487702968309	0.12275659600002	-2.48389	down
XRN1	-0.547533	8.99301221090281	-2.9966	0.00835980780500787	0.123026523866589	-2.48655	down
PTPN14	1.96536600518608	1.79896423307222	2.99542381624909	0.00838048232717118	0.123175222252089	-2.48875	up
MVK	-0.922621	4.0290625509424	-2.99527	0.00838313465813154	0.123175222252089	-2.48903	down
SDC3	2.03038272842564	1.65938549468069	2.99453573661469	0.00839616005325859	0.123268317689417	-2.49041	up
OR2L8	-2.42149	1.88361884594889	-2.99417	0.00840270320785573	0.123268317689417	-2.4911	down
JRKL	2.25522293631669	2.76875839765592	2.9932099772164	0.00841961764634544	0.123330570772583	-2.49289	up
CLIC2	-0.860139	5.20762019883024	-2.99318	0.00842018603524906	0.123330570772583	-2.49295	down
OR6C6	1.71750084273104	1.27969941753094	2.99213037795097	0.00843876699827292	0.123505630750057	-2.49491	up
ORC5L	-0.60635	6.81994362430997	-2.99175	0.00844557498258304	0.123508247645608	-2.49563	down
SRP14P1	0.849540772436406	9.29257522141184	2.99000450626513	0.00847659890766229	0.12386471705777	-2.49889	up
SELPLG	0.652919679674968	8.0829393862056	2.98912158503103	0.00849235993271617	0.123997772653946	-2.50054	up
PADI2	-1.17134	5.13727987762638	-2.98835	0.00850616384569581	0.124047314239773	-2.50198	down
LOC728137	-2.13685	3.82030429702752	-2.98757	0.00852004169190808	0.124047314239773	-2.50343	down
MORN1	-2.14665	2.1765678425378	-2.9869	0.00853206868407897	0.124047314239773	-2.50469	down
RBM9	1.66017011077413	3.4783300066871	2.98668235095758	0.00853605147726937	0.124047314239773	-2.5051	up
PTN	-1.06108	5.59327649857262	-2.98623	0.00854424498427154	0.124047314239773	-2.50596	down
PGLYRP3	1.57558616870625	1.18761123209812	2.9859608017519	0.00854901784573393	0.124047314239773	-2.50645	up
PLCH1	1.1392979211407	0.718907650276368	2.98479413410199	0.00857002373959028	0.124236426925696	-2.50863	up
FGF1	-2.86773	3.04580445989191	-2.9845	0.00857538752758549	0.124236426925696	-2.50919	down
ANK2	-1.94414	1.81856258963151	-2.98391	0.00858597095371306	0.124253629867506	-2.51029	down
FAM53B	-0.971678	5.37100583996815	-2.98369	0.00858991333097242	0.124253629867506	-2.5107	down
PHF8	1.71945663032182	1.37560882205279	2.98329765442313	0.00859704164527687	0.124260266014859	-2.51143	up
SUMF2	-0.500205	10.753770499975	-2.98255	0.00861053401202861	0.124340988023032	-2.51283	down
YME1L1	1.23607054298603	6.83421725849137	2.98225174063206	0.00861597421167592	0.124340988023032	-2.51339	up
LY6K	1.70301074358255	0.93447322380234	2.98159331824394	0.00862791347329479	0.124416916347489	-2.51462	up
SEMA3G	-2.60734	3.37397012509618	-2.98086	0.00864116686849605	0.124471888721391	-2.51599	down
STYXL1	0.544295519508044	8.35868751941405	2.98064777144159	0.00864508743521445	0.124471888721391	-2.51639	up
LGALS7	-2.82681	3.01437502799236	-2.97894	0.0086761280070969	0.124663020053626	-2.51957	down
SAR1B	-0.54755	7.82333199679457	-2.97859	0.00868249900661392	0.124663020053626	-2.52023	down
ACF	1.5951800424179	2.59360776968622	2.97855097297533	0.00868329062163509	0.124663020053626	-2.52031	up
TLE1	-0.983445	5.45968436491695	-2.97815	0.0086906258841813	0.124663020053626	-2.52106	down
ZNF236	2.55473847855722	2.80494440330194	2.97783954972576	0.00869628996387095	0.124663020053626	-2.52164	up
MFRP	1.52977238679434	0.809879498891119	2.97771819642468	0.0086985092625041	0.124663020053626	-2.52187	up
BARHL2	-2.50884	3.09678205726713	-2.97455	0.00875669639045512	0.124971030260435	-2.52779	down
RBPMS	-1.99362	1.90230413558097	-2.97429	0.00876151970770132	0.124971030260435	-2.52828	down
HRC	1.64818776346685	0.872569992423628	2.97391864861017	0.00876827513143356	0.124971030260435	-2.52897	up
FLJ10006	0.57904424205113	7.7737217827287	2.97325493237377	0.00878051789625417	0.124971030260435	-2.53021	up
MGC33657	1.0172806658052	3.40918882534812	2.97311450915733	0.00878311024780109	0.124971030260435	-2.53047	up
LOC339977	-2.33595	1.88125055614168	-2.97304	0.00878455938255229	0.124971030260435	-2.53062	down
OR52L1	1.54314662687984	0.877638332332667	2.97254691079493	0.00879359628230641	0.124971030260435	-2.53153	up
RNASEN	-2.73798	2.67891029616825	-2.97229	0.00879843038063441	0.124971030260435	-2.53202	down
PARD6G	1.61242808923965	1.82446829420158	2.97148260878449	0.00881329152889771	0.124971030260435	-2.53352	up
NFATC1	-0.708633	6.19470962140521	-2.97137	0.00881537802646334	0.124971030260435	-2.53373	down
DNM1L	0.594537261137591	6.5507597762899	2.97122481799253	0.00881806849613237	0.124971030260435	-2.534	up
C17orf79	-0.603353	5.46049737980279	-2.97098	0.00882255113094381	0.124971030260435	-2.53445	down
SPATA4	1.89109611504851	1.73087990654984	2.97094197458711	0.00882331260282133	0.124971030260435	-2.53453	up
MGC18079	-1.78804	6.2234033452897	-2.97058	0.00883001952123363	0.124971030260435	-2.5352	down
BMP7	-2.73873	2.14849063446343	-2.97057	0.00883021496006394	0.124971030260435	-2.53522	down
UBXD2	-0.866411	9.37739640268999	-2.97036	0.00883403182078221	0.124971030260435	-2.53561	down
ATP6V0A4	2.04908912021004	2.74700460895321	2.96887822324952	0.00886166807729905	0.12507707420315	-2.53838	up
BPY2B	1.86656688671018	3.46177164235445	2.9678050481076	0.00888167757112479	0.125175077265221	-2.54039	up
CHRFAM7A	2.0644602261049	2.00230212359735	2.96778515741958	0.00888204885108809	0.125175077265221	-2.54043	up
LOC723972	2.15307996631542	5.37464077292345	2.96726	0.00889176969445956	0.125217355387359	-2.5414	up
LOC440836	2.17897842055321	2.68771687018323	2.96654422704924	0.00890524202167104	0.12531235959649	-2.54274	up
FRMPD4	1.86917370107024	2.53715900380257	2.96589421398554	0.00891741441152769	0.125351260058322	-2.54396	up
TBC1D3B	0.705699612691141	6.85552784512432	2.9653532090935	0.00892755783846511	0.125351260058322	-2.54497	up
GRK1	1.94181517002606	1.66262174552751	2.96531947162333	0.00892819076256741	0.125351260058322	-2.54503	up
RPL34	0.571292054715976	7.63105400725886	2.96423255546841	0.0089486050235377	0.125376977990345	-2.54706	up
FLJ20130	-2.32169	2.1784134336434	-2.96355	0.00896142618348423	0.125376977990345	-2.54833	down
RGL1	-1.01632	5.30832201565696	-2.96328	0.00896644055400671	0.125376977990345	-2.54883	down
TRPS1	-1.65468	4.67230384304773	-2.9632	0.00896801441597171	0.125376977990345	-2.54899	down
KTI12	-0.60659	6.05122318615214	-2.96305	0.00897083009170836	0.125376977990345	-2.54926	down
MGC17624	1.40737579864006	3.7578394159846	2.9628843953387	0.00897398913990459	0.125376977990345	-2.54958	up
KCNH1	-1.61603	1.38580802132473	-2.96174	0.00899559862114874	0.12540726017968	-2.55171	down
CCL19	-0.975381	4.36369966103833	-2.96155	0.00899915329349266	0.12540726017968	-2.55207	down
MGC35402	1.56207568044231	0.951981242587103	2.9608177781033	0.00901303717260747	0.12540726017968	-2.55343	up
NPR1	-2.34817	4.31006063563787	-2.96078	0.0090137021762938	0.12540726017968	-2.5535	down
BCL2L1	0.653897397603457	13.3618645617387	2.96054475876772	0.00901820814678453	0.12540726017968	-2.55394	up
PARP15	-1.58293	4.33094570465179	-2.96047	0.00901970284384214	0.12540726017968	-2.55409	down
PTPDC1	1.51388950540481	3.20840644111894	2.96011176837272	0.00902641489458168	0.12540726017968	-2.55475	up
STARD3	-0.616393	6.38991648180255	-2.95822	0.00906228065852538	0.125811736921748	-2.55828	down
C20orf108	0.940974754653748	10.2636606246497	2.95690642098737	0.00908739467821544	0.126011844315331	-2.56074	up
HIGD2BP	1.3998597094468	0.741102199118895	2.95612797108606	0.00910226468543932	0.126011844315331	-2.56219	up
TRA1P2	3.12686826715202	3.32377468162269	2.95612276639974	0.00910236418547755	0.126011844315331	-2.5622	up
LOC202459	-0.99319	4.60015153226019	-2.95579	0.00910880927900454	0.126011844315331	-2.56283	down
LOC392465	-2.31135	4.18024216008188	-2.95519	0.00912017610843978	0.126011844315331	-2.56393	down
FLJ31659	1.69050684150242	2.71731655322182	2.95461701035531	0.00913119486160235	0.126011844315331	-2.56501	up
SEC24D	0.584046339469659	5.6694472859587	2.95443934429465	0.00913460249176118	0.126011844315331	-2.56534	up
FLJ41733	-2.0826	2.68098854881814	-2.95417	0.00913970556419724	0.126011844315331	-2.56583	down
CEI	1.66572596645144	3.35042132929967	2.95296498011952	0.00916292859427298	0.126011844315331	-2.56809	up
TTMB	-2.6347	1.81825531432101	-2.95257	0.00917060525394214	0.126011844315331	-2.56883	down
C11orf44	-2.2509	2.03181029218436	-2.95224	0.00917690240776645	0.126011844315331	-2.56944	down
COL2A1	-2.17348	4.44996214385932	-2.95138	0.00919344223877195	0.126011844315331	-2.57104	down
KREMEN2	1.41085420434836	3.54826379612042	2.95126951873605	0.00919560829216073	0.126011844315331	-2.57125	up
ADAM12	-3.12808	3.21470687921583	-2.95083	0.00920407684261198	0.126011844315331	-2.57207	down
TMCO3	0.793699358592472	7.3718906298129	2.95021173905958	0.00921605427615926	0.126011844315331	-2.57322	up
NR5A1	1.40507778111492	0.868864707649075	2.94984265043691	0.00922319886153308	0.126011844315331	-2.57391	up
ITGAL	-0.553282	10.479258018067	-2.94917	0.00923619488665641	0.126011844315331	-2.57516	down
ZNF75A	-0.68481	5.37281591794991	-2.94913	0.00923702380371803	0.126011844315331	-2.57524	down
RIOK3	0.788973486180549	10.4103591022243	2.94832128568608	0.00925270547174573	0.126011844315331	-2.57675	up
ALS2CR15	1.46335221484909	0.880715491768889	2.94682899714452	0.00928173746048839	0.126011844315331	-2.57953	up
LIN28B	-2.88947	2.38809669853476	-2.9465	0.00928809359725349	0.126011844315331	-2.58014	down
DNMBP	1.76241409163172	1.51410093477168	2.94634369439471	0.00929119796941024	0.126011844315331	-2.58044	up
LOC387601	-1.60312	1.13345808791354	-2.94615	0.0092949329783661	0.126011844315331	-2.58079	down
Gcom1	1.66809979779553	3.29845803788631	2.94505210222346	0.00931642208745226	0.126011844315331	-2.58285	up
HIC1	0.922562311819397	4.12090731152358	2.94460310398646	0.00932520639771146	0.126011844315331	-2.58368	up
OR4C12	1.52181789431231	1.23073553818684	2.94401915222393	0.00933664303767449	0.126011844315331	-2.58477	up
C14orf11	2.34742901632419	2.32286397398021	2.94387050191923	0.00933955651993839	0.126011844315331	-2.58505	up
CXCR3	-0.637892	6.57787782310241	-2.94383	0.00934030654313759	0.126011844315331	-2.58512	down
PEBP4	-2.68494	2.89267134535463	-2.94376	0.00934171945442542	0.126011844315331	-2.58525	down
TAS2R4	-2.22467	2.50240536030339	-2.94362	0.00934446586572415	0.126011844315331	-2.58552	down
NBPF14	0.997980377626818	5.70631570478951	2.94355204622808	0.00934580109493809	0.126011844315331	-2.58564	up
ERRFI1	-1.20152	3.62061540746731	-2.94354	0.0093459493225195	0.126011844315331	-2.58566	down
LMX1A	-2.26544	1.92613270602494	-2.94299	0.00935688403631271	0.126011844315331	-2.58669	down
MRPS18C	1.80290334441937	1.18547785448257	2.94294487466773	0.00935771834544955	0.126011844315331	-2.58677	up
GSK3A	-0.866476	4.54843538029431	-2.94224	0.00937148771518642	0.126011844315331	-2.58808	down
FOXP3	-2.27013	2.82081475838346	-2.94199	0.00937645465377799	0.126011844315331	-2.58855	down
PIP5KL1	1.72893989676854	3.45459375064329	2.94157967509061	0.0093845678387317	0.126011844315331	-2.58932	up
TMC7	1.6553399463015	2.35715658842093	2.94153360363834	0.00938547523686404	0.126011844315331	-2.5894	up
CCDC24	-1.04193	4.99591331559113	-2.94116	0.00939275488925231	0.126011844315331	-2.59009	down
HNRPF	-0.68913	5.84938128656194	-2.94105	0.00939509160300162	0.126011844315331	-2.59031	down
Septin10	1.21022946764776	0.838830030756607	2.94001677722745	0.00941539756693297	0.126011844315331	-2.59223	up
LOC497190	2.15821732684183	2.35715378437602	2.93993391343083	0.00941703488795785	0.126011844315331	-2.59239	up
ELA2	1.61354187893782	8.0812705645712	2.93974914948131	0.00942068667100459	0.126011844315331	-2.59273	up
REEP5	-0.597665	10.2403651239618	-2.93974	0.00942088262499762	0.126011844315331	-2.59275	down
KRTAP10-5	-2.74158	3.55262665176251	-2.93939	0.0094278241158553	0.126011844315331	-2.5934	down
ARID4B	0.742973612992694	9.10070235044783	2.93920055041461	0.009431537629975	0.126011844315331	-2.59375	up
ALAS2	0.792492575615784	14.8744139112721	2.93918068540315	0.00943193077610698	0.126011844315331	-2.59379	up
CATSPER3	-2.87709	2.18184653387861	-2.93912	0.00943304164445392	0.126011844315331	-2.59389	down
LACRT	1.5753117486701	1.48350543292099	2.93901739450427	0.00943516305189663	0.126011844315331	-2.59409	up
ZNF630	-0.827606	4.53330003854527	-2.93725	0.00947030450931043	0.126390575439085	-2.59739	down
LDHD	-1.65727	0.966342167688668	-2.93616	0.00949189406243366	0.12658803026285	-2.59942	down
WFDC13	-2.39373	1.46375	-2.93167	0.0095816494114588	0.127439841752972	-2.60777	down
SEC14L1	0.668900284626467	10.6272764332276	2.93160018474993	0.00958312588137584	0.127439841752972	-2.60791	up
GPR82	1.74568325539761	1.38252982684316	2.9311224423947	0.00959273318711353	0.127459320025753	-2.6088	up
IPO13	-0.500918	6.27619932842598	-2.93074	0.0096003670837455	0.127459320025753	-2.60951	down
LCE2D	0.957006678544012	0.506650594523301	2.93005426658613	0.00961424791113104	0.127467474332737	-2.61079	up
UGT3A1	1.68721977765284	1.75561584445816	2.92979821250208	0.00961941221146625	0.127467474332737	-2.61126	up
C3orf45	-2.15944	2.47751865489895	-2.92945	0.00962646872770456	0.127470319023357	-2.61192	down
ADAMTS9	1.60250520993512	0.895699064048836	2.92822350761642	0.00965123149126895	0.127701216602287	-2.6142	up
FUNDC2	-0.958352	4.23941632463774	-2.92791	0.00965761441643616	0.127701216602287	-2.61478	down
TUBB4	-1.28687	4.8368427848357	-2.92721	0.00967182521097109	0.127798422344399	-2.61609	down
PAK6	-0.925314	3.44811036483794	-2.92682	0.00967977882898937	0.127802607933139	-2.61682	down
AMAC1	-2.18405	3.77393397058333	-2.92652	0.00968586132797983	0.127802607933139	-2.61738	down
MAPK7	-0.593967	6.81002018836026	-2.92584	0.00969955878479579	0.127846056275327	-2.61863	down
CTH	1.73905089411795	2.22245194020737	2.92567828451336	0.00970287819082775	0.127846056275327	-2.61893	up
KRTAP19-7	-1.83408	3.99558788083187	-2.92524	0.0097117799110265	0.127872912736632	-2.61975	down
HAPLN4	1.98796848155589	2.69330264712019	2.92471493158612	0.00972249624080918	0.127923606965053	-2.62073	up
ADPRH	-2.08901	5.10998499516163	-2.92361	0.00974501098902787	0.128038998403793	-2.62278	down
RBL1	2.09296995879302	2.85696160761121	2.92274777734948	0.00976267595624964	0.128180701720146	-2.62439	up
B3GNT1	2.30571431211374	3.55945253830148	2.92215333615365	0.00977484934149164	0.128250153578402	-2.62549	up
C14orf106	-0.752948	8.59831641656248	-2.92058	0.00980707434212038	0.128264445801688	-2.62841	down
IL22RA2	-2.03537	4.32245752686855	-2.92038	0.0098112939590844	0.128264445801688	-2.6288	down
FAM98B	-2.12281	3.79037189694621	-2.92008	0.00981738185244795	0.128264445801688	-2.62935	down
FBXO10	-1.92619	2.65449072726481	-2.91963	0.00982678268691702	0.128264445801688	-2.6302	down
EIF2C3	-0.753742	5.27104676136867	-2.91961	0.00982709076945314	0.128264445801688	-2.63022	down
ZNF8	-1.4017	4.25841134647742	-2.91942	0.00983101436341636	0.128264445801688	-2.63058	down
MMP19	1.92245125003804	1.99693650011274	2.91813296029663	0.00985756986844446	0.12844253754773	-2.63297	up
HSPBP1	2.27207639445056	2.40735140677595	2.91809023943774	0.00985845250889667	0.12844253754773	-2.63305	up
SNX25	2.04307482094932	4.22822744708643	2.91730440231533	0.00987470212540969	0.128564343325303	-2.63451	up
AGL	-0.702841	7.66541539297417	-2.91666	0.00988799649789126	0.128566403057035	-2.63571	down
FLJ32658	1.71000551497967	2.61655850528587	2.91639115303083	0.00989361910576061	0.128566403057035	-2.63621	up
SRD5A2	-2.1252	2.56617792373048	-2.9163	0.00989556234146251	0.128566403057035	-2.63639	down
ITIH1	-1.75762	3.80043134711522	-2.91563	0.00990951235759842	0.128657926644192	-2.63764	down
BTC	1.86223679894367	1.36643933494881	2.91480111641859	0.0099266391268996	0.128790538700046	-2.63917	up
PIK3C2A	2.26384618654688	2.19132111780987	2.9144008762476	0.00993496771262636	0.128799984315294	-2.63991	up
FAM64A	1.61970036085275	0.857488426333807	2.91410189811533	0.0099411935722931	0.128799984315294	-2.64047	up
SAMD9L	-0.818738	8.72973865521907	-2.9137	0.00994948269107474	0.128817798483262	-2.64121	down
GRHPR	-0.570281	6.51089022256716	-2.91298	0.00996449781541119	0.128922610277032	-2.64255	down
CBLN3	-1.09519	5.38108360859859	-2.91142	0.0099972060545448	0.129187689572208	-2.64545	down
FLJ36070	-1.64597	3.19360576797139	-2.91134	0.00999885397257928	0.129187689572208	-2.6456	down
AMAC1L2	2.13182918213301	2.03817753256958	2.91013646880042	0.0100241285010539	0.129334860182226	-2.64784	up
ZNF21	-1.32742	4.88796357927781	-2.9094	0.0100397063939702	0.129427882093604	-2.64922	down
KCTD8	-2.03203	3.25265768607853	-2.90913	0.0100452320061913	0.129427882093604	-2.64971	down
FLJ36208	1.39941613235957	4.19103170975924	2.90832839697193	0.0100621662768894	0.129502581863119	-2.6512	up
ELOVL3	-1.0092	3.45495067952576	-2.90815	0.0100659529423152	0.129502581863119	-2.65153	down
MTCH2	-1.10461	4.40213367936767	-2.90787	0.0100718824067231	0.129502581863119	-2.65206	down
GAL3ST1	-2.14658	1.78910033761407	-2.90638	0.0101032118078211	0.129619301306057	-2.65481	down
RUFY1	0.720753733404243	7.92697267304515	2.90617520696955	0.0101076476009227	0.129619301306057	-2.6552	up
THSD4	2.14566292343688	2.34605005985066	2.90526009595317	0.0101270377185972	0.129619301306057	-2.6569	up
PLCXD1	-0.536819	7.27951819807608	-2.90499	0.0101327574823765	0.129619301306057	-2.6574	down
ATP10A	-1.12034	4.78342015965374	-2.90409	0.0101519022730958	0.129619301306057	-2.65908	down
MAGEB3	-2.22074	3.78396802062816	-2.90406	0.0101525717176651	0.129619301306057	-2.65914	down
LOC221143	-0.613537	5.86890607206076	-2.90367	0.0101608025591338	0.129619301306057	-2.65985	down
MGC2408	-2.455	3.67257165967958	-2.90348	0.0101648833765703	0.129619301306057	-2.66021	down
THBS1	1.05317132883244	6.2410527895646	2.90324245801696	0.0101699168701232	0.129619301306057	-2.66065	up
AMY1B	1.2742654748795	0.808409799746158	2.90298172789259	0.0101754708026748	0.129619301306057	-2.66113	up
FGFR3	-1.56702	4.41895774568683	-2.90289	0.0101775280377533	0.129619301306057	-2.66131	down
IL1F9	1.53689673110977	1.17213826858661	2.90285201379008	0.0101782350003083	0.129619301306057	-2.66138	up
TBC1D24	2.26473188734098	2.77885185097279	2.90276436778227	0.0101801031431013	0.129619301306057	-2.66154	up
OR8J1	1.47984401478621	0.783446831357404	2.90236007609861	0.0101887247872419	0.129619301306057	-2.66229	up
SURB7	1.70254940897473	2.52657496743352	2.90200556128033	0.0101962907624703	0.129619301306057	-2.66295	up
TCF23	1.52030771603548	2.74238131795247	2.90196467444137	0.0101971637111878	0.129619301306057	-2.66302	up
EN1	1.81213822240525	1.50668124712126	2.90158039547522	0.0102053717546394	0.129619301306057	-2.66374	up
TRIM24	0.559640526398206	6.13662362666109	2.90154213115758	0.0102061894163484	0.129619301306057	-2.66381	up
CYP2B7P1	1.17473781751818	0.621920021039037	2.89871517478611	0.0102667743998747	0.130185748988215	-2.66906	up
EIF4EBP1	-1.6446	3.61237905568103	-2.89848	0.0102717541201587	0.130185748988215	-2.66949	down
PTGS2	-0.747589	10.1826126464655	-2.89616	0.0103218132670794	0.13022106716484	-2.6738	down
KIR3DL3	-0.797142	6.6313574651409	-2.89582	0.0103292493564257	0.13022106716484	-2.67444	down
PTH	-2.37204	1.66463954907528	-2.89535	0.0103393394775844	0.13022106716484	-2.6753	down
CTNND2	-1.91064	2.15924884311977	-2.89468	0.0103538226095172	0.13022106716484	-2.67655	down
EHHADH	1.63426742043045	1.0805086521103	2.8945921733921	0.0103557619249665	0.13022106716484	-2.67671	up
C18orf19	2.02739822829296	3.08355462351931	2.89379866266718	0.0103729741778719	0.13022106716484	-2.67818	up
KIR2DS5	-0.706447	6.54159534069967	-2.89371	0.0103749195493197	0.13022106716484	-2.67835	down
C14orf166B	1.37324757372493	0.727013421383788	2.89338929667712	0.0103818647062252	0.13022106716484	-2.67894	up
CRYAA	-2.3389	2.21703	-2.89295	0.0103913785773756	0.13022106716484	-2.67976	down
C9orf61	1.56207830820037	0.826982633753137	2.89279373655787	0.0103948121776796	0.13022106716484	-2.68005	up
ZNF417	1.32268948413256	5.00243918070063	2.89256786401028	0.0103997267452088	0.13022106716484	-2.68047	up
HTR6	-1.39142	4.60523268325707	-2.89256	0.010399817035639	0.13022106716484	-2.68048	down
MLYCD	-0.523917	5.58058371545627	-2.89251	0.0104009042691477	0.13022106716484	-2.68057	down
LPHN2	-2.77103	2.30486805996512	-2.89233	0.010404909893268	0.13022106716484	-2.68091	down
GPR97	2.27274609964771	6.75435215911227	2.89160920723187	0.0104206104625326	0.13022106716484	-2.68225	up
KEAP1	0.927428336302862	7.29464652113553	2.89146969686875	0.0104236529980854	0.13022106716484	-2.68251	up
KRTAP19-5	-3.09934	2.40044202310131	-2.89135	0.0104262029994866	0.13022106716484	-2.68272	down
CASP12	1.41205477915412	1.01879903767365	2.89127886793987	0.0104278161204131	0.13022106716484	-2.68286	up
ADCY8	1.68916155621707	1.44330167819756	2.8912562624698	0.0104283093881134	0.13022106716484	-2.6829	up
C1orf34	1.53411664191253	0.997857752055855	2.89054025741562	0.0104439448662311	0.130328959680342	-2.68423	up
ZNF706	-0.681192	5.98976229347838	-2.88913	0.0104747748003208	0.130549978383629	-2.68684	down
PGD	0.926235125256465	11.2086232796359	2.88906046801904	0.0104763313579021	0.130549978383629	-2.68698	up
C20orf86	-2.32087	3.42582343962132	-2.88877	0.0104826776695781	0.130549978383629	-2.68751	down
TESSP2	-1.58849	4.3025759638481	-2.88683	0.0105253562318494	0.130790633548697	-2.69112	down
NCAPG2	2.59742770051951	2.5666800600326	2.88676440924236	0.010526775746005	0.130790633548697	-2.69123	up
CYYR1	2.07626424729868	1.87638164293383	2.88661431102654	0.0105300816017951	0.130790633548697	-2.69151	up
WDR53	0.945460579291107	5.87092398853266	2.88445927397639	0.0105776567329919	0.131193243193305	-2.69551	up
HECW1	-2.32062	2.04288519837053	-2.88433	0.0105806240825461	0.131193243193305	-2.69576	down
DEXI	0.604757060798482	8.34736754853223	2.88418976725618	0.010583621089557	0.131193243193305	-2.69601	up
NDNL2	-1.12919	4.8993336118698	-2.8838	0.0105921806488977	0.131212046322881	-2.69673	down
FLJ14346	-3.0447	3.65503570598075	-2.88273	0.0106159666016126	0.131419318109398	-2.69871	down
SGCD	1.47747616119633	1.98687235410685	2.88187710981925	0.0106349360603974	0.131518892852453	-2.7003	up
SH3BP2	2.13412899694887	4.42125224797704	2.88130841467131	0.0106475916406656	0.131548594069788	-2.70135	up
KCNJ4	-2.49174	2.12220696756793	-2.88032	0.0106696859263365	0.131734207086531	-2.70319	down
RPS26L1	-2.10986	1.61897600764647	-2.87975	0.0106823060283459	0.131761441662187	-2.70424	down
CALML3	1.76112110824911	1.48310727873842	2.87958487765638	0.0106860360877873	0.131761441662187	-2.70455	up
USP9Y	2.27466674298822	2.36745885537455	2.87887889651975	0.0107018222503283	0.131814162595207	-2.70585	up
RIMS1	1.40578902190027	0.88642918735712	2.87876094997961	0.0107044618113117	0.131814162595207	-2.70607	up
FLT3	-1.18567	4.02134411933997	-2.87789	0.0107239816770299	0.131967306885564	-2.70769	down
RAB11B	1.39690646372885	4.07654603783129	2.87693068198696	0.0107455029883071	0.132134267451826	-2.70947	up
VCPIP1	-0.55828	7.99728628230209	-2.87665	0.0107517336405436	0.132134267451826	-2.70998	down
AMIGO1	-1.11452	4.45075266698302	-2.87509	0.0107870240992878	0.132357097863193	-2.71288	down
NEU3	1.54352142949057	2.71775930112462	2.87486040229447	0.0107921101358304	0.132357097863193	-2.7133	up
PDE8B	-0.682223	4.62994834254859	-2.87463	0.010797316036136	0.132357097863193	-2.71373	down
LOC654052	1.17709134636326	5.49170703455642	2.8745070157266	0.0108000853206285	0.132357097863193	-2.71396	up
WDR34	1.12811712899602	3.58508719197606	2.87427228029012	0.0108053859615649	0.132357097863193	-2.71439	up
ECE1	1.76195526122337	4.67350962282486	2.87319835853324	0.0108296687617475	0.132480340577884	-2.71638	up
ELAC1	2.00648095643815	2.82764001508603	2.87221167438855	0.0108520256647979	0.132528920855872	-2.71821	up
FGF14	-2.0484	2.15549203131982	-2.87213	0.0108538545685191	0.132528920855872	-2.71836	down
LOC402573	2.00675799865151	3.0887298896484	2.8717729032776	0.0108619819905325	0.132528920855872	-2.71902	up
TSPAN10	-1.10905	4.3348409509182	-2.87177	0.0108620934006181	0.132528920855872	-2.71903	down
DRB1	-0.589158	6.26553028060356	-2.87119	0.0108752873245898	0.132540223559097	-2.7201	down
IMPACT	1.93552457464014	1.90909094461037	2.87110090718482	0.0108772476958756	0.132540223559097	-2.72026	up
FETUB	1.61913818149208	2.70563984478235	2.87058095487971	0.0108890737093022	0.132597602796084	-2.72123	up
HIST1H2AB	-2.36348	1.83273705846454	-2.86931	0.010918132460168	0.132864615196205	-2.72359	down
KCNK5	-2.5296	2.6788740289114	-2.86815	0.0109445529172421	0.133099194126069	-2.72573	down
HIST1H3I	1.92778418179162	3.14720523315862	2.86782552147529	0.0109519529178674	0.133102305813951	-2.72633	up
TMEM41A	1.85800686857914	4.33276052381166	2.86699508489061	0.0109709725130623	0.133230107942572	-2.72787	up
CNTN4	-2.83839	3.49163504059971	-2.86647	0.0109830778704537	0.133230107942572	-2.72884	down
FLJ25477	1.79889317782968	2.19485769790108	2.86643049257402	0.010983921732585	0.133230107942572	-2.72891	up
ITM2B	-1.53138	4.13708056506378	-2.86603	0.0109931944246388	0.133255826496712	-2.72966	down
OR2C3	1.3835239963058	0.732453880397187	2.86560232718705	0.0110029429601669	0.133265172488232	-2.73045	up
KIAA1160	1.07914191025854	6.25944994048847	2.86496400080155	0.0110176257791266	0.133265172488232	-2.73163	up
HSF2BP	1.7668390724836	2.93532981645122	2.86477041699547	0.0110220823583381	0.133265172488232	-2.73198	up
ABCA12	-1.76464	3.43551631268741	-2.86444	0.0110296145146437	0.133265172488232	-2.73259	down
CFHR5	-2.41061	2.95853623952901	-2.86416	0.011036116568226	0.133265172488232	-2.73311	down
ZBTB3	-1.05171	5.69164104150708	-2.86413	0.0110368826766863	0.133265172488232	-2.73317	down
RAD18	1.83361381343779	1.3604486050949	2.86323237474202	0.0110575524880876	0.133428277464741	-2.73483	up
TAOK1	0.560173295429238	7.13152747911541	2.86254990328874	0.0110733269864969	0.133532139213867	-2.73609	up
TAS2R8	-2.63911	2.04654134710222	-2.86102	0.0111087107825053	0.133872180199778	-2.73892	down
HIST3H2A	1.11697202352905	6.61858508263706	2.85952387746942	0.0111435331437755	0.134130015030083	-2.74169	up
TPM1	0.754333120209742	7.75437953299061	2.85927038926926	0.0111494338179336	0.134130015030083	-2.74216	up
SNCA	0.902605730886471	12.8941408088826	2.85917290780919	0.0111517037883956	0.134130015030083	-2.74234	up
C14orf149	1.89941894069625	2.39449522414837	2.85875478700299	0.011161445306526	0.134160572584442	-2.74312	up
NPY6R	1.98502815542845	1.99311750608388	2.85771223520265	0.0111857709693146	0.134222837615005	-2.74504	up
CHRM1	-2.23632	1.33138149633808	-2.8577	0.0111861151504174	0.134222837615005	-2.74507	down
ENTPD5	0.521769300828804	5.02217173924851	2.85743485472456	0.0111922516863033	0.134222837615005	-2.74556	up
NYD-SP14	1.6869018475422	1.05830669585385	2.8572983412405	0.0111954425234135	0.134222837615005	-2.74581	up
CNTN6	1.48279978889715	2.5148480836824	2.8555913144174	0.0112354167335044	0.134476283384391	-2.74897	up
KMO	-1.33495	4.54930135837435	-2.855	0.0112493288453346	0.134476283384391	-2.75006	down
CCDC3	1.88256443491533	2.62941427462191	2.85493480299264	0.0112508273614975	0.134476283384391	-2.75018	up
KCNMA1	-1.80802	4.03496373490959	-2.85486	0.0112526716653033	0.134476283384391	-2.75033	down
SNF1LK	-0.986325	4.6714346461433	-2.85402	0.0112723523885388	0.134538883632841	-2.75187	down
ACOT8	1.64074447887678	4.89265448317133	2.85278532856396	0.0113014265498351	0.134799537804084	-2.75415	up
MRGPRF	1.87803886667485	1.64154540455525	2.85200949370302	0.011319744016774	0.134931638372691	-2.75559	up
GGTL4	1.88076651668179	2.90708508106029	2.85134644224054	0.0113354214658442	0.135032121055079	-2.75681	up
EPM2A	-1.22718	4.1503760826205	-2.84947	0.0113800110058299	0.135476667763334	-2.76029	down
MAP3K9	1.81920457965804	2.56921918753247	2.84908583700688	0.0113890304153998	0.135497462113227	-2.76099	up
ETV2	-2.43034	4.21340462601229	-2.84824	0.0114090462278972	0.13564897273258	-2.76255	down
POLG2	-1.50269	4.65991295581979	-2.84765	0.0114232076841062	0.135730728547566	-2.76365	down
PAPLN	-1.39967	0.65866836377348	-2.84676	0.0114443399626617	0.135895154776514	-2.76528	down
MPHOSPH6	1.93125975618338	3.79087692116621	2.84606736482507	0.011460994872573	0.1358966362423	-2.76657	up
ZNF182	0.991303367187268	6.02492405240996	2.84605478555814	0.0114612956991299	0.1358966362423	-2.76659	up
FXYD4	-2.19541	1.50257575292336	-2.84584	0.0114663470652619	0.1358966362423	-2.76698	down
PTX3	1.10195744056662	0.699139160560677	2.84490414846202	0.0114888449554116	0.136076713518292	-2.76872	up
ZNF157	-2.68441	2.28671632553646	-2.84422	0.0115052144717421	0.136097556078112	-2.76998	down
ATP2B4	0.611785184006557	9.11616545075553	2.84371944253579	0.0115172769304602	0.136104972507621	-2.77091	up
LRRC32	1.82550485068638	1.30232633052351	2.84346318402518	0.0115234358853688	0.136104972507621	-2.77138	up
SLC25A36	1.66470549896365	4.83546603030978	2.84315066851002	0.0115309512472482	0.136104972507621	-2.77196	up
GCK	-2.68879	2.09901875162881	-2.84289	0.0115372955208602	0.136104972507621	-2.77244	down
B3GALT2	-1.88459	3.38009620045328	-2.84258	0.0115447904037532	0.136104972507621	-2.77302	down
AMN	2.03085780889417	1.94108189368259	2.84237299982134	0.0115496732078014	0.136104972507621	-2.77339	up
CREM	1.14350460001536	0.605384788243424	2.84138704228317	0.011573451942809	0.136200558502584	-2.77521	up
MAP3K12	-1.50468	5.25065045086072	-2.84112	0.0115800099547748	0.136200558502584	-2.77572	down
PET112L	-0.597269	6.28606136488073	-2.84097	0.0115835068251123	0.136200558502584	-2.77598	down
KIAA1754L	-1.08096	5.06363605001823	-2.84083	0.0115870262050666	0.136200558502584	-2.77625	down
ZFYVE9	1.28580422825643	0.680719885547521	2.84048635695888	0.0115952155706763	0.136210883541784	-2.77688	up
NOXO1	-0.97296	3.81142613867067	-2.83985	0.0116107000101771	0.136246084171317	-2.77806	down
HM13	1.73232193242712	6.7078508460761	2.83975826037647	0.011612837832862	0.136246084171317	-2.77822	up
IHPK3	-1.04984	4.76646923329211	-2.83766	0.0116637880518008	0.136507541337367	-2.7821	down
PSMD11	-1.11882	5.17592601319597	-2.83763	0.0116644305624544	0.136507541337367	-2.78215	down
LSG1	-0.711064	6.15870950028405	-2.83712	0.0116769036868069	0.136567729183239	-2.78309	down
LZTR2	-2.49168	2.30234415036319	-2.83575	0.0117103051187972	0.136844426433071	-2.78562	down
ATRX	1.73816505341956	1.82390351862353	2.83554788968388	0.0117152520079839	0.136844426433071	-2.78599	up
bA9F11.1	-2.09604	1.32560689109392	-2.83463	0.0117375834726437	0.136887961458941	-2.78768	down
SYNJ2	1.68553630111878	4.60596861230743	2.83419406029395	0.0117483683308919	0.136887961458941	-2.78849	up
SYPL2	-1.42538	0.670768546934605	-2.83236	0.0117932730703652	0.137239519409104	-2.79187	down
LAT1-3TM	-0.531305	7.29420716923317	-2.83183	0.011806529980666	0.137263659411613	-2.79286	down
LOC375323	1.89615372394762	2.70618578577221	2.8316809525764	0.0118100824452158	0.137263659411613	-2.79313	up
MAGEA3	1.68610563454739	1.59444608277978	2.8311514696466	0.0118231248675647	0.137276106030819	-2.79411	up
CD84	-1.45396	5.51292100890533	-2.83099	0.0118271502351233	0.137276106030819	-2.79441	down
AADACL2	1.22936496595678	0.650840276094766	2.83057137529331	0.0118374299746695	0.137276106030819	-2.79518	up
HIRA	-1.68447	4.47158949498476	-2.83044	0.0118406259670187	0.137276106030819	-2.79541	down
IQCF2	1.60135092045634	0.943465860007552	2.82895180769262	0.0118774571945925	0.13761564499177	-2.79816	up
KCNS1	-1.94841	2.75180238471355	-2.82852	0.0118880854933491	0.13761564499177	-2.79895	down
OR5W2	-1.87335	1.3292951361052	-2.82746	0.0119144868231855	0.13761564499177	-2.80092	down
OR51L1	-1.28367	0.60408002849169	-2.8272	0.0119209282834942	0.13761564499177	-2.8014	down
ENAH	-1.3455	0.814539719060486	-2.82717	0.0119216172517158	0.13761564499177	-2.80145	down
NFYA	1.50748841793725	5.11655925848023	2.82656302738849	0.0119367345160327	0.137704830197031	-2.80257	up
MGAT4A	-0.54817	7.0978919541804	-2.82584	0.0119546226824505	0.13782129533883	-2.80389	down
CASKIN2	-2.88077	2.44284016457527	-2.82511	0.0119729930507627	0.13782129533883	-2.80525	down
LOC643298	1.73845264633298	2.96475805062936	2.82494787418205	0.0119769764931961	0.13782129533883	-2.80555	up
WWP1	-1.77095	1.44571690156964	-2.82404	0.0119996881301008	0.13782129533883	-2.80722	down
SMAD1	1.61381198273072	2.86845460873903	2.8234848427738	0.0120135416077965	0.13782129533883	-2.80824	up
FOXA3	1.53007059950081	1.01979636434539	2.82330298461241	0.0120180942762592	0.13782129533883	-2.80858	up
C13orf16	1.1445983732533	0.60596384466351	2.82312560412252	0.0120225364581117	0.13782129533883	-2.80891	up
SEMA3B	-1.52202	3.48091428948336	-2.8229	0.0120282017186913	0.13782129533883	-2.80932	down
SLC1A7	-1.14892	4.73251073400489	-2.82207	0.0120490884294271	0.137975763078461	-2.81086	down
GRB2	1.39204824517807	9.01831	2.82117968012713	0.0120713731243812	0.138146039729942	-2.81249	up
SLC4A11	1.96821532207757	2.27034203582866	2.82057646723344	0.0120865508305813	0.138234824140307	-2.8136	up
TMEM129	-0.991425	4.55991477824365	-2.81948	0.0121142064138826	0.138406543813863	-2.81562	down
CTSD	0.740461986414175	9.69777814498352	2.81939139302804	0.0121164227878488	0.138406543813863	-2.81579	up
SPRR2G	-1.65983	2.77961505237854	-2.81836	0.0121423941359639	0.13861729395123	-2.81768	down
GALNT17	1.49420521469543	1.18117674466481	2.81805318421205	0.0121502406433559	0.13861729395123	-2.81825	up
AQP3	-3.16732	3.06250875526752	-2.81765	0.012160437158479	0.13861729395123	-2.81899	down
FLJ45422	-2.00701	3.84498566893332	-2.81743	0.012165925250893	0.13861729395123	-2.81939	down
SECTM1	-0.970934	5.01739067455776	-2.8168	0.0121820395284944	0.13861729395123	-2.82056	down
MGC34761	-1.73316	4.12344217767607	-2.8166	0.0121869533300475	0.13861729395123	-2.82092	down
C17orf64	-1.17751	4.44404234204639	-2.81567	0.0122106573529188	0.138747413111796	-2.82264	down
PEX7	-0.781236	4.98359362282308	-2.81528	0.01222073452399	0.138747413111796	-2.82337	down
ERCC4	0.764696877093904	4.16598638189101	2.81440028269242	0.0122430184714979	0.138915759526479	-2.82498	up
PIP5K2C	-0.564188	6.06965207018891	-2.81377	0.0122591863495582	0.138988320779657	-2.82615	down
FLJ10781	-2.16639	2.87791405117238	-2.81292	0.012280777540214	0.139073855429651	-2.8277	down
HOXD4	-1.35916	3.97430803822118	-2.81269	0.0122868104791587	0.139073855429651	-2.82814	down
ZFP42	-1.2617	4.01835756881318	-2.81092	0.0123319437410624	0.139328954628086	-2.83138	down
VARS	-0.555829	7.74607955197923	-2.81078	0.0123357442272049	0.139328954628086	-2.83165	down
UBAP1	0.550916153382035	9.91652326378744	2.81069732544489	0.012337766767721	0.139328954628086	-2.8318	up
F13A1	1.10399090100467	8.96014572168545	2.8103395095125	0.0123469597505761	0.139331439801928	-2.83246	up
ZNF322A	-1.77349	4.82844986344846	-2.8091	0.0123787498754528	0.139605622838717	-2.83473	down
RNASE1	-1.63744	3.33127266222061	-2.80874	0.0123880300725181	0.13962576423538	-2.83539	down
KCNH7	-2.40537	1.88965569569699	-2.80842	0.012396437108478	0.139636045808981	-2.83599	down
SH2D4B	-1.57709	1.0499124758671	-2.80801	0.0124070792601455	0.139671476553336	-2.83675	down
PHOSPHO1	0.779066463565872	8.68531275762682	2.80763412759134	0.0124166808950019	0.139695158064481	-2.83744	up
LIMS1	1.88496301099496	7.73764633420998	2.80630773366913	0.0124510026595995	0.139889117384726	-2.83988	up
C10orf81	1.4969667101675	1.84418248735896	2.80603516728965	0.0124580669369501	0.139889117384726	-2.84038	up
MGC2474	-1.68818	3.24883751647489	-2.80581	0.0124639544232003	0.139889117384726	-2.8408	down
CD2AP	-0.788795	4.48749188981575	-2.80476	0.0124911417578365	0.140026564560694	-2.84272	down
MGC11257	-0.612869	9.90183173681733	-2.80476	0.0124912323707731	0.140026564560694	-2.84273	down
NNMT	0.609481542380547	6.02486662765745	2.80422459112258	0.0125050912399372	0.140097627715736	-2.84371	up
FBF1	1.88616880115234	3.0374479281258	2.8032602446306	0.0125302072344399	0.14011169137933	-2.84548	up
TTMA	1.49567547621262	1.48133008666449	2.80314896672434	0.0125331085558869	0.14011169137933	-2.84569	up
PCDH19	1.52329023291807	0.978761723275106	2.80302168369362	0.0125364279710881	0.14011169137933	-2.84592	up
PHC2	1.41617499592872	8.05817695420278	2.80265446087059	0.0125460095408316	0.140134714481555	-2.8466	up
ANP32A	1.24325645485772	6.25199625448952	2.80230383508216	0.0125551646659593	0.140152949605445	-2.84724	up
CDK3	1.81037136119171	3.04224109371267	2.80156320317389	0.012574524396981	0.140167982508259	-2.8486	up
SIGIRR	-0.696858	7.48121564005344	-2.80141	0.0125786130862822	0.140167982508259	-2.84889	down
SDCCAG8	1.36897407964998	3.54073907009939	2.80103426974658	0.01258836809592	0.140167982508259	-2.84958	up
PLCXD2	-2.09154	1.23232578085223	-2.80038	0.0126055490396985	0.140167982508259	-2.85078	down
LOC653980	1.89836215297199	2.35051146051097	2.79972086902767	0.0126228072680628	0.140167982508259	-2.85199	up
C14orf50	1.90478976447524	1.77560605107328	2.79961328140761	0.012625632394363	0.140167982508259	-2.85219	up
SPFH2	-0.754507	5.88717195868766	-2.79926	0.0126348241011749	0.140167982508259	-2.85283	down
TRPV4	1.41659265143462	1.09828536070174	2.79919823110307	0.0126365368608442	0.140167982508259	-2.85295	up
MRPL16	-0.832506	5.88909198814743	-2.79902	0.0126411906598923	0.140167982508259	-2.85328	down
CDC7	-1.76436	4.22958503741023	-2.79881	0.0126467918306254	0.140167982508259	-2.85367	down
NMNAT1	1.54895659720176	4.44356486449523	2.79712754392915	0.0126910753700723	0.140383742538475	-2.85676	up
IFT88	2.12183193510804	3.03431346995808	2.79688641178005	0.0126974411606346	0.140383742538475	-2.8572	up
C19orf26	-2.03508	4.56092609220112	-2.79673	0.012701677861934	0.140383742538475	-2.8575	down
HIST1H4F	1.67715533504292	1.24138314368812	2.79664059640033	0.0127039337620025	0.140383742538475	-2.85765	up
GPR125	-1.64589	4.54821943347007	-2.79631	0.0127127477207694	0.140397867685628	-2.85827	down
LOC219854	-0.552798	7.91398166589036	-2.79413	0.0127704588030799	0.140784862698333	-2.86227	down
BAALC	-1.07457	4.18473067326594	-2.79347	0.0127879287010519	0.140846045195435	-2.86348	down
DLX3	-1.92327	3.84826687675114	-2.79335	0.0127911281450634	0.140846045195435	-2.8637	down
IFNA5	-2.46258	2.00917018983667	-2.79281	0.0128053917640798	0.140919819230106	-2.86469	down
SCARF1	-2.04165	3.81618398191819	-2.7917	0.0128349917628217	0.141137793376305	-2.86673	down
RSPO1	-1.85922	1.34607464622901	-2.7915	0.0128403499421844	0.141137793376305	-2.86709	down
SHC3	-2.55761	2.93437656509663	-2.7908	0.0128592767329689	0.141262491044778	-2.8684	down
LOC260339	2.05252109306001	3.01301961771489	2.78909041803507	0.0129049223205668	0.141413821180977	-2.87153	up
C9orf82	-0.610982	5.44816875595815	-2.78908	0.0129050872809739	0.141413821180977	-2.87154	down
LOC653655	-2.87457	2.73123938863741	-2.789	0.0129072656099004	0.141413821180977	-2.87169	down
RBMX	0.50426075901742	8.10170093434014	2.78886374443091	0.0129110036943182	0.141413821180977	-2.87194	up
ABCC10	-0.61911	5.74683413966447	-2.78828	0.0129266350562229	0.141501843556104	-2.87301	down
LOC338328	1.64895455585876	1.65370092488917	2.78712471142943	0.0129577519600816	0.141759176023652	-2.87514	up
GEMIN7	-2.23622	2.75620784349545	-2.78608	0.0129858114431237	0.141982777580304	-2.87705	down
NANOS2	-2.07547	1.52317908170369	-2.78556	0.0129999221527056	0.142053694795929	-2.87801	down
LETM2	1.45311406952095	3.76655486713728	2.78513469129869	0.0130114477439075	0.142096297137597	-2.87879	up
CST2	-2.88303	2.3180129816803	-2.78408	0.0130400025018861	0.142219245028401	-2.88073	down
CSPG2	0.559465853131959	10.4490215134143	2.78403569536437	0.0130411934573677	0.142219245028401	-2.88081	up
LIN10	0.810487451398937	5.84667676474204	2.78387286548301	0.0130456062344231	0.142219245028401	-2.88111	up
CHRNE	-1.0325	3.44423022860524	-2.78295	0.0130705503268219	0.142241982047057	-2.88279	down
RNF183	-1.56577	3.9344888732698	-2.78291	0.0130716245541362	0.142241982047057	-2.88287	down
PLCL1	-2.0738	3.90964450577838	-2.78267	0.0130782306503467	0.142241982047057	-2.88331	down
PANK3	1.46528176022048	3.62087647349404	2.78037192065309	0.0131408331419451	0.142648678694043	-2.88753	up
LYPD4	1.47069924666828	1.11710129037726	2.78015217492884	0.0131468326289958	0.142648678694043	-2.88794	up
LOC388135	1.46954398297858	1.43920935144314	2.78013243280597	0.0131473717568883	0.142648678694043	-2.88797	up
F5	0.770245734830813	7.33947211875579	2.77989320554636	0.0131539063923764	0.142648678694043	-2.88841	up
ARHGAP6	1.61352111422292	2.39526462605592	2.77866732607704	0.0131874412446202	0.142846056877046	-2.89066	up
POU6F1	-1.69544	4.23375259586252	-2.77745	0.0132209419267819	0.143125722857567	-2.8929	down
HSPA1A	0.550824622510085	11.6991561442814	2.77673864801775	0.0132403687748307	0.143241389995788	-2.8942	up
ZNF673	-2.14799	2.92836817762308	-2.7765	0.0132470031110914	0.143241389995788	-2.89464	down
PGA5	-2.38896	2.68654726896264	-2.77565	0.013270381470606	0.14341094963971	-2.8962	down
MGC34646	1.11072633802011	0.588031590716529	2.77467033227371	0.0132973560862785	0.143495308088785	-2.89799	up
LOC648303	-2.36461	1.74638597534175	-2.77434	0.0133065448336683	0.143495308088785	-2.8986	down
LOC401072	1.64742057593054	1.24352054110873	2.77421598422204	0.0133099061895418	0.143495308088785	-2.89882	up
CTGLF4	-2.60441	3.97204948066146	-2.77359	0.0133273521404553	0.143495308088785	-2.89998	down
C1orf74	-1.52536	4.23012231684574	-2.77349	0.0133298561360309	0.143495308088785	-2.90015	down
TRDMT1	-0.879204	4.92450335032814	-2.77341	0.013332101245327	0.143495308088785	-2.90029	down
OR2T4	-1.30742	0.615257404533544	-2.77288	0.0133469002797071	0.143571650757058	-2.90127	down
HDLBP	0.800181950560434	4.68416241059606	2.77220792506592	0.0133655102588918	0.143688875726148	-2.9025	up
ATP2B3	-2.12022	3.50106340737921	-2.77136	0.013389014226045	0.14378616442386	-2.90406	down
SLN	1.4951370032277	0.885100773481346	2.77132625253293	0.0133899949157532	0.14378616442386	-2.90412	up
C10orf90	-1.1822	0.556327531021834	-2.77058	0.0134107575157253	0.143829053856767	-2.90549	down
MRPL42P5	1.7582038128271	1.90094119141647	2.77057600350323	0.0134108639244823	0.143829053856767	-2.9055	up
RASGEF1C	1.54512075172319	1.73120810739664	2.77007316549516	0.013424868480324	0.143829053856767	-2.90642	up
FAM77D	1.45963977275523	3.61531117672145	2.76975248559415	0.0134338071120041	0.143837030132391	-2.90701	up
TRIM50A	1.06138361583709	0.561908973090223	2.76949266392609	0.0134410535913528	0.143837030132391	-2.90748	up
TRAF1	2.17670404592195	2.45879395513887	2.76887968304639	0.0134581646982439	0.143855322101837	-2.9086	up
TMPRSS11B	1.57279754374978	0.849845463630391	2.76887822275527	0.0134582054867426	0.143855322101837	-2.90861	up
SNX9	1.55810951526269	0.982760808809473	2.76848420557762	0.0134692154372372	0.143890454593559	-2.90933	up
DKFZP564J102	1.50379653067918	0.79612757506545	2.76797950943165	0.0134833307623342	0.143935212333204	-2.91025	up
SMN2	-1.17589	4.58047477721687	-2.76731	0.0135020185581768	0.143935212333204	-2.91148	down
TARS	0.551346209266991	7.37580836154239	2.76723294985071	0.0135042366823965	0.143935212333204	-2.91162	up
SFTPB	2.0137338673626	2.2611455586637	2.76718650253705	0.0135055383798527	0.143935212333204	-2.91171	up
EHMT1	1.97117513471237	2.77270644078596	2.76667937781411	0.0135197585520427	0.143935212333204	-2.91264	up
NFIC	-1.77095	3.08201270390893	-2.76636	0.0135288469046016	0.143942029179706	-2.91323	down
C14orf105	1.45551113774738	0.920768952630112	2.76598884286773	0.0135391449113943	0.143942029179706	-2.9139	up
MGC4655	1.56492615362405	0.828490316624496	2.76583111878192	0.0135435766814463	0.143942029179706	-2.91419	up
PPP5C	-3.25779	3.51043340658468	-2.765	0.0135669272907322	0.14410799450036	-2.91571	down
DDI1	-1.39215	4.17141688122999	-2.76459	0.0135784448404031	0.144148151465271	-2.91646	down
CAMKK2	-1.86953	5.00997792233382	-2.76403	0.0135941973586569	0.14423319532411	-2.91748	down
ABCG8	1.38162208495825	1.05474754551625	2.76360072946125	0.0136063966795942	0.144280464733932	-2.91828	up
C14orf152	1.38880466963606	0.735249530983796	2.76329936558784	0.0136149062580412	0.144288577072562	-2.91883	up
NOX1	1.89899471230341	2.29864108767717	2.76254336585292	0.0136362759302501	0.144432891902496	-2.92021	up
OR7A17	-2.2484	3.7433800930514	-2.76165	0.0136614989187359	0.144617833156232	-2.92184	down
PTPRF	0.965632095626887	4.32098326420479	2.76119002557839	0.0136746112886839	0.144639273703047	-2.92269	up
BLOC1S2	2.04338177652298	2.45200790996182	2.7610335263206	0.0136790510581701	0.144639273703047	-2.92298	up
KIAA1706	0.595495791162362	6.26510783643531	2.75900435972601	0.013736743014135	0.144890423913922	-2.92669	up
MAB21L1	-1.78161	3.53020926789217	-2.75891	0.0137394078126832	0.144890423913922	-2.92686	down
SLC5A2	1.08433603382394	0.574060253200908	2.7586417678797	0.0137470766655281	0.144890423913922	-2.92736	up
CREG1	0.553631794145437	9.08469273682508	2.75851884797787	0.0137505815100326	0.144890423913922	-2.92758	up
NALP12	0.654922107983664	9.80539656121019	2.75817272961987	0.0137604550938839	0.144890423913922	-2.92821	up
C20orf74	-2.19972	4.03096541285325	-2.75805	0.0137640567699572	0.144890423913922	-2.92844	down
PLXNA3	-0.615387	6.44125766379827	-2.75801	0.0137650179983705	0.144890423913922	-2.92851	down
PCDHA1	-1.98078	1.57764631656008	-2.75712	0.0137906547141086	0.145028372795455	-2.93015	down
KLF17	-2.18653	1.73421414179018	-2.75701	0.0137936920505365	0.145028372795455	-2.93034	down
FAM55A	1.30990306761808	0.693478094621334	2.75651459725723	0.0138078508662657	0.14509535786204	-2.93125	up
C2orf24	0.605709237519989	9.46969122152329	2.75603065605544	0.0138217133990744	0.145159155771226	-2.93213	up
EPB41L1	-1.91273	2.65733618181394	-2.75528	0.0138432946622175	0.145245760034586	-2.93351	down
PTK9	-1.44544	3.11000025312476	-2.75507	0.0138493742250341	0.145245760034586	-2.9339	down
LYG2	-2.09987	2.02102589890847	-2.75449	0.0138659385804622	0.145245760034586	-2.93495	down
PTPN4	-0.548726	8.77507318091076	-2.75448	0.0138663226047929	0.145245760034586	-2.93498	down
LOC647649	1.34458278381524	0.711837944372774	2.75376027752292	0.0138869278565993	0.145245760034586	-2.93629	up
YKT6	-2.74398	3.37652387359498	-2.75333	0.0138993056120009	0.145245760034586	-2.93707	down
ALS2CR12	-2.61908	2.17480600317704	-2.75312	0.0139054589056406	0.145245760034586	-2.93746	down
KIAA1688	-1.68088	1.07821834366136	-2.75305	0.0139072865613763	0.145245760034586	-2.93758	down
SLC30A2	1.25219371470524	0.86104639684586	2.75289167786143	0.0139119559017849	0.145245760034586	-2.93788	up
LOC51136	1.12619407447831	5.20694661880926	2.75285041572191	0.0139131459202208	0.145245760034586	-2.93795	up
DNAH17	1.75071628593948	0.926849798438548	2.75276135663311	0.0139157147582918	0.145245760034586	-2.93812	up
SLC22A8	-1.4157	0.785145059103265	-2.75198	0.0139383114206961	0.145314869960915	-2.93955	down
FKSG44	1.3961595354827	0.993596272207179	2.75172175962342	0.0139457349304984	0.145314869960915	-2.94002	up
FLJ46266	1.22170571517323	0.646785378621122	2.75108370005441	0.0139641909069139	0.145425847281561	-2.94118	up
ABC1	-0.665833	5.75505850101401	-2.75036	0.0139851214814412	0.145514729013841	-2.94251	down
CLEC2B	-0.573114	7.06826752234499	-2.75024	0.0139887076065877	0.145514729013841	-2.94273	down
PGDS	1.59841	0.961964922868172	2.74998050158933	0.0139961566417693	0.145514729013841	-2.9432	up
LOC126248	-2.53612	2.85192741584475	-2.7497	0.0140041597419702	0.145516731819658	-2.94371	down
RAB30	2.12616875721077	2.24319832971761	2.74933397243554	0.0140149229081547	0.145547396154867	-2.94438	up
CRYGN	-2.60817	3.01930898335539	-2.74893	0.0140268007376955	0.145589595846242	-2.94513	down
SYT13	1.17604368803463	0.707370352392705	2.74727147080992	0.0140749516060513	0.145927306474276	-2.94815	up
ZNF645	-1.47529	1.13949639632749	-2.74472	0.0141496507093343	0.146538155845251	-2.95282	down
GBP7	1.28591207878202	0.786776596203965	2.74361760141475	0.0141819053764303	0.146790599482373	-2.95483	up
NAALADL1	-0.603725	6.44148164544315	-2.74284	0.0142047392058853	0.146916493978352	-2.95625	down
NCOR1	1.14928738778323	6.43825483450777	2.74254277283834	0.0142135158109548	0.146916493978352	-2.9568	up
DEFB125	1.21903230333131	3.34348914329442	2.74235231526156	0.0142191241930381	0.146916493978352	-2.95714	up
C21orf34	-1.43122	3.44070284115124	-2.74199	0.0142298383958218	0.146916493978352	-2.95781	down
PKD1L3	-2.07745	3.16049137370407	-2.74186	0.0142334964108703	0.146916493978352	-2.95803	down
CAMP	1.33089788802463	10.584526277058	2.74146527071638	0.0142452729821056	0.146948664660848	-2.95876	up
CHST4	1.42025829831892	0.751901452051195	2.74096814172139	0.0142599478692494	0.146948664660848	-2.95967	up
NXF3	-1.52052	3.12687408986447	-2.74096	0.0142602751171067	0.146948664660848	-2.95969	down
OR6N2	-1.94602	2.65309485531319	-2.74039	0.0142770543375543	0.147031723835409	-2.96073	down
C3orf62	0.553984239515503	6.9425853930902	2.73923145557489	0.0143113279365043	0.147230453221983	-2.96284	up
LOC126147	-1.52393	0.782139492130456	-2.73856	0.0143313452432834	0.147287474745679	-2.96408	down
K6IRS4	-1.97195	1.37559419210143	-2.73833	0.0143379416919915	0.147287474745679	-2.96448	down
TMEM70	-0.9189	5.89284207315291	-2.73723	0.0143707337486785	0.147287474745679	-2.9665	down
TOR2A	1.29375831132073	4.93665450014304	2.73712261486389	0.0143739579287089	0.147287474745679	-2.9667	up
AKAP1	1.6754214697567	3.62614711075691	2.73663379937317	0.0143885127818183	0.147287474745679	-2.96759	up
SLC25A14	-0.589473	6.53957673503816	-2.73656	0.0143907366695716	0.147287474745679	-2.96772	down
KIAA0265	1.61931626149008	1.31058997169956	2.73618490662297	0.0144018914029666	0.147287474745679	-2.96841	up
SLCO2B1	1.34062833857818	0.996342133194869	2.7361198541406	0.0144038311946019	0.147287474745679	-2.96853	up
CDKL5	1.4948175403203	2.13375373932395	2.73570174194657	0.0144163048338879	0.147334160921649	-2.96929	up
CDC42BPA	-1.40222	3.55204210252134	-2.73499	0.0144376636821658	0.147396275382877	-2.9706	down
RNU2	1.90335312659683	2.55485427138815	2.73468661606332	0.0144466326131874	0.147396275382877	-2.97114	up
PIG38	-2.87335	2.61903216710905	-2.73405	0.0144657428669544	0.147396275382877	-2.97231	down
FAM19A3	-2.49163	3.00477255927786	-2.73393	0.0144691615084177	0.147396275382877	-2.97252	down
XDH	-2.01815	1.56794805586324	-2.73365	0.014477762006906	0.147396275382877	-2.97304	down
TIMM13	-3.22037	3.54245831185519	-2.73272	0.0145056563361797	0.147552626659416	-2.97474	down
GGT1	1.77663927204076	3.70654127959385	2.7326068685582	0.0145089588342037	0.147552626659416	-2.97494	up
LOC91614	1.86693851380678	2.36171579070762	2.73216835029254	0.0145221334246021	0.147606038098069	-2.97574	up
FLJ45983	-2.41224	2.2165407617503	-2.73179	0.0145334600182213	0.147640618102225	-2.97643	down
PCYT2	-1.76762	4.66262725938825	-2.73071	0.0145659022626876	0.14776253982236	-2.97839	down
ASPA	-1.41005	0.738895282905549	-2.73066	0.0145676263391754	0.14776253982236	-2.9785	down
WDR26	0.571171853712295	8.09628708788303	2.73060303693727	0.0145692547718145	0.14776253982236	-2.97859	up
MRFAP1	0.608642173164702	10.5680544672405	2.72851497301713	0.014632341848817	0.14827315645962	-2.9824	up
CSDA	0.556789869449254	14.3392361510858	2.72841007958512	0.014635517939415	0.14827315645962	-2.9826	up
CCNC	-0.559131	5.00688104239643	-2.72814	0.0146438388571017	0.14827682703623	-2.9831	down
OR51F2	1.4672421792392	0.776775271361932	2.72749618693803	0.0146632179740147	0.148310425926494	-2.98426	up
LOC388335	1.95208607930398	2.07521579238843	2.72702702017949	0.0146774579827897	0.148310425926494	-2.98512	up
ESM1	-1.88605	2.24302780525758	-2.72687	0.0146821607366514	0.148310425926494	-2.9854	down
C6orf134	-0.96957	3.65381038309136	-2.72663	0.0146894474541232	0.148310425926494	-2.98584	down
OR9G9	1.40350299900562	0.988465264970424	2.72645230972761	0.0146949195566694	0.148310425926494	-2.98617	up
C1orf109	1.8648885340376	5.01435289195821	2.72607600998049	0.0147063635946421	0.148345565853696	-2.98685	up
ADRB3	-1.49943	3.11908453831262	-2.72565	0.0147194074815217	0.148393067321948	-2.98763	down
FAIM	-2.60059	2.85393429356114	-2.72501	0.0147389804646712	0.14843348380394	-2.9888	down
MFAP2	-2.39499	1.97833385743784	-2.7237	0.0147789626130222	0.148755727954196	-2.99119	down
RAB32	0.58865050480677	9.86143561514253	2.72299230044298	0.0148004690621375	0.148891759771427	-2.99247	up
ZNF646	0.628647224620003	5.63578321511419	2.72204286573965	0.0148295593875638	0.148997541123066	-2.9942	up
C14orf1	-2.15589	4.75502459710488	-2.72184	0.0148357592738788	0.148997541123066	-2.99457	down
CSPG3	-0.943363	5.8663474576375	-2.72169	0.0148404712171578	0.148997541123066	-2.99485	down
PEX11A	-1.05172	5.09477681718659	-2.72161	0.0148429733414423	0.148997541123066	-2.995	down
OR10Q1	1.6123867440962	1.80573840619278	2.72102320599633	0.0148608626353378	0.149067261953352	-2.99606	up
AGR2	-2.52215	3.60577866738506	-2.72086	0.0148659209226197	0.149067261953352	-2.99636	down
PDE6H	-0.934005	4.15656917315616	-2.72015	0.0148877410613181	0.149205757780214	-2.99766	down
CACNG4	1.94812607827338	1.69628601082555	2.71903557346181	0.0149220651583367	0.14946935266934	-2.99968	up
HEMK1	-0.553976	5.05832810538204	-2.71869	0.014932859775456	0.14949710396374	-3.00032	down
PRSSL1	-2.21954	4.02473135160219	-2.71814	0.014949743769452	0.149585755192621	-3.00132	down
PCDH9	-2.01957	4.66138677608476	-2.71778	0.0149607468510015	0.14960942564836	-3.00197	down
PCDH11Y	-1.52824	1.67365553991584	-2.71726	0.0149769868198245	0.14960942564836	-3.00292	down
FLJ37464	-1.01615	4.86667999315009	-2.7171	0.0149819591091207	0.14960942564836	-3.00321	down
S100A5	-2.03834	3.54203092643539	-2.71679	0.0149915461895712	0.14960942564836	-3.00378	down
GPRC5B	-1.12512	4.49653502572682	-2.71558	0.0150289016020096	0.14960942564836	-3.00597	down
DRAP1	-0.699213	10.8346422710503	-2.71542	0.0150339059547379	0.14960942564836	-3.00626	down
SCRT2	-1.9535	2.12277997473092	-2.71495	0.0150486348343206	0.14960942564836	-3.00713	down
C3orf65	1.46136289772695	0.773662710561328	2.7147431763049	0.0150550633340109	0.14960942564836	-3.0075	up
SLC6A8	1.28904346849953	8.3881327276418	2.71433754772465	0.0150676903536933	0.14960942564836	-3.00824	up
PARP9	-0.557257	6.90726401320569	-2.71363	0.0150896322318965	0.14960942564836	-3.00952	down
ROPN1L	0.699215655929142	7.67584368167985	2.71289497691852	0.0151126794328801	0.14960942564836	-3.01087	up
TMF1	0.749076349537499	5.88956362258497	2.71264433637666	0.0151205092516461	0.14960942564836	-3.01133	up
GLRA1	2.03449065858706	2.2138453104304	2.71219250946013	0.0151346338322328	0.14960942564836	-3.01215	up
ZNF432	-0.602603	5.22585373946823	-2.71204	0.0151394856818106	0.14960942564836	-3.01243	down
NACAP1	1.0975588398124	5.93193303112088	2.71170133368706	0.015150002888976	0.14960942564836	-3.01304	up
FAM92B	-2.57922	2.45537818710382	-2.71165	0.0151514596126308	0.14960942564836	-3.01313	down
CYP7B1	-1.48319	3.52876180977511	-2.71087	0.0151760576906823	0.14960942564836	-3.01456	down
PSMC4	0.847550048734715	6.06464010533688	2.71086284722889	0.0151762740903197	0.14960942564836	-3.01457	up
OPN3	1.58383540650458	5.10379072006306	2.71085827310637	0.0151764175253624	0.14960942564836	-3.01458	up
DAPK1	0.738165471066783	6.47352420806701	2.71080275109754	0.015178158684899	0.14960942564836	-3.01468	up
hCAP-D3	-0.532282	5.29752550903779	-2.7103	0.0151940380225077	0.14960942564836	-3.0156	down
ITCH	-0.58635	7.33899733076431	-2.71019	0.0151973723525343	0.14960942564836	-3.01579	down
FLJ38991	-0.961613	4.8091001616632	-2.71006	0.0152013911269735	0.14960942564836	-3.01602	down
RASGRP4	1.40662490663436	5.98509409915336	2.70985391448455	0.0152079437170571	0.14960942564836	-3.0164	up
LOC401589	-0.704974	4.33674109721673	-2.70979	0.0152098163595711	0.14960942564836	-3.01651	down
OR4F5	1.57239747704827	1.61800998979873	2.70963673579329	0.0152147690943451	0.14960942564836	-3.0168	up
UGT1A6	1.47366309539517	0.875866423210462	2.70954462342121	0.015217664842555	0.14960942564836	-3.01697	up
MORC3	1.84165250575561	4.74038449250724	2.70933105484495	0.0152243808629586	0.14960942564836	-3.01736	up
MAGEH1	-0.627056	6.05012806122198	-2.70931	0.0152251339718367	0.14960942564836	-3.0174	down
TRY1	-1.74357	2.82264277103704	-2.70741	0.0152849301182338	0.150101521580125	-3.02085	down
CYP2U1	-2.14105	2.84026647174911	-2.70721	0.0152913256378658	0.150101521580125	-3.02122	down
PXDN	-2.86643	2.59864888694459	-2.70689	0.0153013840764376	0.150121162047451	-3.0218	down
SCGB3A2	-2.23806	3.56319045484902	-2.70591	0.0153324569100728	0.150267756281729	-3.02359	down
PTGES	1.54491862119099	1.08508603404044	2.70560197095479	0.0153421083028212	0.150283291161862	-3.02414	up
RNPEPL1	-0.879691	5.59205102274982	-2.70492	0.0153635839663968	0.150288935245206	-3.02537	down
PTGES3	0.568522106080112	8.67097176056052	2.70492197077528	0.0153636700629336	0.150288935245206	-3.02538	up
LMO1	-2.27072	1.62211510918838	-2.70482	0.015366884313355	0.150288935245206	-3.02556	down
LGR6	-0.819083	5.40853649579069	-2.70442	0.0153796043360768	0.150334422028041	-3.02629	down
NAP1L2	1.23704154200367	0.654904345766651	2.70284111423727	0.0154298318668351	0.150746301788676	-3.02916	up
KRT23	1.14478810586562	6.71374325183769	2.7022274516932	0.0154493957698364	0.15075266368514	-3.03028	up
FTMT	1.65200570027045	1.71015502766944	2.70217186412367	0.0154511691092281	0.15075266368514	-3.03038	up
IQGAP2	-0.703093	8.47996606573924	-2.70192	0.0154593643975579	0.15075266368514	-3.03085	down
BMP4	-2.0779	2.68614067913005	-2.70159	0.015469895163795	0.15075266368514	-3.03145	down
POP4	0.924653845494447	5.0444674874158	2.70155251878818	0.0154709405273999	0.15075266368514	-3.0315	up
CCL13	-1.57015	3.82805915599833	-2.70111	0.0154849545007225	0.150810343597993	-3.0323	down
FAM7A2	2.08221026999528	2.37638099579127	2.70007980973824	0.0155180516179498	0.150877688908534	-3.03418	up
SNORD56	0.612612416238932	6.40713339894968	2.70001079180604	0.0155202628381934	0.150877688908534	-3.03431	up
EIF2B5	-0.699218	6.13173942198435	-2.69981	0.0155265686004155	0.150877688908534	-3.03467	down
FAM107A	-2.36212	2.65127025532963	-2.69936	0.0155412670235639	0.150877688908534	-3.0355	down
ALDH1B1	1.64172478551148	2.93680245489052	2.6992821983539	0.015543624237226	0.150877688908534	-3.03563	up
SLC7A6OS	2.10053962235004	4.63441222584858	2.69921632779719	0.0155457379549977	0.150877688908534	-3.03575	up
TTC7A	1.80636385684115	5.08436	2.69912849487881	0.0155485568517194	0.150877688908534	-3.03591	up
SPR	-2.27142	2.04879238669117	-2.69813	0.0155805302543843	0.151094458931079	-3.03772	down
C6orf114	-2.50686	1.64741600598149	-2.69793	0.0155871155636055	0.151094458931079	-3.03809	down
CAPSL	-2.16381	2.24369048769001	-2.69738	0.0156047084855384	0.151112833891031	-3.03908	down
ASF1B	0.553474684046181	6.86500568197115	2.69736578848517	0.0156052328058797	0.151112833891031	-3.03911	up
SIGLEC6	1.45317455587678	1.0476412722785	2.69671534723153	0.0156261963957995	0.151237228597476	-3.0403	up
PTCD2	1.5381196586715	4.24627306692593	2.69615257317262	0.015644356313644	0.151255839377012	-3.04132	up
OR56B4	0.659180613707132	3.66475156463586	2.69538877593008	0.0156690353895937	0.15125896287229	-3.04271	up
KDELC1	1.44682429052322	1.28191996083097	2.69508408945665	0.0156788905524786	0.151275717184479	-3.04326	up
ABCB10	-0.507935	6.34481502823534	-2.69453	0.0156969618840058	0.151371685745814	-3.04427	down
SVOP	1.66661523361416	1.24081276991246	2.69330874397963	0.0157364330649003	0.151669556510948	-3.04648	up
TMEM54	1.65441927289902	1.31154738022517	2.69307168521601	0.0157441319463354	0.151669556510948	-3.04692	up
SLC30A7	-0.591905	9.54352807603373	-2.69253	0.0157618804489686	0.151696389648078	-3.04791	down
C14orf92	-0.714427	5.87428003266918	-2.69248	0.0157632016724104	0.151696389648078	-3.04798	down
KIF7	1.35203483414025	2.07146922351709	2.69209224417335	0.0157759792990762	0.15174097590144	-3.04869	up
MGC70863	2.37065166648225	3.84222061853899	2.69174716002108	0.015787214731326	0.151770690226695	-3.04932	up
MPST	1.82854391807645	5.72579521322618	2.69148913663309	0.0157956206129131	0.151773185992359	-3.04979	up
PTPRA	-0.619546	7.73109164811406	-2.69071	0.0158210943348354	0.151861313009953	-3.05121	down
CNGA2	1.48418965078065	1.28574746217799	2.69040268492939	0.0158310621852374	0.151878743343542	-3.05176	up
CEACAM4	0.674358894491083	6.26324822457828	2.68973612899864	0.01585284394812	0.151912779891046	-3.05297	up
LRRC51	2.11804340317883	3.39184214091649	2.6891932868201	0.0158706042391664	0.151945132363776	-3.05396	up
TNFAIP8L1	0.585271608264049	7.23079239961556	2.68873918435759	0.0158854758846685	0.151997088833428	-3.05478	up
NDUFV2	-0.523369	9.65371180367052	-2.68853	0.0158923476489462	0.151997088833428	-3.05516	down
C18orf51	-3.06721	2.65964165154274	-2.68818	0.0159038183902837	0.152028753427079	-3.0558	down
SCARF2	-1.84952	3.34717237714773	-2.6876	0.0159228361489464	0.152132492456934	-3.05685	down
OR11G2	-1.36985	3.41731431861847	-2.68634	0.0159641829867572	0.152363393776913	-3.05913	down
PAQR7	-0.542651	6.13271560515319	-2.68612	0.0159715371180458	0.152363393776913	-3.05954	down
ERCC6	-1.54383	2.98987626004152	-2.68581	0.0159816649450381	0.152381985461108	-3.06009	down
C9orf93	1.68271166377527	1.67369847230054	2.68548961655534	0.0159922887915648	0.152405285153782	-3.06068	up
RAD51C	-0.505171	6.03067454025215	-2.68461	0.0160212874364338	0.152553478670596	-3.06227	down
WNT9A	1.25473938540997	1.50510794343847	2.68449562782376	0.0160250985347176	0.152553478670596	-3.06248	up
PDK1	-0.746935	5.48432493134919	-2.68391	0.0160444998513133	0.152553478670596	-3.06355	down
LOC651076	2.1219377769892	4.59874588568077	2.68368920242589	0.0160517646153117	0.152553478670596	-3.06395	up
IFNB1	-2.07024	1.39449612766341	-2.68328	0.0160654625988143	0.152553478670596	-3.0647	down
SLC24A5	-1.28953	0.606835830135011	-2.68312	0.016070617910173	0.152553478670596	-3.06498	down
TWIST1	-0.51731	5.06829244870195	-2.68304	0.0160733443524438	0.152553478670596	-3.06513	down
HSZFP36	-0.832561	6.18047820178076	-2.6826	0.0160879201323102	0.152614073312155	-3.06593	down
SF1	-0.732754	7.28114304745667	-2.68198	0.0161085513782278	0.15270738177758	-3.06705	down
MYL2	1.59468929306729	1.30707946572419	2.68180760457516	0.0161141491371758	0.15270738177758	-3.06736	up
AVPI1	-1.01581	4.89486296748699	-2.6812	0.0161342259151823	0.152803770440442	-3.06845	down
RC3H1	-2.5224	3.5092124795577	-2.67944	0.0161929348406823	0.153032670521623	-3.07165	down
CPAMD8	-2.21031	1.80464006544396	-2.67931	0.0161971547029404	0.153032670521623	-3.07188	down
CRYGB	-2.58453	2.54400966229127	-2.6793	0.0161977578374022	0.153032670521623	-3.07191	down
TMIE	-1.85189	2.53989082247567	-2.67852	0.0162238492278836	0.153053961233989	-3.07333	down
LOC90355	-0.812978	5.53232933721404	-2.67849	0.0162246564026154	0.153053961233989	-3.07337	down
PJA2	-0.618801	11.4938130628176	-2.67627	0.016299125196845	0.153556436839693	-3.0774	down
TARBP1	-0.657076	6.05269688438566	-2.67588	0.0163121942316646	0.153568716892443	-3.0781	down
ARHGDIG	1.61594223689185	1.66755662499347	2.67498741264551	0.0163422287555356	0.153713976676606	-3.07972	up
ARL11	2.20622626177768	2.93000554358746	2.67402697280592	0.0163745953106165	0.153751714516224	-3.08146	up
PSKH2	-1.59027	0.953693792283245	-2.67384	0.016380752857132	0.153751714516224	-3.08179	down
RDM1	1.79348742852232	2.33099954020314	2.67383277500848	0.0163811471909562	0.153751714516224	-3.08181	up
PER1	-2.72095	3.46544014534316	-2.67321	0.0164022122771882	0.153826259993706	-3.08294	down
RTN4RL2	1.54854859018081	1.25630147890164	2.67310857928133	0.0164056024157315	0.153826259993706	-3.08313	up
HOXB5	-1.86282	3.35803171441967	-2.67231	0.0164324637055851	0.153877925581912	-3.08457	down
MAGEB10	-1.89685	1.43057467278369	-2.67221	0.0164359888807006	0.153877925581912	-3.08475	down
CAPN11	1.50865420517272	4.15544224595341	2.67199654508549	0.0164432226585601	0.153877925581912	-3.08514	up
TRAPPC6A	-0.634135	7.20522224716374	-2.67197	0.016444149526788	0.153877925581912	-3.08519	down
MLF1IP	-1.74165	3.37519864290032	-2.67163	0.0164555525676137	0.153907329260648	-3.0858	down
RPS6KB1	-0.533547	8.23009904422337	-2.67117	0.0164711165600412	0.153957578716145	-3.08663	down
AMELX	1.18402336890918	0.626835901187212	2.67098685610849	0.0164774522011697	0.153957578716145	-3.08697	up
MGC27121	1.79269868671351	1.69100824379458	2.67027689365386	0.0165015615961942	0.154105560951726	-3.08826	up
KRTCAP2	-0.690273	11.143298122421	-2.6692	0.016538185545556	0.154258854583136	-3.09021	down
PTPN3	-2.13555	2.47394845068737	-2.66895	0.0165468547016968	0.154258854583136	-3.09067	down
CTAG2	1.73019936967632	2.38282247664575	2.66891058694554	0.0165480548045382	0.154258854583136	-3.09073	up
THRB	-2.28547	2.1586367331337	-2.66795	0.016580931307691	0.154332705146716	-3.09247	down
SLC6A7	-2.275	3.13412621258313	-2.66781	0.0165854351529514	0.154332705146716	-3.09271	down
GPSM1	-2.33266	2.0723050144685	-2.6677	0.0165894521983371	0.154332705146716	-3.09293	down
ITGA2B	1.90963468563985	7.89198347946316	2.66738244916178	0.0166002036573685	0.154332705146716	-3.0935	up
RPS27	-0.540744	15.3601841742261	-2.66718	0.0166071074059181	0.154332705146716	-3.09386	down
LSR	1.25831761807893	2.90272079545327	2.66713331075407	0.016608720617206	0.154332705146716	-3.09395	up
KIAA1033	-1.37483	4.00402644381017	-2.66686	0.0166182112220357	0.154343914894191	-3.09445	down
MEF2A	1.82416780712108	3.76124308420912	2.66524932505387	0.0166732616575465	0.154548743257336	-3.09736	up
CXCL5	0.801107132098854	6.12273765217324	2.66511634145381	0.0166778264445466	0.154548743257336	-3.0976	up
CA5B	-0.717621	6.70011737079012	-2.66511	0.0166780289505924	0.154548743257336	-3.09761	down
mimitin	-0.55736	7.21141978450671	-2.66466	0.0166936417896787	0.154548743257336	-3.09843	down
OR9A4	-2.44204	2.00109624010309	-2.66462	0.0166949910424789	0.154548743257336	-3.0985	down
LOC283677	-1.56334	1.30020570497597	-2.66452	0.0166983318220717	0.154548743257336	-3.09868	down
SUPT7L	1.57346608436821	1.51346228786468	2.66423846613117	0.0167079904104962	0.154561355182699	-3.09919	up
TEPP	-2.06496	3.22826911287835	-2.66316	0.0167451947495442	0.154751846914067	-3.10114	down
EMID1	1.77897556476284	1.51008751620716	2.66181696870601	0.0167914648268067	0.15503643597284	-3.10357	up
B3GNT3	-1.95392	4.0186227237945	-2.66178	0.0167926320537379	0.15503643597284	-3.10363	down
TBX21	-3.2787	3.23524261023972	-2.66085	0.0168248072259735	0.155256554446316	-3.10531	down
TMEM8	0.851233543886899	8.90285940541036	2.66013513124094	0.0168496765671532	0.155265032697764	-3.10661	up
ZNF248	-1.02257	5.45882170806638	-2.66011	0.016850654062156	0.155265032697764	-3.10666	down
RECQL	0.54046367111219	7.0022521209554	2.65987948382508	0.016858541947828	0.155265032697764	-3.10707	up
ZFP3	-0.529058	5.89204563649603	-2.65986	0.0168590607668711	0.155265032697764	-3.1071	down
CXCL3	-2.79402	3.54098200242703	-2.65894	0.0168912176704186	0.155484326293266	-3.10877	down
PCDH21	-2.35989	3.81622743119353	-2.65828	0.0169139432337061	0.155517793898075	-3.10996	down
CRH	1.24860738927497	3.13483583787854	2.65794733489167	0.0169256900055602	0.155517793898075	-3.11057	up
TRPV6	1.5976295013994	3.50428743658674	2.65787080636597	0.0169283548740209	0.155517793898075	-3.1107	up
CRYGS	-0.843749	5.74690255469935	-2.65694	0.0169608969964594	0.155517793898075	-3.11239	down
C21orf129	1.34779693397418	0.829289480599978	2.65675229072845	0.0169673496158837	0.155517793898075	-3.11273	up
VAC14	-0.592185	5.99729532128635	-2.65645	0.0169780351501861	0.155517793898075	-3.11328	down
GNAQ	2.02940455406082	5.16860172821308	2.65578253490569	0.0170012277930751	0.155517793898075	-3.11448	up
CER1	1.54052543030927	1.2177261261619	2.65566965770914	0.0170051753377006	0.155517793898075	-3.11468	up
SCP2	-0.833437	4.28207477714885	-2.65567	0.017005196103686	0.155517793898075	-3.11468	down
TEAD3	-2.36667	2.31177583192528	-2.65558	0.0170083710904926	0.155517793898075	-3.11485	down
GRIK5	-1.7692	2.85948012593808	-2.65554	0.0170095989396715	0.155517793898075	-3.11491	down
R3HDM1	1.44550165229838	3.89416434893745	2.65502421948631	0.0170277644933814	0.155517793898075	-3.11585	up
UNQ9217	-1.52313	3.66544020687287	-2.65493	0.0170310613338326	0.155517793898075	-3.11602	down
STARD8	-1.27385	4.53302302733067	-2.65468	0.0170397608224425	0.155517793898075	-3.11647	down
CADPS	-0.980217	4.51593113542525	-2.65453	0.017045036229113	0.155517793898075	-3.11674	down
P2RX5	2.27335449920954	2.65695670254511	2.65452933146887	0.0170451041350367	0.155517793898075	-3.11674	up
OR2G3	1.84779133291678	2.29107158725307	2.65381493667367	0.0170701645817278	0.155670208674582	-3.11804	up
ZMYND8	0.970389153487739	6.20626	2.65297001938253	0.0170998492184931	0.155701331320676	-3.11956	up
ATXN10	-1.77714	3.30612061623985	-2.65243	0.0171186861002213	0.155701331320676	-3.12053	down
OR56B1	-1.65174	3.99033333886225	-2.65235	0.0171216155271169	0.155701331320676	-3.12068	down
BAGE5	2.02205561242445	4.35527911179592	2.65209448547792	0.0171306616770135	0.155701331320676	-3.12114	up
GJB1	-1.46968	3.74643852911523	-2.65197	0.0171351898080709	0.155701331320676	-3.12138	down
ZNF208	-1.19241	0.561134003600767	-2.65182	0.0171404342514469	0.155701331320676	-3.12165	down
RHOH	-2.34571	2.69504	-2.65075	0.0171780025101284	0.155890581961131	-3.12357	down
LOC389118	-2.51364	3.25391034028489	-2.65027	0.0171950803323324	0.155898787273348	-3.12444	down
FIGF	-1.81277	3.32266491613612	-2.65025	0.0171956420936466	0.155898787273348	-3.12447	down
PPAP2C	-2.58528	4.06259597603539	-2.64984	0.017210376398832	0.155956479905953	-3.12522	down
FLJ39378	0.737407970671946	6.19192	2.64933346633073	0.0172281782184018	0.155978306761615	-3.12613	up
PCDHAC1	1.13320148245636	0.599930196594545	2.64925568005216	0.0172309332398936	0.155978306761615	-3.12627	up
MAST2	-1.7867	4.91174659632845	-2.64885	0.01724521554013	0.155978306761615	-3.127	down
C1orf151	1.86165898807422	2.69847202804681	2.64868537559044	0.0172511450782082	0.155978306761615	-3.1273	up
NAP1L4	0.679517859828888	10.6959255953948	2.64847801116219	0.0172584997904649	0.155978306761615	-3.12768	up
MAPKAP1	1.41289494289823	5.9589431309527	2.64835069320845	0.0172630169364204	0.155978306761615	-3.12791	up
RBMY1A1	1.69307722482469	1.93065614884634	2.64773461014237	0.0172848911019849	0.15608086631995	-3.12902	up
FAM5C	-2.09434	3.5970866887906	-2.64756	0.0172911227569307	0.15608086631995	-3.12934	down
GPRC6A	1.88548978780266	2.15555420300384	2.64699472244864	0.0173111960548324	0.156186389199798	-3.13035	up
F11R	0.525898688086842	8.34346205355276	2.64585215088554	0.0173518927905131	0.156345412400555	-3.13242	up
PEX10	-2.59843	3.10890805344061	-2.64582	0.0173529130862892	0.156345412400555	-3.13247	down
TM6SF1	0.704232853413007	7.86042542246955	2.6457931523531	0.0173539967175325	0.156345412400555	-3.13252	up
WFDC10A	1.66684536869834	1.58169145862797	2.64419509797208	0.0174110773918497	0.156723623884577	-3.13541	up
XAF1	-1.10296	9.89654631669087	-2.64415	0.0174128013225846	0.156723623884577	-3.13549	down
PIGK	-0.581383	5.94026787386415	-2.64218	0.0174833147121091	0.157131957729303	-3.13904	down
OR8K1	1.26223172125407	0.668240323016859	2.64201909202304	0.01748909089023	0.157131957729303	-3.13933	up
A4GNT	-1.59081	3.9727687894864	-2.642	0.0174897908983664	0.157131957729303	-3.13937	down
CYP7A1	-1.8242	2.08744554947585	-2.6415	0.0175076285864508	0.15719741117791	-3.14027	down
POU2F2	0.833135374939837	5.85646943372154	2.64069831673892	0.0175366059809313	0.157381746642934	-3.14172	up
PICALM	0.819369774155115	10.0056921769876	2.6401630110707	0.0175558988480716	0.157479032950612	-3.14268	up
FLJ32312	1.19419086507743	2.96951507698536	2.63936899682302	0.0175845532066949	0.157622423361464	-3.14412	up
OR5B17	-1.51554	1.03294273770874	-2.63925	0.0175888045820667	0.157622423361464	-3.14433	down
MAPK8IP2	-2.13108	3.29490719502413	-2.63862	0.0176116888467864	0.15775162255023	-3.14547	down
SYNGR2	1.49155181270396	2.03128877570362	2.6378460578151	0.0176396382771475	0.157886805012732	-3.14686	up
ANGPTL7	1.61056807512367	2.84687727144412	2.63700208890246	0.0176702359063843	0.158048086976402	-3.14838	up
ZNF675	1.62728272225343	1.22960992338952	2.63639226482902	0.0176923763418452	0.158054229613636	-3.14948	up
MGC45491	1.58368906079773	1.63252726203455	2.63606431202608	0.0177042940571607	0.158054229613636	-3.15007	up
TAF1	1.62932605940873	4.91049315696368	2.63601905544212	0.0177059392720712	0.158054229613636	-3.15016	up
TTLL6	1.78666745311281	2.14092704874783	2.63508966881008	0.0177397576764711	0.158067077669516	-3.15183	up
CPEB4	1.05143598258045	5.3570915587736	2.63470262007699	0.0177538597774189	0.158067077669516	-3.15253	up
SLC25A13	-0.734788	5.63095298530288	-2.63461	0.0177572000194459	0.158067077669516	-3.15269	down
LOC653152	-1.81804	4.20003254273662	-2.63382	0.0177860306922901	0.158121759636216	-3.15412	down
C10orf104	-0.510516	7.86636134200481	-2.63374	0.0177888019301797	0.158121759636216	-3.15425	down
NXF2	-1.28812	3.2538712948917	-2.63374	0.0177888040468847	0.158121759636216	-3.15426	down
NAG	-0.517974	6.17081214226462	-2.63322	0.0178079972337295	0.158147314163693	-3.1552	down
ZHX3	-1.47906	5.04199373117293	-2.63284	0.0178218136705472	0.158147314163693	-3.15588	down
PRSS1	1.57930096597995	1.75507834196999	2.63235888606286	0.017839482979414	0.158147314163693	-3.15675	up
PAK3	1.64134740189975	1.79650050315438	2.63192089767291	0.0178555276757451	0.158147314163693	-3.15754	up
CPT1A	0.514397927714398	5.76225582430521	2.63164493458061	0.0178656440358542	0.158147314163693	-3.15804	up
OR52N2	-0.832062	5.51183880041402	-2.63155	0.0178690102599258	0.158147314163693	-3.1582	down
HIST1H2BO	1.86738276197758	2.95471023422929	2.63134926091042	0.0178764890376079	0.158147314163693	-3.15857	up
FZD1	1.62075638339018	3.66120879606231	2.63134724739544	0.0178765629128194	0.158147314163693	-3.15858	up
GPRASP1	-1.77659	2.62330861709175	-2.63103	0.0178881583170248	0.158174787662311	-3.15914	down
C20orf185	-1.74584	1.60242306338048	-2.63077	0.0178978463491811	0.158185377292027	-3.15962	down
PELP1	-0.620177	7.65470190804577	-2.62975	0.0179351423603506	0.158316137349783	-3.16145	down
GPR81	1.19034543863758	0.630182879278721	2.62959087210224	0.0179411150950665	0.158316137349783	-3.16174	up
HISPPD1	1.24493631861457	0.659083933384186	2.62902140045401	0.0179620927437885	0.158316137349783	-3.16276	up
NOC2L	1.94384191786654	3.66510126179711	2.62895183589761	0.0179646569032237	0.158316137349783	-3.16289	up
ADAM29	-1.5146	2.72047894654692	-2.62872	0.0179731575020318	0.158316137349783	-3.16331	down
CEBPA	0.607247178916545	9.08325008984987	2.62854853995474	0.0179795293481233	0.158316137349783	-3.16362	up
C9orf97	1.00544867921099	4.34763851212072	2.62851895489402	0.017980620827231	0.158316137349783	-3.16367	up
FLJ10922	-0.971595	4.39112311426861	-2.62815	0.0179941280963661	0.158322002655497	-3.16433	down
ANKFN1	-2.09871	1.38595512963404	-2.62802	0.0179989010735571	0.158322002655497	-3.16456	down
DNAJC1	1.90070564287025	3.13582131629536	2.62757023908149	0.0180156553337929	0.158322002655497	-3.16538	up
LOC648832	1.55984352393515	1.59167111970377	2.62753550477135	0.0180169392524035	0.158322002655497	-3.16544	up
KIAA0090	-0.627047	6.54582591189242	-2.62735	0.0180237758377064	0.158322002655497	-3.16577	down
MAP3K10	-2.4825	2.48625215265831	-2.62655	0.0180532926295146	0.158447803481169	-3.16721	down
QPRT	1.81349539913207	3.80053439785606	2.62650403559297	0.0180551063705932	0.158447803481169	-3.1673	up
SFPQ	-1.44823	5.21570120698199	-2.62578	0.0180818520542137	0.158607808673284	-3.1686	down
REG3A	-2.60614	2.82086296951899	-2.62478	0.0181189801797513	0.158718491184079	-3.1704	down
MGC21675	1.46842739697823	2.99416990239713	2.62437375068207	0.0181341774732778	0.158718491184079	-3.17113	up
C7orf9	-1.85763	1.29456351812215	-2.62411	0.0181438390620044	0.158718491184079	-3.1716	down
RASD2	1.62963962351084	2.15252897692717	2.6240871698925	0.0181448399021651	0.158718491184079	-3.17165	up
DKFZp434O0527	-1.86801	4.11777224554869	-2.62332	0.0181735297749961	0.158718491184079	-3.17304	down
C1orf108	0.599657827193409	8.79760996438244	2.62328073480157	0.0181748760295923	0.158718491184079	-3.1731	up
UBTF	0.851606898829414	6.07997231830628	2.62324892030502	0.0181760619524464	0.158718491184079	-3.17316	up
CPA5	-1.4041	3.07465775567766	-2.62315	0.0181796607904474	0.158718491184079	-3.17333	down
C1orf127	-2.69444	3.66452986528958	-2.62274	0.0181951017545987	0.158740500327325	-3.17408	down
HOXA9	-1.43654	3.07998994178912	-2.62252	0.018203126296472	0.158740500327325	-3.17446	down
C2orf12	1.75184444437676	2.04398859493412	2.62239222141558	0.0182080242443754	0.158740500327325	-3.1747	up
LOC653685	-1.49386	1.3776069183653	-2.62198	0.0182235563646817	0.158740500327325	-3.17545	down
GPIAP1	-0.576718	6.25971603099699	-2.62163	0.0182365365608764	0.158740500327325	-3.17607	down
FXYD1	-1.30864	4.25679456346183	-2.62131	0.0182485887423006	0.158740500327325	-3.17665	down
PCDHA6	1.50590861395194	1.14919266540591	2.62130367849245	0.0182487138407413	0.158740500327325	-3.17666	up
ADRBK2	-2.24163	2.31402179254626	-2.62125	0.0182505900980149	0.158740500327325	-3.17675	down
OR10S1	1.8120421723922	1.4315925162574	2.6208745305842	0.0182647792113506	0.158740500327325	-3.17743	up
BICC1	1.24524482946173	0.754939105951585	2.62080498188465	0.0182673840750247	0.158740500327325	-3.17756	up
SERPINA10	-1.92023	1.86749255583822	-2.61847	0.0183551945034461	0.15938443755745	-3.18176	down
RIMS3	-0.552993	6.03814042226795	-2.61805	0.0183707508619897	0.15938443755745	-3.18251	down
PCDH15	1.4566345984375	1.01190942060997	2.61792120507495	0.0183757056450756	0.15938443755745	-3.18274	up
CTF8	1.52055295608199	3.50691140317532	2.61673267494144	0.0184205280903503	0.159577192701927	-3.18488	up
ZCCHC7	-0.52411	8.64701950485447	-2.61595	0.0184500931746303	0.159577192701927	-3.18629	down
ZNF174	-1.35704	4.71889430866351	-2.61594	0.0184505202970403	0.159577192701927	-3.18631	down
RPESP	1.70195998730019	1.81000553229411	2.61588491796105	0.0184525629460665	0.159577192701927	-3.1864	up
SFRP2	1.35368711322159	0.716657883470252	2.61512911306336	0.018481168017425	0.159593579390732	-3.18776	up
MGC88374	1.30168913418364	0.909821384922008	2.61480335796237	0.0184935099859463	0.159593579390732	-3.18835	up
ZNF677	-2.06123	1.91153277958473	-2.61479	0.0184940442222419	0.159593579390732	-3.18837	down
ATG9A	0.881315482107191	8.03017093806664	2.61423845110007	0.0185149314315284	0.159654337351691	-3.18936	up
C17orf38	1.91000578213336	4.54047707777962	2.61415168963292	0.0185182235530569	0.159654337351691	-3.18952	up
MARK4	-2.23555	4.05128515532568	-2.61382	0.0185309098316656	0.159672289718443	-3.19012	down
GNRH1	-0.623864	6.23047841413891	-2.61365	0.0185374463346569	0.159672289718443	-3.19043	down
CIT	1.42750515088062	0.77292596152319	2.61331252247541	0.0185500942193242	0.159707396210827	-3.19103	up
THSD1P	-1.71171	4.16758265368705	-2.61227	0.0185897642747811	0.159935222886114	-3.1929	down
DMXL2	1.45783923694447	5.42720754370716	2.61211215893267	0.0185957738401376	0.159935222886114	-3.19318	up
SPRY3	1.45417172303202	0.935096629936697	2.61171796312335	0.018610798316591	0.159935222886114	-3.19389	up
CTGLF1	1.75199884611903	4.11127836262766	2.61161435405535	0.018614749222308	0.159935222886114	-3.19408	up
SRXN1	0.506941916194275	8.8552227739246	2.61135317914721	0.0186247121133003	0.159935222886114	-3.19455	up
CTNNBIP1	-0.616493	6.15021693944268	-2.61117	0.0186317648606062	0.159935222886114	-3.19488	down
HIST1H4C	-0.846189	12.8427634147655	-2.61099	0.0186385207260241	0.159935222886114	-3.1952	down
[truncated: 1,492 more rows]
