# Supplementary material for: Network toxicology and bioinformatics analysis predict potential molecular targets and mechanisms by which sevoflurane and propofol influence type 2 diabetes mellitus
Source: PLoS One. 2026 May 18;21(5):e0349565. doi: 10.1371/journal.pone.0349565 (PMC13183223; doi:10.1371/journal.pone.0349565)
Supplement: S5 Table — (XLSX) [file pone.0349565.s013.xlsx]

## Sheet: S5 Table
Gene
INSR
HPSE
MMP9
BACE1
MAPT
CXCL10
CCR5
APP
LCN2
PTPN1
TGFB1
CASP8
MPO
STAT1
EPHX1
ICAM1
SIRT2
CCR2
PTGS2
GCK
CYP7A1
CPT1A
RELA
STX1A
MMP8
CYP3A4
TRIB3
PPARA
CYP2A6
APOA2
ADAMTS1
ESR2
MAP2K6
CA1
DPP4
MAPK14
STAT3
CRY2
MAPK8
VDR
C3
PDPK1
EDN1
