# Supplementary material for: Network toxicology and bioinformatics analysis predict potential molecular targets and mechanisms by which sevoflurane and propofol influence type 2 diabetes mellitus
Source: PLoS One. 2026 May 18;21(5):e0349565. doi: 10.1371/journal.pone.0349565 (PMC13183223; doi:10.1371/journal.pone.0349565)
Supplement: S6 Table — (XLSX) [file pone.0349565.s014.xlsx]

## Sheet: S6 Table
ONTOLOGY	ID	pvalue	p.adjust	qvalue	geneID	Count
BP	GO:0043434	0.00000000000566778862637058	0.0000000144585287858713	0.00000000674168541873553	INSR/PTPN1/STAT1/PTGS2/GCK/RELA/TRIB3/PPARA/MAPK14/STAT3/CRY2/PDPK1/EDN1	13
BP	GO:1901653	0.0000000000240811978234549	0.0000000232983453669854	0.0000000108634922382114	INSR/BACE1/APP/PTPN1/STAT1/ICAM1/GCK/RELA/TRIB3/STAT3/PDPK1/EDN1	12
BP	GO:0001819	0.000000000030857140353434	0.0000000232983453669854	0.0000000108634922382114	HPSE/APP/TGFB1/CASP8/STAT1/CCR2/PTGS2/RELA/MMP8/APOA2/MAPK14/STAT3/C3	13
BP	GO:0009612	0.0000000000365320977922154	0.0000000232983453669854	0.0000000108634922382114	BACE1/CXCL10/CASP8/MPO/STAT1/PTGS2/RELA/MAPK14/MAPK8/EDN1	10
BP	GO:0002237	0.000000000362771780623736	0.00000018508616247423	0.0000000863014972852256	CXCL10/CCR5/TGFB1/CASP8/MPO/SIRT2/PTGS2/RELA/MAPK14/MAPK8/EDN1	11
BP	GO:0006631	0.000000000790077366248325	0.00000033591456021658	0.000000156629372607124	EPHX1/PTGS2/CYP7A1/CPT1A/CYP3A4/TRIB3/PPARA/CYP2A6/MAPK14/C3/EDN1	11
BP	GO:0032496	0.00000000365060507309166	0.00000133038479163669	0.00000062032838084114	CXCL10/CCR5/TGFB1/CASP8/MPO/PTGS2/RELA/MAPK14/MAPK8/EDN1	10
BP	GO:0032868	0.00000000778555474865278	0.00000248261877047666	0.00000115758906131285	INSR/PTPN1/STAT1/GCK/TRIB3/PPARA/MAPK14/CRY2/PDPK1	9
BP	GO:0071375	0.0000000228441611438125	0.00000647505056420729	0.00000301916983538106	INSR/PTPN1/STAT1/GCK/RELA/TRIB3/STAT3/PDPK1/EDN1	9
BP	GO:0006979	0.0000000323275233524329	0.00000785987369427178	0.00000366488158391017	MMP9/MAPT/APP/MPO/STAT1/SIRT2/PTGS2/RELA/MAPK8/EDN1	10
BP	GO:0062013	0.0000000338920465060719	0.00000785987369427178	0.00000366488158391017	INSR/APP/PTGS2/GCK/CYP7A1/CPT1A/PPARA	7
BP	GO:0062012	0.00000004243698518071	0.0000090213957663326	0.00000420647309247388	INSR/APP/PTGS2/GCK/CYP7A1/CPT1A/TRIB3/PPARA/STAT3	9
BP	GO:0072593	0.000000049873747731233	0.00000978676388172118	0.00000456334695840431	MAPT/TGFB1/MPO/SIRT2/MMP8/PPARA/MAPK14/EDN1	8
BP	GO:0006110	0.0000000728769694783062	0.0000132792249385114	0.00000619180266996136	INSR/APP/GCK/PPARA/STAT3	5
BP	GO:0031667	0.0000000783945008985657	0.0000133322914528161	0.00000621654638704416	CXCL10/MPO/STAT1/SIRT2/PTGS2/CPT1A/PPARA/MAPK14/MAPK8/VDR	10
BP	GO:0048661	0.0000000872587354164191	0.0000139123146279553	0.00000648699809345748	MMP9/TGFB1/STAT1/PTGS2/ADAMTS1/EDN1	6
BP	GO:0010288	0.000000130297209287561	0.000019552245934857	0.0000091167706808015	BACE1/MAPT/APP/PTGS2	4
BP	GO:0043470	0.000000175566777684335	0.0000248817138818188	0.0000116017812153976	INSR/APP/GCK/PPARA/STAT3	5
BP	GO:0010574	0.000000209224481553788	0.0000280911396023007	0.0000130982639421485	HPSE/TGFB1/CCR2/PTGS2/C3	5
BP	GO:0050727	0.000000284220519514199	0.0000354472883567537	0.0000165282699635361	MMP9/APP/CCR2/PTGS2/RELA/MMP8/PPARA/MAPK14/C3	9
BP	GO:0010573	0.000000291804412188094	0.0000354472883567537	0.0000165282699635361	HPSE/TGFB1/CCR2/PTGS2/C3	5
BP	GO:0000302	0.000000345142363250247	0.0000400208258477901	0.0000186608071996545	MMP9/MAPT/MPO/STAT1/RELA/MAPK8/EDN1	7
BP	GO:0045936	0.000000464981620838143	0.0000483591087022068	0.0000225487601697966	MAPT/PTPN1/TGFB1/SIRT2/TRIB3/PPARA/STAT3/CRY2/PDPK1	9
BP	GO:0009410	0.00000047392305666608	0.0000483591087022068	0.0000225487601697966	STAT1/EPHX1/PTGS2/CPT1A/CYP3A4/CYP2A6/APOA2/MAP2K6/EDN1	9
BP	GO:0010563	0.00000047392305666608	0.0000483591087022068	0.0000225487601697966	MAPT/PTPN1/TGFB1/SIRT2/TRIB3/PPARA/STAT3/CRY2/PDPK1	9
BP	GO:0010575	0.000000510358699411229	0.0000500740400845402	0.0000233483939406757	HPSE/TGFB1/PTGS2/C3	4
BP	GO:0009314	0.000000593462448842264	0.000056071211370245	0.000026144739461667	MMP9/BACE1/CXCL10/APP/PTGS2/RELA/MAPK14/CRY2/MAPK8	9
BP	GO:1903578	0.000000656672809490849	0.0000598275834646841	0.0000278962509294985	INSR/APP/GCK/PPARA/STAT3	5
BP	GO:0150076	0.000000750632485113421	0.000066029774811184	0.0000307881926743436	MMP9/MAPT/APP/PTGS2/MMP8	5
BP	GO:0010827	0.000000801429851008381	0.0000681482516640793	0.0000317759905838411	INSR/TRIB3/MAPK14/C3/EDN1	5
BP	GO:0019216	0.000000856014752501124	0.0000687584957519822	0.0000320605336193195	TGFB1/PTGS2/CYP7A1/CPT1A/TRIB3/PPARA/APOA2/C3	8
BP	GO:0034764	0.000000865835249209803	0.0000687584957519822	0.0000320605336193195	INSR/CXCL10/CCR2/MAPK14/C3/PDPK1/EDN1	7
BP	GO:0051235	0.000000913739384828206	0.0000687584957519822	0.0000320605336193195	CXCL10/CCR5/LCN2/CPT1A/PPARA/CRY2/C3/PDPK1	8
BP	GO:0071219	0.000000916420562746921	0.0000687584957519822	0.0000320605336193195	CXCL10/CCR5/TGFB1/SIRT2/RELA/MAPK14/MAPK8	7
BP	GO:0062197	0.00000095404482309716	0.0000695362383920245	0.0000324231774466103	MMP9/MAPT/MPO/SIRT2/PTGS2/RELA/MAPK8/EDN1	8
BP	GO:2000377	0.00000102287157717459	0.0000724818164825662	0.0000337966339826692	MAPT/TGFB1/SIRT2/MMP8/PPARA/MAPK14	6
BP	GO:0045834	0.00000106342803193497	0.0000733190516071921	0.0000341870178118497	TGFB1/PTGS2/CYP7A1/CPT1A/PPARA/APOA2	6
BP	GO:0034614	0.00000110529161937357	0.0000741999716058412	0.0000345977709111393	MMP9/MAPT/MPO/RELA/MAPK8/EDN1	6
BP	GO:0019221	0.00000120092994577143	0.0000785531356836648	0.0000366275530019358	CXCL10/CCR5/PTPN1/CASP8/STAT1/CCR2/RELA/STAT3/EDN1	9
BP	GO:0033002	0.00000127501173745767	0.0000797482609565794	0.0000371848129241101	MMP9/TGFB1/STAT1/PTGS2/ADAMTS1/MAPK14/EDN1	7
BP	GO:0010876	0.00000130568976103177	0.0000797482609565794	0.0000371848129241101	PTGS2/CYP7A1/CPT1A/PPARA/APOA2/MAP2K6/CRY2/C3/EDN1	9
BP	GO:0006096	0.0000013129858722761	0.0000797482609565794	0.0000371848129241101	INSR/APP/GCK/PPARA/STAT3	5
BP	GO:0010038	0.0000013905907564666	0.0000806884212841715	0.0000376231884508093	MMP9/BACE1/MAPT/APP/CASP8/PTGS2/MAPK8/EDN1	8
BP	GO:0006757	0.00000139172502410958	0.0000806884212841715	0.0000376231884508093	INSR/APP/GCK/PPARA/STAT3	5
BP	GO:0051098	0.00000144823205220588	0.0000820986658928267	0.0000382807536606467	MMP9/APP/TGFB1/SIRT2/MMP8/TRIB3/PPARA/MAPK8	8
BP	GO:0071216	0.0000018822529419807	0.000103769377942559	0.0000483853172440494	CXCL10/CCR5/TGFB1/SIRT2/RELA/MAPK14/MAPK8	7
BP	GO:0042326	0.00000191186231411222	0.000103769377942559	0.0000483853172440494	MAPT/PTPN1/TGFB1/SIRT2/TRIB3/PPARA/STAT3/PDPK1	8
BP	GO:1900542	0.00000205290680473898	0.000109103442893524	0.0000508724712577862	INSR/APP/GCK/PPARA/STAT3	5
BP	GO:0006140	0.00000216464683695124	0.000110440281621252	0.0000514958089632611	INSR/APP/GCK/PPARA/STAT3	5
BP	GO:0046031	0.00000216464683695124	0.000110440281621252	0.0000514958089632611	INSR/APP/GCK/PPARA/STAT3	5
BP	GO:0019217	0.00000228111993237098	0.00011410072446036	0.0000532025907859486	PTGS2/CYP7A1/CPT1A/TRIB3/PPARA	5
BP	GO:0045429	0.00000235459823057527	0.000115511155503798	0.0000538602429261145	INSR/PTGS2/MMP8/EDN1	4
BP	GO:0048660	0.00000259502292254683	0.000122590805100314	0.000057161323635047	MMP9/TGFB1/STAT1/PTGS2/ADAMTS1/EDN1	6
BP	GO:0051099	0.00000259502292254683	0.000122590805100314	0.000057161323635047	MMP9/APP/TGFB1/SIRT2/MMP8/TRIB3	6
BP	GO:0015718	0.0000026816136995096	0.000124378119044527	0.000057994707759729	PTGS2/CYP7A1/CPT1A/PPARA/MAP2K6/EDN1	6
BP	GO:1904407	0.00000284639152788452	0.000129663299779168	0.000060459068167472	INSR/PTGS2/MMP8/EDN1	4
BP	GO:0048659	0.00000295563973992895	0.000132277841694013	0.0000616781700114444	MMP9/TGFB1/STAT1/PTGS2/ADAMTS1/EDN1	6
BP	GO:1905952	0.00000315069528416893	0.000138267863978579	0.0000644711821146689	PPARA/APOA2/MAP2K6/CRY2/C3/EDN1	6
BP	GO:0006165	0.00000324135938243655	0.000138267863978579	0.0000644711821146689	INSR/APP/GCK/PPARA/STAT3	5
BP	GO:0006109	0.0000032520861774656	0.000138267863978579	0.0000644711821146689	INSR/APP/TGFB1/GCK/PPARA/STAT3	6
BP	GO:0045639	0.00000340109159033445	0.00014223253519579	0.0000663198187588944	TGFB1/CASP8/STAT1/MAPK14/STAT3	5
BP	GO:0034599	0.00000350494790865825	0.000142391119101301	0.0000663937628523262	MMP9/MAPT/MPO/SIRT2/RELA/MAPK8/EDN1	7
BP	GO:0046939	0.00000356694545025431	0.000142391119101301	0.0000663937628523262	INSR/APP/GCK/PPARA/STAT3	5
BP	GO:0043405	0.00000357233697470923	0.000142391119101301	0.0000663937628523262	INSR/PTPN1/TGFB1/TRIB3/MAP2K6/EDN1	6
BP	GO:0140353	0.00000372163097478396	0.000146059701794983	0.0000681043401053583	PTGS2/MAP2K6/CRY2/EDN1	4
BP	GO:0009135	0.00000391769170551098	0.000149164649862067	0.0000695521072620175	INSR/APP/GCK/PPARA/STAT3	5
BP	GO:0009179	0.00000391769170551098	0.000149164649862067	0.0000695521072620175	INSR/APP/GCK/PPARA/STAT3	5
BP	GO:0062014	0.00000410292772283598	0.000153920126778744	0.0000717694787431061	GCK/CYP7A1/TRIB3/PPARA/STAT3	5
BP	GO:0030522	0.00000428626439069288	0.00015846754290808	0.0000738898361782296	RELA/PPARA/ESR2/MAP2K6/STAT3/CRY2/VDR	7
BP	GO:0018107	0.0000044940052039336	0.000163774389646209	0.0000763642989540597	APP/TGFB1/SIRT2/MAPK8/PDPK1	5
BP	GO:0006874	0.00000467744997669317	0.000166530939003636	0.0000776496156611892	CXCL10/CCR5/APP/CCR2/VDR/PDPK1/EDN1	7
BP	GO:0001676	0.00000470020682409322	0.000166530939003636	0.0000776496156611892	EPHX1/PTGS2/CPT1A/CYP3A4/CYP2A6	5
BP	GO:0006090	0.00000513485706209866	0.000178579528098727	0.0000832676006319759	INSR/APP/GCK/PPARA/STAT3	5
BP	GO:0045912	0.00000518027639329903	0.000178579528098727	0.0000832676006319759	TGFB1/GCK/PPARA/STAT3	4
BP	GO:0031349	0.00000542266096879907	0.000182112335436685	0.0000849148689031976	APP/CCR2/PTGS2/RELA/MMP8/MAP2K6/C3/PDPK1	8
BP	GO:0071248	0.00000542553410160254	0.000182112335436685	0.0000849148689031976	MMP9/BACE1/APP/PTGS2/MAPK8/EDN1	6
BP	GO:1904659	0.00000560043089610251	0.000185541548259188	0.000086513833391604	INSR/TRIB3/MAPK14/C3/EDN1	5
BP	GO:0006869	0.00000598760480658205	0.000194465307228096	0.0000906747806506216	PTGS2/CYP7A1/CPT1A/PPARA/APOA2/MAP2K6/CRY2/EDN1	8
BP	GO:0009185	0.00000609848082251968	0.000194465307228096	0.0000906747806506216	INSR/APP/GCK/PPARA/STAT3	5
BP	GO:0015908	0.00000609848082251968	0.000194465307228096	0.0000906747806506216	PTGS2/CPT1A/PPARA/MAP2K6/EDN1	5
BP	GO:0008645	0.00000636018184505234	0.000197863705935714	0.0000922593772132111	INSR/TRIB3/MAPK14/C3/EDN1	5
BP	GO:0043406	0.00000636018184505234	0.000197863705935714	0.0000922593772132111	INSR/PTPN1/TGFB1/MAP2K6/EDN1	5
BP	GO:1904645	0.00000652365559595658	0.000200504161750425	0.0000934905621234108	MMP9/BACE1/APP/ICAM1	4
BP	GO:0018210	0.00000690995593545324	0.000208673120250963	0.0000972995629716264	APP/TGFB1/SIRT2/MAPK8/PDPK1	5
BP	GO:0009416	0.00000710923697901495	0.000208673120250963	0.0000972995629716264	MMP9/APP/PTGS2/RELA/MAPK14/CRY2/MAPK8	7
BP	GO:0015749	0.00000719844554374156	0.000208673120250963	0.0000972995629716264	INSR/TRIB3/MAPK14/C3/EDN1	5
BP	GO:0032355	0.00000719844554374156	0.000208673120250963	0.0000972995629716264	TGFB1/CASP8/PTGS2/ESR2/STAT3	5
BP	GO:0051101	0.00000719844554374156	0.000208673120250963	0.0000972995629716264	MMP9/TGFB1/SIRT2/MMP8/MAPK8	5
BP	GO:0032869	0.00000737463530592891	0.000211378591746344	0.0000985610632253066	INSR/PTPN1/STAT1/GCK/TRIB3/PDPK1	6
BP	GO:0055074	0.00000770388801450415	0.000217085273725989	0.000101221960143749	CXCL10/CCR5/APP/CCR2/VDR/PDPK1/EDN1	7
BP	GO:0002831	0.00000774392783577618	0.000217085273725989	0.000101221960143749	PTPN1/TGFB1/CASP8/STAT1/SIRT2/RELA/MAP2K6/PDPK1	8
BP	GO:0048638	0.00000785884661071139	0.000217912148955704	0.000101607513387916	INSR/MAPT/APP/PPARA/MAPK14/STAT3/EDN1	7
BP	GO:0043388	0.00000810848673978637	0.000222416663152635	0.000103707866620924	MMP9/TGFB1/SIRT2/MMP8	4
BP	GO:0032310	0.00000851318726951343	0.000231033411963072	0.000107725661977046	PTGS2/MAP2K6/EDN1	3
BP	GO:0030225	0.00000869490713731298	0.000233481137971425	0.000108866981331453	MMP9/APP/TGFB1/CASP8	4
BP	GO:0046034	0.00000912176190367502	0.000242391818919531	0.000113021830604745	INSR/APP/TGFB1/GCK/PPARA/STAT3	6
BP	GO:0048545	0.00000974167228137064	0.000256195938038933	0.000119458379576222	TGFB1/PTGS2/PPARA/APOA2/ESR2/CRY2/EDN1	7
BP	GO:0071222	0.0000103744507771037	0.000270053305432567	0.00012591975701533	CXCL10/CCR5/TGFB1/RELA/MAPK14/MAPK8	6
BP	GO:0002685	0.0000111906535908838	0.00028687258560394	0.000133762207486208	CXCL10/APP/ICAM1/CCR2/DPP4/EDN1	6
BP	GO:0022617	0.0000113579502728334	0.00028687258560394	0.000133762207486208	MMP9/TGFB1/MMP8/DPP4	4
BP	GO:0045428	0.0000113579502728334	0.00028687258560394	0.000133762207486208	INSR/PTGS2/MMP8/EDN1	4
BP	GO:0045765	0.0000117650179761158	0.000294240792716387	0.000137197836047584	CXCL10/STAT1/CCR2/ADAMTS1/STAT3/C3/PDPK1	7
BP	GO:0034219	0.0000118810652477264	0.000294258227640291	0.000137205965558823	INSR/TRIB3/MAPK14/C3/EDN1	5
BP	GO:0009132	0.0000123211303334608	0.000300267561346347	0.000140007982141728	INSR/APP/GCK/PPARA/STAT3	5
BP	GO:0071241	0.0000123591116979092	0.000300267561346347	0.000140007982141728	MMP9/BACE1/APP/PTGS2/MAPK8/EDN1	6
BP	GO:0043410	0.0000125891694603508	0.000301722541095526	0.000140686406337223	INSR/APP/PTPN1/TGFB1/ICAM1/MMP8/MAP2K6/EDN1	8
BP	GO:0010565	0.0000127738276904417	0.000301722541095526	0.000140686406337223	PTGS2/CYP7A1/CPT1A/TRIB3/PPARA	5
BP	GO:0043467	0.0000127738276904417	0.000301722541095526	0.000140686406337223	INSR/APP/GCK/PPARA/STAT3	5
BP	GO:1901342	0.000013138282771643	0.000307484030738177	0.000143372858831063	CXCL10/STAT1/CCR2/ADAMTS1/STAT3/C3/PDPK1	7
BP	GO:0080164	0.0000137174624941082	0.00031739048814969	0.000147992016179063	INSR/PTGS2/MMP8/EDN1	4
BP	GO:0044321	0.0000138104054036125	0.00031739048814969	0.000147992016179063	GCK/STAT3/EDN1	3
BP	GO:1901224	0.0000154789819986963	0.000351111980704293	0.000163715586538138	APP/RELA/MMP8/EDN1	4
BP	GO:0010042	0.0000159658917137193	0.000351111980704293	0.000163715586538138	BACE1/APP/PTGS2	3
BP	GO:0051767	0.0000159658917137193	0.000351111980704293	0.000163715586538138	STAT1/MAP2K6/EDN1	3
BP	GO:0051769	0.0000159658917137193	0.000351111980704293	0.000163715586538138	STAT1/MAP2K6/EDN1	3
BP	GO:1902894	0.0000159658917137193	0.000351111980704293	0.000163715586538138	TGFB1/RELA/PPARA	3
BP	GO:1902893	0.0000164195941565237	0.000358003287976853	0.000166928847475229	TGFB1/RELA/PPARA/STAT3	4
BP	GO:0009205	0.0000168572751637505	0.00036443143171803	0.000169926145718448	INSR/APP/TGFB1/GCK/PPARA/STAT3	6
BP	GO:0061614	0.0000174016029559006	0.000373037723869767	0.000173939065370788	TGFB1/RELA/PPARA/STAT3	4
BP	GO:2000629	0.00001833195299075	0.000388471863747623	0.000181135656206984	TGFB1/RELA/PPARA	3
BP	GO:2000379	0.0000184261448504361	0.000388471863747623	0.000181135656206984	MAPT/TGFB1/MMP8/MAPK14	4
BP	GO:0045598	0.0000186627014727081	0.000390234028335069	0.000181957313754617	TGFB1/SIRT2/PTGS2/TRIB3/MAPK14	5
BP	GO:0009144	0.0000189049579330029	0.00039208575355358	0.00018282073140174	INSR/APP/TGFB1/GCK/PPARA/STAT3	6
BP	GO:0002687	0.0000192878413363057	0.000396800671362225	0.000185019191086804	CXCL10/APP/ICAM1/CCR2/EDN1	5
BP	GO:0009199	0.0000197782694046758	0.000403634922010624	0.000188205847808705	INSR/APP/TGFB1/GCK/PPARA/STAT3	6
BP	GO:0097305	0.0000202269820677379	0.000409516121069836	0.000190948118099781	CCR5/TGFB1/CASP8/CYP7A1/CPT1A/PPARA	6
BP	GO:0034612	0.0000225955871567996	0.000453868841236186	0.000211628789781877	CASP8/STAT1/PTGS2/RELA/MAPK14/EDN1	6
BP	GO:0006801	0.0000229727891903879	0.00045784050956781	0.00021348068902252	MAPT/TGFB1/MPO/EDN1	4
BP	GO:0032368	0.0000233892997675095	0.000462527935712532	0.000215666329965612	PPARA/APOA2/MAP2K6/CRY2/EDN1	5
BP	GO:0009411	0.0000241341396821902	0.000469970918544025	0.000219136824755926	MMP9/PTGS2/RELA/MAPK14/MAPK8	5
BP	GO:0050729	0.0000241341396821902	0.000469970918544025	0.000219136824755926	APP/CCR2/PTGS2/MMP8/C3	5
BP	GO:0050900	0.0000252825097733469	0.000488603654786424	0.000227824848834785	CXCL10/CCR5/APP/ICAM1/CCR2/DPP4/EDN1	7
BP	GO:0008643	0.0000256791250308281	0.000492537202658967	0.00022965897336633	INSR/TRIB3/MAPK14/C3/EDN1	5
BP	GO:0035994	0.0000267865588793547	0.000508061149911873	0.00023689743935316	RELA/MAPK14/EDN1	3
BP	GO:0006809	0.0000268868111478255	0.000508061149911873	0.00023689743935316	INSR/PTGS2/MMP8/EDN1	4
BP	GO:0009141	0.0000292020225991826	0.00054775264448908	0.000255404686819477	INSR/APP/TGFB1/GCK/PPARA/STAT3	6
BP	GO:0045913	0.0000297543565230484	0.000552182952181507	0.00025747043923543	INSR/APP/GCK/PPARA	4
BP	GO:0006633	0.0000298791848538723	0.000552182952181507	0.00025747043923543	PTGS2/CYP7A1/CYP3A4/TRIB3/EDN1	5
BP	GO:0050996	0.0000300875853991491	0.000552182952181507	0.00025747043923543	CPT1A/PPARA/APOA2	3
BP	GO:0016052	0.0000307796931257232	0.000560849979740856	0.000261511678436596	INSR/APP/GCK/PPARA/STAT3	5
BP	GO:0006606	0.0000317011476597704	0.00057354345872393	0.000267430360996943	TGFB1/PTGS2/MAPK14/STAT3/CRY2	5
BP	GO:2000628	0.0000328400553189261	0.000589964655764651	0.000275087194294933	TGFB1/RELA/PPARA/STAT3	4
BP	GO:0070723	0.000033645213584455	0.000600202376601012	0.000279860812296166	CCR5/TGFB1/CYP7A1	3
BP	GO:0046209	0.000036154040004155	0.000640478861462496	0.000298640827519701	INSR/PTGS2/MMP8/EDN1	4
BP	GO:0051170	0.0000366346445420267	0.000644517091218691	0.000300523762849294	TGFB1/PTGS2/MAPK14/STAT3/CRY2	5
BP	GO:0015732	0.0000374684660711907	0.000654671622928819	0.000305258591639838	PTGS2/MAP2K6/EDN1	3
BP	GO:2001057	0.0000378998519063723	0.000657704232742555	0.000306672629102762	INSR/PTGS2/MMP8/EDN1	4
BP	GO:0030099	0.0000392120895756048	0.00067587865207681	0.000315146950358701	MMP9/APP/TGFB1/CASP8/STAT1/MAPK14/STAT3	7
BP	GO:0019915	0.0000415756295374445	0.000711808261409536	0.000331900115699839	CPT1A/PPARA/CRY2/C3	4
BP	GO:0033674	0.0000448427088437258	0.000762625001735631	0.000355594813988843	INSR/MAPT/PTPN1/TGFB1/MAP2K6/PDPK1/EDN1	7
BP	GO:0010634	0.0000457453133452442	0.000772823141349125	0.000360349976159818	MMP9/TGFB1/PTGS2/PDPK1/EDN1	5
BP	GO:0010469	0.0000469971650791317	0.000788748474453059	0.000367775599303454	APP/CCR2/PPARA/ESR2/EDN1	5
BP	GO:0001659	0.0000495803771579179	0.000826663674051298	0.000385454600539713	LCN2/CCR2/PTGS2/MAP2K6/STAT3	5
BP	GO:0070098	0.0000519012748593666	0.000859741247832755	0.000400877926118143	CXCL10/CCR5/CCR2/EDN1	4
BP	GO:0046890	0.0000536598019123832	0.000877688205113952	0.000409246186956102	PTGS2/CYP7A1/TRIB3/PPARA/C3	5
BP	GO:0002263	0.0000536728185016764	0.000877688205113952	0.000409246186956102	APP/TGFB1/ICAM1/CCR2/STAT3/PDPK1	6
BP	GO:0036314	0.0000555960661543521	0.000897630156707293	0.00041854466858373	CCR5/TGFB1/CYP7A1	3
BP	GO:2000191	0.0000555960661543521	0.000897630156707293	0.00041854466858373	PPARA/MAP2K6/EDN1	3
BP	GO:0032102	0.0000564915681887295	0.000906352141191503	0.000422611532957725	BACE1/TGFB1/SIRT2/PPARA/DPP4/MAPK14/EDN1	7
BP	GO:0031331	0.0000597619689639713	0.000952829892669318	0.000444283058745313	INSR/APP/PTPN1/SIRT2/CPT1A/TRIB3/PPARA	7
BP	GO:0045648	0.0000608806775990705	0.000955153007607758	0.000445366274772232	STAT1/MAPK14/STAT3	3
BP	GO:2000406	0.0000608806775990705	0.000955153007607758	0.000445366274772232	CXCL10/APP/CCR2	3
BP	GO:0006006	0.0000610309448216639	0.000955153007607758	0.000445366274772232	INSR/GCK/CPT1A/PPARA/MAPK14	5
BP	GO:0072594	0.0000623154468398337	0.000969309176148877	0.000451966976437818	MAPT/TGFB1/PTGS2/MAPK14/STAT3/CRY2/MAPK8	7
BP	GO:0018105	0.0000632282972824182	0.000977547796166356	0.000455808458878038	APP/TGFB1/PTGS2/MAPK14/MAPK8/PDPK1	6
BP	GO:0006816	0.0000640669945126062	0.000984547608443725	0.000459072313248224	CXCL10/CCR5/PTGS2/GCK/VDR/PDPK1/EDN1	7
BP	GO:0010586	0.0000666293126896965	0.0010117343849489	0.000471748893103741	TGFB1/RELA/PPARA/STAT3	4
BP	GO:0051153	0.0000666293126896965	0.0010117343849489	0.000471748893103741	TGFB1/PPARA/MAPK14/EDN1	4
BP	GO:0030198	0.0000690976571698515	0.00104300664757569	0.000486330442864729	MMP9/APP/TGFB1/MMP8/ADAMTS1/DPP4	6
BP	GO:0043062	0.0000703221926632946	0.00105524654990626	0.000492037632876303	MMP9/APP/TGFB1/MMP8/ADAMTS1/DPP4	6
BP	GO:1990868	0.0000721536741159491	0.00106765730009987	0.000497824485387711	CXCL10/CCR5/CCR2/EDN1	4
BP	GO:1990869	0.0000721536741159491	0.00106765730009987	0.000497824485387711	CXCL10/CCR5/CCR2/EDN1	4
BP	GO:1903580	0.0000724140132981554	0.00106765730009987	0.000497824485387711	INSR/APP/PPARA	3
BP	GO:0045229	0.0000728233517120254	0.00106765730009987	0.000497824485387711	MMP9/APP/TGFB1/MMP8/ADAMTS1/DPP4	6
BP	GO:0071902	0.0000744261413790706	0.00108492049518862	0.000505873923358495	INSR/PTPN1/TGFB1/MAP2K6/EDN1	5
BP	GO:1903829	0.0000764639053247199	0.00110554904753516	0.000515492551410068	MAPT/TGFB1/PTGS2/GCK/MAPK14/MAPK8/PDPK1	7
BP	GO:0042063	0.0000767080287784096	0.00110554904753516	0.000515492551410068	MAPT/APP/TGFB1/SIRT2/CCR2/STAT3	6
BP	GO:0043255	0.0000780046044792854	0.00111791992149807	0.000521260810535733	INSR/TGFB1/GCK/PPARA	4
BP	GO:0033280	0.0000786798904099653	0.0011212983264571	0.000522836084464927	CXCL10/PTGS2/VDR	3
BP	GO:0019233	0.0000841937442476189	0.00118893204594335	0.000554372160315246	BACE1/CCR2/PTGS2/EDN1	4
BP	GO:0010742	0.0000852899115670845	0.00118893204594335	0.000554372160315246	TGFB1/STAT1/PPARA	3
BP	GO:0032885	0.0000852899115670845	0.00118893204594335	0.000554372160315246	INSR/TGFB1/GCK	3
BP	GO:0045923	0.0000852899115670845	0.00118893204594335	0.000554372160315246	PTGS2/CPT1A/PPARA	3
BP	GO:0043393	0.000085879547874217	0.0011906452534083	0.000555170990262387	MMP9/APP/TRIB3/PPARA/MAPK8	5
BP	GO:0018209	0.0000864185504823285	0.00119164174205632	0.000555635630412695	APP/TGFB1/PTGS2/MAPK14/MAPK8/PDPK1	6
BP	GO:0032760	0.0000907328648143492	0.00123961524319626	0.000578004590485371	APP/CCR2/MMP8/STAT3	4
BP	GO:0016042	0.0000908694827431205	0.00123961524319626	0.000578004590485371	SIRT2/CYP7A1/CPT1A/CYP3A4/PPARA/APOA2	6
BP	GO:0042307	0.0000922525075140674	0.00124516479718723	0.000580592222171519	TGFB1/PTGS2/MAPK14	3
BP	GO:0090077	0.0000922525075140674	0.00124516479718723	0.000580592222171519	TGFB1/STAT1/PPARA	3
BP	GO:0023061	0.000093142808914486	0.00125056476600449	0.000583110105669635	PTGS2/GCK/CPT1A/STX1A/MAP2K6/CRY2/EDN1	7
BP	GO:0050804	0.0000980598055264778	0.00130968881622013	0.000610678314934803	BACE1/MAPT/APP/CCR2/PTGS2/STX1A/EDN1	7
BP	GO:0099177	0.0000993216309305342	0.00131963271095725	0.000615314928462191	BACE1/MAPT/APP/CCR2/PTGS2/STX1A/EDN1	7
BP	GO:0032963	0.000101223822444563	0.0013379376738657	0.000623850119238374	MMP9/TGFB1/CYP7A1/MMP8	4
BP	GO:0009895	0.000101968677651195	0.00134083554993917	0.00062520133340125	SIRT2/RELA/PPARA/APOA2/MAPK14/STAT3	6
BP	GO:1903557	0.000104908767863254	0.00136395132483117	0.000635979697150435	APP/CCR2/MMP8/STAT3	4
BP	GO:0071214	0.00010533061975372	0.00136395132483117	0.000635979697150435	MMP9/CASP8/PTGS2/MAPK14/CRY2/MAPK8	6
BP	GO:0104004	0.00010533061975372	0.00136395132483117	0.000635979697150435	MMP9/CASP8/PTGS2/MAPK14/CRY2/MAPK8	6
BP	GO:0150077	0.00010726885783036	0.00136821428162624	0.000637967417622668	MMP9/PTGS2/MMP8	3
BP	GO:1990000	0.00010726885783036	0.00136821428162624	0.000637967417622668	BACE1/MAPT/APP	3
BP	GO:2000403	0.00010726885783036	0.00136821428162624	0.000637967417622668	CXCL10/APP/CCR2	3
BP	GO:1901222	0.000108690222996806	0.00137944656151668	0.000643204776048134	APP/RELA/MMP8/EDN1	4
BP	GO:0045637	0.000115333362805993	0.0014423052068127	0.000672514342651325	TGFB1/CASP8/STAT1/MAPK14/STAT3	5
BP	GO:0045981	0.000115339185491882	0.0014423052068127	0.000672514342651325	INSR/APP/PPARA	3
BP	GO:1900544	0.000115339185491882	0.0014423052068127	0.000672514342651325	INSR/APP/PPARA	3
BP	GO:0043491	0.000117883906301851	0.00146693582915133	0.000683999045551176	INSR/HPSE/TGFB1/SIRT2/PPARA	5
BP	GO:0042180	0.000120477575010215	0.0014919334652964	0.000695654878699757	PTGS2/CYP7A1/CPT1A/TRIB3/PPARA	5
BP	GO:0010907	0.00012379523501151	0.00151827713708828	0.000707938337869468	INSR/GCK/PPARA	3
BP	GO:0042554	0.00012379523501151	0.00151827713708828	0.000707938337869468	MAPT/TGFB1/EDN1	3
BP	GO:0033559	0.000124811829107611	0.0015234209380551	0.000710336776084615	EPHX1/PTGS2/CYP2A6/EDN1	4
BP	GO:0046942	0.000129398364467443	0.00157188203693547	0.000732933091970983	PTGS2/CYP7A1/CPT1A/PPARA/MAP2K6/EDN1	6
BP	GO:0072330	0.000131293492690931	0.0015738501332126	0.000733850770814433	PTGS2/CYP7A1/CYP3A4/TRIB3/EDN1	5
BP	GO:0015849	0.000131416783031809	0.0015738501332126	0.000733850770814433	PTGS2/CYP7A1/CPT1A/PPARA/MAP2K6/EDN1	6
BP	GO:0010828	0.000132645150388361	0.0015738501332126	0.000733850770814433	INSR/MAPK14/C3	3
BP	GO:0032881	0.000132645150388361	0.0015738501332126	0.000733850770814433	INSR/TGFB1/GCK	3
BP	GO:1904646	0.000132645150388361	0.0015738501332126	0.000733850770814433	BACE1/APP/ICAM1	3
BP	GO:0010677	0.000141897018995344	0.00166810735233697	0.000777800783239092	GCK/PPARA/STAT3	3
BP	GO:0010799	0.000141897018995344	0.00166810735233697	0.000777800783239092	APP/TGFB1/SIRT2	3
BP	GO:0033157	0.000142839714124378	0.0016714867464738	0.000779376518399552	PTPN1/TGFB1/PTGS2/MAPK14/MAPK8	5
BP	GO:0002573	0.000151998467504173	0.00176249132092339	0.000821809896075195	MMP9/APP/TGFB1/CASP8/MAPK14	5
BP	GO:0097191	0.000151998467504173	0.00176249132092339	0.000821809896075195	TGFB1/CASP8/ICAM1/RELA/PDPK1	5
BP	GO:0019318	0.000155149240319765	0.00179088557491276	0.000835049495410023	INSR/GCK/CPT1A/PPARA/MAPK14	5
BP	GO:0045860	0.00016001087960502	0.0018326234760142	0.00085451093601933	INSR/PTPN1/TGFB1/MAP2K6/PDPK1/EDN1	6
BP	GO:0050920	0.000161600749399297	0.0018326234760142	0.00085451093601933	CXCL10/TGFB1/CCR2/DPP4/EDN1	5
BP	GO:0001774	0.000161638683693922	0.0018326234760142	0.00085451093601933	MAPT/APP/MMP8	3
BP	GO:0045646	0.000161638683693922	0.0018326234760142	0.00085451093601933	STAT1/MAPK14/STAT3	3
BP	GO:0071900	0.000167262118867171	0.00188798966915997	0.000880326941406161	INSR/PTPN1/TGFB1/TRIB3/MAP2K6/EDN1	6
BP	GO:2001234	0.00017166096614801	0.0019020893851818	0.000886901320537015	MMP9/PTPN1/ICAM1/PTGS2/RELA	5
BP	GO:0032309	0.000172144373547893	0.0019020893851818	0.000886901320537015	PTGS2/MAP2K6/EDN1	3
BP	GO:0035094	0.000172144373547893	0.0019020893851818	0.000886901320537015	RELA/PPARA/EDN1	3
BP	GO:2000404	0.000172144373547893	0.0019020893851818	0.000886901320537015	CXCL10/APP/CCR2	3
BP	GO:0010631	0.000172239375921989	0.0019020893851818	0.000886901320537015	MMP9/TGFB1/PTGS2/DPP4/PDPK1/EDN1	6
BP	GO:0009743	0.000175118656782087	0.00192555040280648	0.000897840663174947	PTGS2/GCK/CYP7A1/APOA2/MAP2K6	5
BP	GO:0045088	0.000177333387618955	0.00193086270481409	0.000900317669619725	PTPN1/TGFB1/CASP8/RELA/MAP2K6/PDPK1	6
BP	GO:0006690	0.000178049535174727	0.00193086270481409	0.000900317669619725	EPHX1/PTGS2/CYP2A6/EDN1	4
BP	GO:0010001	0.000178629399582958	0.00193086270481409	0.000900317669619725	MAPT/APP/TGFB1/SIRT2/STAT3	5
BP	GO:0071356	0.000178629399582958	0.00193086270481409	0.000900317669619725	CASP8/STAT1/RELA/MAPK14/EDN1	5
BP	GO:0090132	0.000179924792224983	0.0019366588395187	0.000903020276323476	MMP9/TGFB1/PTGS2/DPP4/PDPK1/EDN1	6
BP	GO:0002688	0.000183587769344443	0.0019595497891116	0.000913693809113501	CXCL10/CCR2/DPP4/EDN1	4
BP	GO:0045471	0.000183587769344443	0.0019595497891116	0.000913693809113501	CASP8/CYP7A1/CPT1A/PPARA	4
BP	GO:0051403	0.000185812243640835	0.00197502930636571	0.000920911558395367	APP/MMP8/MAP2K6/MAPK14/MAPK8	5
BP	GO:0071482	0.000189249421540875	0.00200321690601981	0.000934054799481062	MMP9/PTGS2/MAPK14/CRY2	4
BP	GO:0090130	0.00019333577433878	0.00203311338487346	0.000947994852341502	MMP9/TGFB1/PTGS2/DPP4/PDPK1/EDN1	6
BP	GO:0002269	0.000194464784754655	0.00203311338487346	0.000947994852341502	MAPT/APP/MMP8	3
BP	GO:0042304	0.000194464784754655	0.00203311338487346	0.000947994852341502	PTGS2/CYP7A1/TRIB3	3
BP	GO:0002274	0.000196998233317641	0.00205119384976858	0.000956425364764485	MAPT/APP/CCR2/MMP8/PDPK1	5
BP	GO:0030595	0.000200838928754188	0.00208268336281274	0.000971108213488374	CXCL10/CCR5/CCR2/DPP4/EDN1	5
BP	GO:1902895	0.000206295066527239	0.00212201094641527	0.000989445777486335	TGFB1/RELA/STAT3	3
BP	GO:1904707	0.000206295066527239	0.00212201094641527	0.000989445777486335	MMP9/ADAMTS1/EDN1	3
BP	GO:0002697	0.000207526561472752	0.00212610545508831	0.00099135495440376	TGFB1/ICAM1/CCR2/APOA2/C3/PDPK1	6
BP	GO:0010595	0.000213163060643012	0.0021751158708013	0.00101420740432254	TGFB1/PTGS2/PDPK1/EDN1	4
BP	GO:0031098	0.000216776975764524	0.00219476398753676	0.00102336887739237	APP/MMP8/MAP2K6/MAPK14/MAPK8	5
BP	GO:0006968	0.000218582347587021	0.00219476398753676	0.00102336887739237	CCR5/CCR2/RELA	3
BP	GO:0002703	0.000220908165325239	0.00219476398753676	0.00102336887739237	TGFB1/ICAM1/CCR2/C3/PDPK1	5
BP	GO:0045444	0.000220908165325239	0.00219476398753676	0.00102336887739237	TGFB1/SIRT2/PTGS2/TRIB3/MAPK14	5
BP	GO:0019062	0.000221111072048979	0.00219476398753676	0.00102336887739237	ICAM1/DPP4	2
BP	GO:0070391	0.000221111072048979	0.00219476398753676	0.00102336887739237	RELA/MAPK14	2
BP	GO:0071223	0.000221111072048979	0.00219476398753676	0.00102336887739237	RELA/MAPK14	2
BP	GO:0046883	0.000225099179705263	0.00222568995127181	0.0010377889558015	GCK/CPT1A/STX1A/CRY2/EDN1	5
BP	GO:0042593	0.00022935060027631	0.00225897058418867	0.00105330696326856	INSR/GCK/CYP7A1/STAT3/CRY2	5
BP	GO:0010883	0.000231334270836301	0.00226104875441917	0.00105427596711039	CPT1A/PPARA/C3	3
BP	GO:0051155	0.000231334270836301	0.00226104875441917	0.00105427596711039	TGFB1/MAPK14/EDN1	3
BP	GO:0033500	0.000233663010980067	0.00227509290461889	0.00106082443715338	INSR/GCK/CYP7A1/STAT3/CRY2	5
BP	GO:0061900	0.000258262343227393	0.00250504653069612	0.00116804661935943	MAPT/APP/MMP8	3
BP	GO:0005996	0.000265607196010968	0.00256653014024234	0.00119671503784846	INSR/GCK/CPT1A/PPARA/MAPK14	5
BP	GO:0032000	0.000269860096661274	0.00258801919768011	0.00120673489998907	CPT1A/PPARA	2
BP	GO:1990535	0.000269860096661274	0.00258801919768011	0.00120673489998907	INSR/APP	2
BP	GO:0019369	0.000272453506583542	0.00260310447675886	0.00121376882491387	EPHX1/PTGS2/CYP2A6	3
BP	GO:0008203	0.000274834708271696	0.00261605724179514	0.0012198084067047	APP/CYP7A1/CYP3A4/APOA2	4
BP	GO:0014706	0.000280271860852113	0.00265789411536706	0.00123931599594164	TGFB1/SIRT2/PPARA/MAPK14/EDN1	5
BP	GO:0010676	0.000287139341019307	0.00271293503311205	0.00126498033275562	INSR/GCK/PPARA	3
BP	GO:0038061	0.000290111118420917	0.00273089838779247	0.0012733562393305	APP/RELA/MMP8/EDN1	4
BP	GO:0090068	0.000295544763574499	0.00277181872014172	0.00129243646609591	INSR/APP/SIRT2/ADAMTS1/EDN1	5
BP	GO:0050921	0.000297973839330377	0.00278436360487836	0.00129828586251523	CXCL10/TGFB1/CCR2/EDN1	4
BP	GO:0042306	0.000302327219231052	0.0028147326140818	0.00131244624560541	TGFB1/PTGS2/MAPK14	3
BP	GO:1903706	0.000314940575751491	0.00292150330451656	0.00136223100707822	TGFB1/CASP8/STAT1/CCR2/MAPK14/STAT3	6
BP	GO:0051785	0.000318024460563389	0.0029394217351348	0.00137058596657753	INSR/SIRT2/EDN1	3
BP	GO:0038183	0.000323368722058565	0.00296731514378202	0.00138359203304119	CYP7A1/VDR	2
BP	GO:0044650	0.000323368722058565	0.00296731514378202	0.00138359203304119	ICAM1/DPP4	2
BP	GO:0002886	0.000334238331237169	0.00303431310671181	0.00141483166996816	CCR2/C3/PDPK1	3
BP	GO:0046824	0.000334238331237169	0.00303431310671181	0.00141483166996816	TGFB1/PTGS2/MAPK14	3
BP	GO:2000630	0.000334238331237169	0.00303431310671181	0.00141483166996816	TGFB1/RELA/STAT3	3
BP	GO:0051091	0.000345180319722678	0.00312253544543458	0.00145596775396277	APP/RELA/ESR2/STAT3/EDN1	5
BP	GO:0031279	0.000350976044576706	0.00313055905494817	0.00145970898186116	CCR2/MAPK14/MAPK8	3
BP	GO:0045599	0.000350976044576706	0.00313055905494817	0.00145970898186116	TGFB1/SIRT2/TRIB3	3
BP	GO:0050994	0.000350976044576706	0.00313055905494817	0.00145970898186116	CPT1A/PPARA/APOA2	3
BP	GO:1903409	0.000350976044576706	0.00313055905494817	0.00145970898186116	MPO/MMP8/PPARA	3
BP	GO:1902652	0.000357364522863698	0.00316759309464456	0.00147697711813669	APP/CYP7A1/CYP3A4/APOA2	4
BP	GO:0052547	0.0003576114509046	0.00316759309464456	0.00147697711813669	MMP9/MAPT/APP/CASP8/PTGS2/STAT3	6
BP	GO:0016032	0.000362116424284065	0.00319362825882823	0.0014891167271765	INSR/CCR5/STAT1/ICAM1/PPARA/DPP4	6
BP	GO:0071560	0.000363054564900112	0.00319362825882823	0.0014891167271765	TGFB1/PPARA/STAT3/PDPK1/EDN1	5
BP	GO:0016525	0.000366491357277301	0.00321278162341716	0.00149804750849466	CXCL10/STAT1/CCR2/ADAMTS1	4
BP	GO:1904036	0.000368244761236224	0.0032170972120329	0.00150005976999615	ICAM1/PPARA/PDPK1	3
BP	GO:0001890	0.000375784029742269	0.00323953159415975	0.00151052041568859	CASP8/PTGS2/MAPK14/VDR	4
BP	GO:0010675	0.000375784029742269	0.00323953159415975	0.00151052041568859	INSR/GCK/PPARA/STAT3	4
BP	GO:0048012	0.00038161624801127	0.00323953159415975	0.00151052041568859	PTPN1/SIRT2	2
BP	GO:0071287	0.00038161624801127	0.00323953159415975	0.00151052041568859	BACE1/APP	2
BP	GO:1901862	0.00038161624801127	0.00323953159415975	0.00151052041568859	TGFB1/SIRT2	2
BP	GO:1903054	0.00038161624801127	0.00323953159415975	0.00151052041568859	TGFB1/DPP4	2
BP	GO:0007292	0.000385244290949646	0.00323953159415975	0.00151052041568859	SIRT2/PTGS2/ADAMTS1/EDN1	4
BP	GO:0046718	0.000385244290949646	0.00323953159415975	0.00151052041568859	INSR/CCR5/ICAM1/DPP4	4
BP	GO:2000181	0.000385244290949646	0.00323953159415975	0.00151052041568859	CXCL10/STAT1/CCR2/ADAMTS1	4
BP	GO:0032731	0.000386051589425545	0.00323953159415975	0.00151052041568859	APP/CASP8/STAT3	3
BP	GO:0032757	0.000386051589425545	0.00323953159415975	0.00151052041568859	RELA/APOA2/STAT3	3
BP	GO:0070542	0.000386051589425545	0.00323953159415975	0.00151052041568859	PTGS2/CPT1A/EDN1	3
BP	GO:1901343	0.000394873894983444	0.00329224210203463	0.00153509813501377	CXCL10/STAT1/CCR2/ADAMTS1	4
BP	GO:0015711	0.000394914183936729	0.00329224210203463	0.00153509813501377	PTGS2/CYP7A1/CPT1A/PPARA/MAP2K6/EDN1	6
BP	GO:0071559	0.000400900837690486	0.00333008033117019	0.00155274124666171	TGFB1/PPARA/STAT3/PDPK1/EDN1	5
BP	GO:1905953	0.000404403585134991	0.00333008033117019	0.00155274124666171	PPARA/APOA2/CRY2	3
BP	GO:0016125	0.000404674599240595	0.00333008033117019	0.00155274124666171	APP/CYP7A1/CYP3A4/APOA2	4
BP	GO:0090316	0.000404674599240595	0.00333008033117019	0.00155274124666171	TGFB1/PTGS2/MAPK14/MAPK8	4
BP	GO:0007584	0.000414648164351378	0.00340118156675359	0.0015858941469523	CXCL10/STAT1/PTGS2/VDR	4
BP	GO:0043542	0.000420908245993719	0.00344146453695506	0.0016046771861434	TGFB1/PTGS2/DPP4/PDPK1/EDN1	5
BP	GO:0071715	0.00042330775235955	0.00345002580277704	0.00160866911103512	PTGS2/MAP2K6/EDN1	3
BP	GO:0120254	0.00043512093534776	0.00352446878134018	0.00164338019060199	EPHX1/PTGS2/CYP3A4/CYP2A6	4
BP	GO:0048732	0.000435204886758979	0.00352446878134018	0.00164338019060199	INSR/TGFB1/CPT1A/RELA/VDR/EDN1	6
BP	GO:0016322	0.00044458203963406	0.00355526264296705	0.00165773867278168	APP/C3	2
BP	GO:0032306	0.00044458203963406	0.00355526264296705	0.00165773867278168	MAP2K6/EDN1	2
BP	GO:0032308	0.00044458203963406	0.00355526264296705	0.00165773867278168	MAP2K6/EDN1	2
BP	GO:1903798	0.00044458203963406	0.00355526264296705	0.00165773867278168	TGFB1/STAT3	2
BP	GO:0044409	0.000456306354689268	0.00362800052207806	0.00169165470298467	INSR/CCR5/ICAM1/DPP4	4
BP	GO:0009150	0.000456522213871837	0.00362800052207806	0.00169165470298467	INSR/APP/TGFB1/GCK/PPARA/STAT3	6
BP	GO:0034605	0.000462800358696791	0.00365812937091847	0.00170570310472173	MAPT/CXCL10/PTGS2	3
BP	GO:1903532	0.000463181413879524	0.00365812937091847	0.00170570310472173	TGFB1/GCK/STX1A/MAP2K6/EDN1	5
BP	GO:0051147	0.00046717074118189	0.00367824864430556	0.00171508426749687	TGFB1/PPARA/MAPK14/EDN1	4
BP	GO:0055021	0.00048340254782942	0.00378269907826028	0.00176378714577735	PPARA/MAPK14/EDN1	3
BP	GO:2000401	0.00048340254782942	0.00378269907826028	0.00176378714577735	CXCL10/APP/CCR2	3
BP	GO:0001666	0.000493094930811474	0.00383501575762217	0.00178818123176176	SIRT2/PTGS2/PPARA/DPP4/EDN1	5
BP	GO:0007249	0.000493094930811474	0.00383501575762217	0.00178818123176176	CASP8/STAT1/RELA/PDPK1/EDN1	5
BP	GO:0010632	0.000508587517189888	0.00391418865702969	0.00182509776659042	MMP9/TGFB1/PTGS2/PDPK1/EDN1	5
BP	GO:0044406	0.000512245527207532	0.00391418865702969	0.00182509776659042	ICAM1/DPP4	2
BP	GO:0045725	0.000512245527207532	0.00391418865702969	0.00182509776659042	INSR/GCK	2
BP	GO:0045820	0.000512245527207532	0.00391418865702969	0.00182509776659042	PPARA/STAT3	2
BP	GO:0070920	0.000512245527207532	0.00391418865702969	0.00182509776659042	TGFB1/STAT3	2
BP	GO:0048639	0.000512480992335522	0.00391418865702969	0.00182509776659042	INSR/MAPT/MAPK14/EDN1	4
BP	GO:0002366	0.000516470183792068	0.00393288190702557	0.00183381400686579	TGFB1/ICAM1/CCR2/STAT3/PDPK1	5
BP	GO:0051146	0.000524444692048359	0.00398172145659335	0.00185658678576017	CXCL10/TGFB1/PPARA/MAPK14/EDN1	5
BP	GO:0000271	0.000526352689442553	0.00398434929011262	0.00185781208517909	INSR/TGFB1/GCK	3
BP	GO:0072678	0.000548714085964523	0.00414133027602218	0.00193100877340365	CXCL10/APP/CCR2	3
BP	GO:0009259	0.000569200829752623	0.00422458756800804	0.00196982976824324	INSR/APP/TGFB1/GCK/PPARA/STAT3	6
BP	GO:0071677	0.000571675244765975	0.00422458756800804	0.00196982976824324	CXCL10/APP/CCR2	3
BP	GO:0050806	0.000573421445385314	0.00422458756800804	0.00196982976824324	APP/CCR2/PTGS2/STX1A	4
BP	GO:0048511	0.000574259594228089	0.00422458756800804	0.00196982976824324	PPARA/ADAMTS1/MAP2K6/CRY2/MAPK8	5
BP	GO:0051090	0.000575681337709244	0.00422458756800804	0.00196982976824324	APP/RELA/ESR2/STAT3/MAPK8/EDN1	6
BP	GO:0034504	0.000582896625058146	0.00422458756800804	0.00196982976824324	TGFB1/PTGS2/MAPK14/STAT3/CRY2	5
BP	GO:0010715	0.000584586206000329	0.00422458756800804	0.00196982976824324	TGFB1/DPP4	2
BP	GO:0010819	0.000584586206000329	0.00422458756800804	0.00196982976824324	CXCL10/CCR2	2
BP	GO:0034374	0.000584586206000329	0.00422458756800804	0.00196982976824324	MPO/APOA2	2
BP	GO:0045651	0.000584586206000329	0.00422458756800804	0.00196982976824324	TGFB1/CASP8	2
BP	GO:0046321	0.000584586206000329	0.00422458756800804	0.00196982976824324	CPT1A/PPARA	2
BP	GO:0070875	0.000584586206000329	0.00422458756800804	0.00196982976824324	INSR/GCK	2
BP	GO:0090336	0.000584586206000329	0.00422458756800804	0.00196982976824324	PTGS2/MAPK14	2
BP	GO:2000637	0.000584586206000329	0.00422458756800804	0.00196982976824324	TGFB1/STAT3	2
BP	GO:2000696	0.000584586206000329	0.00422458756800804	0.00196982976824324	MMP9/STAT1	2
BP	GO:0046879	0.000591631130276551	0.00426342094162565	0.00198793689328725	GCK/CPT1A/STX1A/CRY2/EDN1	5
BP	GO:0071260	0.00059524276185755	0.00427736418450313	0.00199443831252493	CASP8/PTGS2/MAPK8	3
BP	GO:0036293	0.000600463822838289	0.00430276183163055	0.0020062806617601	SIRT2/PTGS2/PPARA/DPP4/EDN1	5
BP	GO:0031214	0.000612366615422669	0.0043757625656673	0.00204031925527824	TGFB1/PTGS2/PPARA/VDR	4
BP	GO:0032732	0.000619423183237853	0.00438930150122156	0.00204663215514261	APP/CASP8/STAT3	3
BP	GO:0045661	0.000619423183237853	0.00438930150122156	0.00204663215514261	CXCL10/TGFB1/MAPK14	3
BP	GO:0060420	0.000619423183237853	0.00438930150122156	0.00204663215514261	PPARA/MAPK14/EDN1	3
BP	GO:0051222	0.000627558182992406	0.00443462860059177	0.00206776715784056	TGFB1/PTGS2/GCK/MAPK14/MAPK8	5
BP	GO:0019693	0.00062962338352409	0.00443693163361866	0.00206884101012568	INSR/APP/TGFB1/GCK/PPARA/STAT3	6
BP	GO:0034767	0.000639352142044446	0.00449307800097901	0.0020950207931281	CXCL10/CCR2/PDPK1/EDN1	4
BP	GO:0043536	0.000644223005110094	0.00451487056603255	0.00210518217401505	TGFB1/PTGS2/PDPK1	3
BP	GO:0060326	0.000655562079381473	0.00452466449241262	0.00210974886068467	CXCL10/CCR5/CCR2/DPP4/EDN1	5
BP	GO:0016202	0.000661583636091692	0.00452466449241262	0.00210974886068467	TGFB1/SIRT2	2
BP	GO:0035729	0.000661583636091692	0.00452466449241262	0.00210974886068467	SIRT2/RELA	2
BP	GO:0044320	0.000661583636091692	0.00452466449241262	0.00210974886068467	GCK/STAT3	2
BP	GO:0060148	0.000661583636091692	0.00452466449241262	0.00210974886068467	TGFB1/STAT3	2
BP	GO:0060965	0.000661583636091692	0.00452466449241262	0.00210974886068467	TGFB1/STAT3	2
BP	GO:0097396	0.000661583636091692	0.00452466449241262	0.00210974886068467	CXCL10/STAT3	2
BP	GO:0097398	0.000661583636091692	0.00452466449241262	0.00210974886068467	CXCL10/STAT3	2
BP	GO:1900370	0.000661583636091692	0.00452466449241262	0.00210974886068467	TGFB1/STAT3	2
BP	GO:0009914	0.000684495068929688	0.00466884203433058	0.00217697559214902	GCK/CPT1A/STX1A/CRY2/EDN1	5
BP	GO:0051051	0.000702501572723494	0.00477844104423837	0.0022280791351129	MMP9/CCR2/PTGS2/APOA2/CRY2/EDN1	6
BP	GO:0051047	0.000704309616869317	0.00477844104423837	0.0022280791351129	TGFB1/GCK/STX1A/MAP2K6/EDN1	5
BP	GO:0002534	0.000722403093308009	0.00487526532018183	0.00227322610815386	PPARA/MAPK14/STAT3	3
BP	GO:1900015	0.000722403093308009	0.00487526532018183	0.00227322610815386	PPARA/MAPK14/STAT3	3
BP	GO:0002683	0.00073342394717468	0.00489908965126118	0.00228433485565006	TGFB1/CCR2/APOA2/DPP4/MAPK14/PDPK1	6
BP	GO:0019058	0.00073483495872476	0.00489908965126118	0.00228433485565006	INSR/CCR5/ICAM1/PPARA/DPP4	5
BP	GO:0022411	0.000741317337003444	0.00489908965126118	0.00228433485565006	INSR/MMP9/TGFB1/MMP8/DPP4/C3	6
BP	GO:0002693	0.000743217442194463	0.00489908965126118	0.00228433485565006	ICAM1/CCR2	2
BP	GO:0051770	0.000743217442194463	0.00489908965126118	0.00228433485565006	STAT1/MAP2K6	2
BP	GO:0060149	0.000743217442194463	0.00489908965126118	0.00228433485565006	TGFB1/STAT3	2
BP	GO:0060967	0.000743217442194463	0.00489908965126118	0.00228433485565006	TGFB1/STAT3	2
BP	GO:0090594	0.000743217442194463	0.00489908965126118	0.00228433485565006	TGFB1/CCR2	2
BP	GO:1900369	0.000743217442194463	0.00489908965126118	0.00228433485565006	TGFB1/STAT3	2
BP	GO:0009266	0.000755784697569173	0.0049690895966468	0.0023169742491947	MAPT/CXCL10/CASP8/PTGS2	4
BP	GO:0022407	0.00076539426000462	0.00501266441639706	0.00233729220348209	TGFB1/CCR2/RELA/PPARA/DPP4/MAPK14	6
BP	GO:0008202	0.000766342266716916	0.00501266441639706	0.00233729220348209	APP/CYP7A1/CYP3A4/CYP2A6/APOA2	5
BP	GO:0048469	0.000771323903485937	0.00501950836171588	0.00234048338060985	APP/SIRT2/C3/EDN1	4
BP	GO:0097696	0.000771323903485937	0.00501950836171588	0.00234048338060985	TGFB1/STAT1/CCR2/STAT3	4
BP	GO:0032409	0.000777066385594452	0.00503555117922134	0.00234796378407647	MMP9/APP/CCR2/APOA2/EDN1	5
BP	GO:0032890	0.000777737030424621	0.00503555117922134	0.00234796378407647	PPARA/MAP2K6/EDN1	3
BP	GO:0032640	0.000787088094658955	0.00505009926582112	0.00235474722828111	APP/CCR2/MMP8/STAT3	4
BP	GO:0032680	0.000787088094658955	0.00505009926582112	0.00235474722828111	APP/CCR2/MMP8/STAT3	4
BP	GO:0044000	0.000787088094658955	0.00505009926582112	0.00235474722828111	INSR/CCR5/ICAM1/DPP4	4
BP	GO:1904951	0.00078790259027707	0.00505009926582112	0.00235474722828111	TGFB1/PTGS2/GCK/MAPK14/MAPK8	5
BP	GO:0016049	0.00079843679654278	0.00510479265158053	0.00238024951877943	MAPT/APP/TGFB1/PPARA/ESR2/EDN1	6
BP	GO:0051896	0.000803079094085517	0.00512163692253039	0.00238810362188588	INSR/HPSE/TGFB1/PPARA	4
BP	GO:0001667	0.000806867836478602	0.00513296720911948	0.00239338667862139	MMP9/TGFB1/PTGS2/DPP4/PDPK1/EDN1	6
BP	GO:0071496	0.000809914255384257	0.00513953051115731	0.00239644699812571	CASP8/PTGS2/PPARA/MAPK8/VDR	5
BP	GO:0019722	0.000819298725763415	0.00515912241394182	0.00240558225989984	MAPT/CCR5/PDPK1/EDN1	4
BP	GO:0006913	0.000821091219153422	0.00515912241394182	0.00240558225989984	TGFB1/PTGS2/MAPK14/STAT3/CRY2	5
BP	GO:0046394	0.000821091219153422	0.00515912241394182	0.00240558225989984	PTGS2/CYP7A1/CYP3A4/TRIB3/EDN1	5
BP	GO:0051169	0.000821091219153422	0.00515912241394182	0.00240558225989984	TGFB1/PTGS2/MAPK14/STAT3/CRY2	5
BP	GO:0032930	0.000829467313478531	0.00518620371736209	0.00241820966003803	MAPT/TGFB1	2
BP	GO:0035728	0.000829467313478531	0.00518620371736209	0.00241820966003803	SIRT2/RELA	2
BP	GO:0051149	0.00083570029542551	0.0052123996421283	0.00243042422810662	TGFB1/MAPK14/EDN1	3
BP	GO:0071466	0.000852431186478237	0.0053037852602585	0.00247303527784444	EPHX1/CYP3A4/CYP2A6/EDN1	4
BP	GO:0016053	0.000855315690082362	0.00530878424671559	0.00247536619232442	PTGS2/CYP7A1/CYP3A4/TRIB3/EDN1	5
BP	GO:0032386	0.000866957564993284	0.00535677753839123	0.00249774438027692	PTPN1/TGFB1/PTGS2/MAPK14/MAPK8	5
BP	GO:0071706	0.00086934766793178	0.00535677753839123	0.00249774438027692	APP/CCR2/MMP8/STAT3	4
BP	GO:1903555	0.00086934766793178	0.00535677753839123	0.00249774438027692	APP/CCR2/MMP8/STAT3	4
BP	GO:0070482	0.000878717565262266	0.00540146628670853	0.00251858173429641	SIRT2/PTGS2/PPARA/DPP4/EDN1	5
BP	GO:0071478	0.000886500086342354	0.00543620605831573	0.0025347801051793	MMP9/PTGS2/MAPK14/CRY2	4
BP	GO:0052548	0.000914713948313366	0.00559576806270359	0.00260918026402651	MMP9/MAPT/CASP8/PTGS2/STAT3	5
BP	GO:0031998	0.000920313003394702	0.00560314671040546	0.00261262076079893	CPT1A/PPARA	2
BP	GO:0032495	0.000920313003394702	0.00560314671040546	0.00261262076079893	RELA/MAPK14	2
BP	GO:1900182	0.000959710191726585	0.00582909690260599	0.00271797623220812	TGFB1/PTGS2/MAPK14	3
BP	GO:0001933	0.000977141874538424	0.0059068457866055	0.00275422878081422	PTPN1/TGFB1/SIRT2/TRIB3/PDPK1	5
BP	GO:0070371	0.000977141874538424	0.0059068457866055	0.00275422878081422	APP/PTPN1/TGFB1/ICAM1/EDN1	5
BP	GO:0032092	0.000992431690308491	0.00592733005272477	0.0027637801314568	MMP9/APP/TRIB3	3
BP	GO:0046889	0.000992431690308491	0.00592733005272477	0.0027637801314568	PTGS2/CYP7A1/PPARA	3
BP	GO:0048708	0.000992431690308491	0.00592733005272477	0.0027637801314568	MAPT/APP/STAT3	3
BP	GO:0001906	0.000994471682699412	0.00592733005272477	0.0027637801314568	TGFB1/ICAM1/MAPK8/C3	4
BP	GO:0030258	0.000994471682699412	0.00592733005272477	0.0027637801314568	CPT1A/CYP3A4/PPARA/MAPK14	4
BP	GO:0032388	0.000994471682699412	0.00592733005272477	0.0027637801314568	TGFB1/PTGS2/MAPK14/MAPK8	4
BP	GO:0010224	0.00101573432949903	0.00594297769392665	0.00277107627313834	RELA/MAPK14	2
BP	GO:0030728	0.00101573432949903	0.00594297769392665	0.00277107627313834	PTGS2/ADAMTS1	2
BP	GO:0032305	0.00101573432949903	0.00594297769392665	0.00277107627313834	MAP2K6/EDN1	2
BP	GO:0045821	0.00101573432949903	0.00594297769392665	0.00277107627313834	INSR/APP	2
BP	GO:0061050	0.00101573432949903	0.00594297769392665	0.00277107627313834	PPARA/EDN1	2
BP	GO:0090026	0.00101573432949903	0.00594297769392665	0.00277107627313834	CXCL10/CCR2	2
BP	GO:1901739	0.00101573432949903	0.00594297769392665	0.00277107627313834	CXCL10/MAPK14	2
BP	GO:1903579	0.00101573432949903	0.00594297769392665	0.00277107627313834	PPARA/STAT3	2
BP	GO:0033273	0.00102585260587087	0.00598844393038121	0.00279227615231623	CXCL10/PTGS2/VDR	3
BP	GO:0051346	0.00102933034603398	0.00599502674139884	0.00279534556841721	MMP9/APP/PTGS2/APOA2/CRY2	5
BP	GO:0009746	0.00103243264255061	0.00599939788416083	0.00279738373356237	PTGS2/GCK/CYP7A1/APOA2	4
BP	GO:0010506	0.00106981459159873	0.00620249323447354	0.00289208250838891	MAPT/SIRT2/TRIB3/STAT3/MAPK8	5
BP	GO:0071674	0.00109127170863968	0.00631254904476152	0.00294339904705297	CXCL10/CCR5/APP/CCR2	4
BP	GO:0032303	0.00111571117327756	0.00639590832141809	0.00298226759504114	MAP2K6/EDN1	2
BP	GO:0032928	0.00111571117327756	0.00639590832141809	0.00298226759504114	MAPT/TGFB1	2
BP	GO:0048634	0.00111571117327756	0.00639590832141809	0.00298226759504114	TGFB1/SIRT2	2
BP	GO:2000310	0.00111571117327756	0.00639590832141809	0.00298226759504114	APP/CCR2	2
BP	GO:0043281	0.00113178420353461	0.00647350112828874	0.00301844736840714	MMP9/MAPT/CASP8/PTGS2	4
BP	GO:0045787	0.00115432793271577	0.00658767462272466	0.00307168389018914	INSR/APP/SIRT2/ADAMTS1/EDN1	5
BP	GO:0055017	0.00116664616771201	0.00662831709094284	0.00309063455518596	PPARA/MAPK14/EDN1	3
BP	GO:1901216	0.00116664616771201	0.00662831709094284	0.00309063455518596	BACE1/MAPT/CASP8	3
BP	GO:0051701	0.001173342951951	0.00665155082317113	0.00310146791977692	INSR/CCR5/ICAM1/DPP4	4
BP	GO:0034284	0.00119451924898744	0.00674163408001539	0.00314347170786168	PTGS2/GCK/CYP7A1/APOA2	4
BP	GO:0044703	0.00119451924898744	0.00674163408001539	0.00314347170786168	MMP9/PTGS2/VDR/EDN1	4
BP	GO:0034644	0.00120365055962242	0.0067781734604786	0.00316050919570893	MMP9/PTGS2/MAPK14	3
BP	GO:0045717	0.00122022347997154	0.0068113568871059	0.00317598187807863	CYP7A1/TRIB3	2
BP	GO:0060396	0.00122022347997154	0.0068113568871059	0.00317598187807863	PTPN1/STAT3	2
BP	GO:0071378	0.00122022347997154	0.0068113568871059	0.00317598187807863	PTPN1/STAT3	2
BP	GO:0090042	0.00122022347997154	0.0068113568871059	0.00317598187807863	MAPT/SIRT2	2
BP	GO:0071383	0.00123767484203522	0.00689368672932716	0.00321437042403998	PPARA/ESR2/CRY2/EDN1	4
BP	GO:1904705	0.00127986583806292	0.00711315414574838	0.00331670312352047	MMP9/ADAMTS1/EDN1	3
BP	GO:0002690	0.00131908776850558	0.00730801715557362	0.0034075633439098	CXCL10/CCR2/EDN1	3
BP	GO:0045862	0.0013220383118343	0.00730801715557362	0.0034075633439098	MAPT/CASP8/SIRT2/TRIB3/STAT3	5
BP	GO:0048143	0.00132925125840304	0.00730801715557362	0.0034075633439098	MAPT/APP	2
BP	GO:0090335	0.00132925125840304	0.00730801715557362	0.0034075633439098	PTGS2/MAPK14	2
BP	GO:1900543	0.00132925125840304	0.00730801715557362	0.0034075633439098	PPARA/STAT3	2
BP	GO:0016051	0.00135033337132681	0.0074079579145262	0.00345416346259036	INSR/TGFB1/GCK/PPARA	4
BP	GO:1990874	0.00135905984688268	0.00743983190857882	0.00346902558612477	MMP9/ADAMTS1/EDN1	3
BP	GO:0044706	0.00139734299821299	0.00763302352985295	0.00355910647578198	MMP9/PTGS2/VDR/EDN1	4
BP	GO:0018108	0.00140396767786566	0.00765282381674212	0.00356833890235763	INSR/APP/PTPN1/TGFB1/MAP2K6	5
BP	GO:0018212	0.00143777035610094	0.00771430227792299	0.00359700492028017	INSR/APP/PTPN1/TGFB1/MAP2K6	5
BP	GO:2001243	0.00144127603872094	0.00771430227792299	0.00359700492028017	MMP9/PTPN1/PTGS2	3
BP	GO:0006706	0.00144277458080102	0.00771430227792299	0.00359700492028017	CYP7A1/CYP3A4	2
BP	GO:0045649	0.00144277458080102	0.00771430227792299	0.00359700492028017	TGFB1/CASP8	2
BP	GO:0045662	0.00144277458080102	0.00771430227792299	0.00359700492028017	CXCL10/TGFB1	2
BP	GO:0045980	0.00144277458080102	0.00771430227792299	0.00359700492028017	PPARA/STAT3	2
BP	GO:0046697	0.00144277458080102	0.00771430227792299	0.00359700492028017	PTGS2/VDR	2
BP	GO:0070423	0.00144277458080102	0.00771430227792299	0.00359700492028017	RELA/MAP2K6	2
BP	GO:2000193	0.00144277458080102	0.00771430227792299	0.00359700492028017	MAP2K6/EDN1	2
BP	GO:0007179	0.00144548666752144	0.00771430227792299	0.00359700492028017	TGFB1/PPARA/STAT3/PDPK1	4
BP	GO:0070997	0.0014548958583901	0.00774830758821114	0.00361286082843821	BACE1/MAPT/APP/CASP8/PPARA	5
BP	GO:0006641	0.00148353083598775	0.00785163311743726	0.00366103918905036	CPT1A/APOA2/C3	3
BP	GO:0032755	0.00148353083598775	0.00785163311743726	0.00366103918905036	APP/MMP8/STAT3	3
BP	GO:0060419	0.00148353083598775	0.00785163311743726	0.00366103918905036	PPARA/MAPK14/EDN1	3
BP	GO:0008544	0.00148959926426317	0.00786742799820981	0.00366840398521822	INSR/HPSE/RELA/PPARA/VDR	5
BP	GO:0044242	0.00154523450130036	0.00814219511100939	0.00379652168414476	SIRT2/CPT1A/PPARA/APOA2	4
BP	GO:0002407	0.00156077358262783	0.00814219511100939	0.00379652168414476	CCR5/CCR2	2
BP	GO:0035872	0.00156077358262783	0.00814219511100939	0.00379652168414476	RELA/MAP2K6	2
BP	GO:0042178	0.00156077358262783	0.00814219511100939	0.00379652168414476	CYP3A4/CYP2A6	2
BP	GO:0051446	0.00156077358262783	0.00814219511100939	0.00379652168414476	INSR/SIRT2	2
BP	GO:1901623	0.00156077358262783	0.00814219511100939	0.00379652168414476	CXCL10/CCR2	2
BP	GO:0002532	0.00157036020930912	0.00815883685121705	0.0038042813517404	PPARA/MAPK14/STAT3	3
BP	GO:0046620	0.00157036020930912	0.00815883685121705	0.0038042813517404	PPARA/MAPK14/EDN1	3
BP	GO:2001233	0.00159738757604112	0.00828238964731891	0.00386189123005235	MMP9/PTPN1/ICAM1/PTGS2/RELA	5
BP	GO:0010906	0.00161494520326097	0.00833952472372212	0.00388853202575089	INSR/GCK/PPARA	3
BP	GO:0032677	0.00161494520326097	0.00833952472372212	0.00388853202575089	RELA/APOA2/STAT3	3
BP	GO:0032637	0.00166031727416379	0.00855650377048852	0.00398970445466258	RELA/APOA2/STAT3	3
BP	GO:0010818	0.00168322846240612	0.00862232089879121	0.00402039349507275	CXCL10/CCR2	2
BP	GO:0071280	0.00168322846240612	0.00862232089879121	0.00402039349507275	BACE1/APP	2
BP	GO:1905564	0.00168322846240612	0.00862232089879121	0.00402039349507275	STAT3/PDPK1	2
BP	GO:0044282	0.00173030061289594	0.00884568509718948	0.00412454317597809	GCK/CYP7A1/CPT1A/CYP3A4/PPARA	5
BP	GO:0043270	0.00178706927290023	0.00908979290831592	0.00423836513499226	CXCL10/CCR2/PDPK1/EDN1	4
BP	GO:0048588	0.00178706927290023	0.00908979290831592	0.00423836513499226	MAPT/APP/PPARA/EDN1	4
BP	GO:0005976	0.00180120672639051	0.00908979290831592	0.00423836513499226	INSR/TGFB1/GCK	3
BP	GO:0030593	0.00180120672639051	0.00908979290831592	0.00423836513499226	CXCL10/DPP4/EDN1	3
BP	GO:0046822	0.00180120672639051	0.00908979290831592	0.00423836513499226	TGFB1/PTGS2/MAPK14	3
BP	GO:0002675	0.00181011948154625	0.00908979290831592	0.00423836513499226	PTGS2/C3	2
BP	GO:0032104	0.00181011948154625	0.00908979290831592	0.00423836513499226	PPARA/VDR	2
BP	GO:0032107	0.00181011948154625	0.00908979290831592	0.00423836513499226	PPARA/VDR	2
BP	GO:0032801	0.00181011948154625	0.00908979290831592	0.00423836513499226	PTPN1/TGFB1	2
BP	GO:0010594	0.00181546950960817	0.00909874797448022	0.0042425406800894	TGFB1/PTGS2/PDPK1/EDN1	4
BP	GO:0051651	0.00184418232259437	0.00921637270947225	0.00429738643739448	CXCL10/CCR5/LCN2/PDPK1	4
BP	GO:0033138	0.00184977766650325	0.00921637270947225	0.00429738643739448	APP/TGFB1/PTGS2	3
BP	GO:0090398	0.00184977766650325	0.00921637270947225	0.00429738643739448	MAP2K6/MAPK14/MAPK8	3
BP	GO:2000116	0.00187320951678241	0.00931492685635855	0.00434334001018596	MMP9/MAPT/CASP8/PTGS2	4
BP	GO:0007631	0.00189916074854024	0.00933479589504074	0.0043526044941699	APP/CPT1A/STAT3	3
BP	GO:0019395	0.00189916074854024	0.00933479589504074	0.0043526044941699	CPT1A/PPARA/MAPK14	3
BP	GO:0033209	0.00189916074854024	0.00933479589504074	0.0043526044941699	CASP8/STAT1/RELA	3
BP	GO:0042116	0.00189916074854024	0.00933479589504074	0.0043526044941699	MAPT/APP/MMP8	3
BP	GO:0045833	0.00189916074854024	0.00933479589504074	0.0043526044941699	CYP7A1/TRIB3/APOA2	3
BP	GO:1904035	0.00189916074854024	0.00933479589504074	0.0043526044941699	ICAM1/PPARA/PDPK1	3
BP	GO:0007178	0.00193409146921822	0.00945402955423192	0.00440820045649057	TGFB1/PPARA/MAPK14/STAT3/PDPK1	5
BP	GO:0010800	0.00194142696417403	0.00945402955423192	0.00440820045649057	APP/TGFB1	2
BP	GO:0090025	0.00194142696417403	0.00945402955423192	0.00440820045649057	CXCL10/CCR2	2
BP	GO:0002444	0.00194936085673304	0.00945402955423192	0.00440820045649057	CCR2/C3/PDPK1	3
BP	GO:0009408	0.00194936085673304	0.00945402955423192	0.00440820045649057	MAPT/CXCL10/PTGS2	3
BP	GO:0031341	0.00194936085673304	0.00945402955423192	0.00440820045649057	TGFB1/ICAM1/MAPK8	3
BP	GO:0045445	0.00194936085673304	0.00945402955423192	0.00440820045649057	CXCL10/TGFB1/MAPK14	3
BP	GO:0030072	0.0019924981449316	0.00964490088751518	0.00449719944826267	GCK/CPT1A/STX1A/EDN1	4
BP	GO:0002443	0.00199852929796826	0.0096557731801459	0.00450226895275944	TGFB1/ICAM1/CCR2/C3/PDPK1	5
BP	GO:0033673	0.00202312425924599	0.00975612473598586	0.00454906061675051	MAPT/PTPN1/TRIB3/PDPK1	4
BP	GO:0032611	0.00205223147633793	0.00984068138371818	0.00458848747182799	APP/CASP8/STAT3	3
BP	GO:0032651	0.00205223147633793	0.00984068138371818	0.00458848747182799	APP/CASP8/STAT3	3
BP	GO:1905954	0.00205223147633793	0.00984068138371818	0.00458848747182799	MAP2K6/C3/EDN1	3
BP	GO:0001556	0.00207713129695899	0.00984899988576651	0.00459236620145502	SIRT2/EDN1	2
BP	GO:0005979	0.00207713129695899	0.00984899988576651	0.00459236620145502	INSR/GCK	2
BP	GO:0010962	0.00207713129695899	0.00984899988576651	0.00459236620145502	INSR/GCK	2
BP	GO:0034368	0.00207713129695899	0.00984899988576651	0.00459236620145502	MPO/APOA2	2
BP	GO:0034369	0.00207713129695899	0.00984899988576651	0.00459236620145502	MPO/APOA2	2
BP	GO:0060142	0.00207713129695899	0.00984899988576651	0.00459236620145502	CXCL10/MAPK14	2
BP	GO:0097529	0.00208535380299517	0.00986964295258009	0.00460199159727476	CXCL10/CCR2/DPP4/EDN1	4
BP	GO:0002790	0.00214889837256186	0.0101327906624867	0.00472469143106313	GCK/CPT1A/STX1A/EDN1	4
BP	GO:0048738	0.00214889837256186	0.0101327906624867	0.00472469143106313	TGFB1/PPARA/MAPK14/EDN1	4
BP	GO:0002526	0.00215842775313706	0.0101402379341669	0.00472816392564674	PTGS2/APOA2/C3	3
BP	GO:0007173	0.00215842775313706	0.0101402379341669	0.00472816392564674	MMP9/TGFB1/PDPK1	3
BP	GO:0043254	0.00217806913134611	0.010209585165584	0.00476049897340979	MAPT/TGFB1/SIRT2/STX1A/MAPK8	5
BP	GO:0042692	0.00220131484102645	0.010209585165584	0.00476049897340979	CXCL10/TGFB1/PPARA/MAPK14/EDN1	5
BP	GO:0042303	0.00221278477568557	0.010209585165584	0.00476049897340979	HPSE/PTGS2/RELA	3
BP	GO:0042633	0.00221278477568557	0.010209585165584	0.00476049897340979	HPSE/PTGS2/RELA	3
BP	GO:0003298	0.00221721292894298	0.010209585165584	0.00476049897340979	PPARA/EDN1	2
BP	GO:0003301	0.00221721292894298	0.010209585165584	0.00476049897340979	PPARA/EDN1	2
BP	GO:0032148	0.00221721292894298	0.010209585165584	0.00476049897340979	INSR/PDPK1	2
BP	GO:0045987	0.00221721292894298	0.010209585165584	0.00476049897340979	PTGS2/EDN1	2
BP	GO:0061049	0.00221721292894298	0.010209585165584	0.00476049897340979	PPARA/EDN1	2
BP	GO:0071276	0.00221721292894298	0.010209585165584	0.00476049897340979	MMP9/MAPK8	2
BP	GO:1900225	0.00221721292894298	0.010209585165584	0.00476049897340979	SIRT2/MAPK8	2
BP	GO:0034440	0.00226798724449553	0.0104058191739354	0.00485199845944708	CPT1A/PPARA/MAPK14	3
BP	GO:0042752	0.00226798724449553	0.0104058191739354	0.00485199845944708	PPARA/CRY2/MAPK8	3
BP	GO:0071695	0.00227998974887413	0.0104421074495115	0.00486891886275682	APP/SIRT2/C3/EDN1	4
BP	GO:0007159	0.00232027994240431	0.0106075880521029	0.00494607873027141	ICAM1/CCR2/RELA/PPARA/DPP4	5
BP	GO:0001516	0.00236165237136931	0.0107389932252462	0.00500734999464739	PTGS2/EDN1	2
BP	GO:0034367	0.00236165237136931	0.0107389932252462	0.00500734999464739	MPO/APOA2	2
BP	GO:0046457	0.00236165237136931	0.0107389932252462	0.00500734999464739	PTGS2/EDN1	2
BP	GO:0051897	0.00238094684335165	0.0108074651199112	0.00503927689265287	INSR/HPSE/TGFB1	3
BP	GO:0050678	0.00241878670849722	0.0109597244997805	0.00511027200262104	TGFB1/STAT1/STAT3/VDR/PDPK1	5
BP	GO:0002718	0.00243871303192914	0.0110108972468163	0.00513413269879819	TGFB1/CCR2/APOA2	3
BP	GO:0021782	0.00243871303192914	0.0110108972468163	0.00513413269879819	MAPT/APP/SIRT2	3
BP	GO:0001558	0.0024438836207517	0.0110147475557201	0.0051359280108786	MAPT/TGFB1/PPARA/ESR2/EDN1	5
BP	GO:0036336	0.00251043019751221	0.0112748370314325	0.00525720185913417	CCR5/CCR2	2
BP	GO:1990776	0.00251043019751221	0.0112748370314325	0.00525720185913417	PTGS2/RELA	2
BP	GO:0002367	0.00255684052757655	0.0114630934724917	0.00534498158572103	TGFB1/CCR2/APOA2	3
BP	GO:0060537	0.00259848041670881	0.0116293395491652	0.00542249837651146	TGFB1/SIRT2/PPARA/MAPK14/EDN1	5
BP	GO:0002698	0.00261721064904603	0.0116518400797843	0.00543298986575184	TGFB1/CCR2/APOA2	3
BP	GO:0071675	0.00261721064904603	0.0116518400797843	0.00543298986575184	CXCL10/APP/CCR2	3
BP	GO:0072676	0.00261721064904603	0.0116518400797843	0.00543298986575184	CXCL10/APP/CCR2	3
BP	GO:0044546	0.00266352704250678	0.0117585527719368	0.00548274758393552	SIRT2/MAPK8	2
BP	GO:0060964	0.00266352704250678	0.0117585527719368	0.00548274758393552	TGFB1/STAT3	2
BP	GO:0090022	0.00266352704250678	0.0117585527719368	0.00548274758393552	DPP4/EDN1	2
BP	GO:0090322	0.00266352704250678	0.0117585527719368	0.00548274758393552	MAPT/TGFB1	2
BP	GO:0043122	0.00266883655623339	0.0117585527719368	0.00548274758393552	CASP8/STAT1/RELA/PDPK1	4
BP	GO:0045927	0.00266883655623339	0.0117585527719368	0.00548274758393552	INSR/MAPT/MAPK14/EDN1	4
BP	GO:0002824	0.00267845749537602	0.0117603185382173	0.00548357092087128	TGFB1/CCR2/C3	3
BP	GO:0006805	0.00267845749537602	0.0117603185382173	0.00548357092087128	EPHX1/CYP3A4/CYP2A6	3
BP	GO:0015833	0.00270630423772957	0.0118621685746531	0.00553106129252018	GCK/CPT1A/STX1A/EDN1	4
BP	GO:0007613	0.00274058537328633	0.0119918238203318	0.00559151660524248	INSR/MAPT/PTGS2	3
BP	GO:0003007	0.0028208778392937	0.0121969086639162	0.00568714303584776	INSR/TGFB1/ADAMTS1/EDN1	4
BP	GO:0001893	0.00282092360317936	0.0121969086639162	0.00568714303584776	PTGS2/VDR	2
BP	GO:0002719	0.00282092360317936	0.0121969086639162	0.00568714303584776	TGFB1/APOA2	2
BP	GO:0051968	0.00282092360317936	0.0121969086639162	0.00568714303584776	CCR2/PTGS2	2
BP	GO:0060416	0.00282092360317936	0.0121969086639162	0.00568714303584776	PTPN1/STAT3	2
BP	GO:0071398	0.00282092360317936	0.0121969086639162	0.00568714303584776	CPT1A/EDN1	2
BP	GO:2000352	0.00282092360317936	0.0121969086639162	0.00568714303584776	ICAM1/PDPK1	2
BP	GO:0055007	0.00293229766683476	0.0126570073571836	0.00590167666492704	TGFB1/PPARA/EDN1	3
BP	GO:0003018	0.0029387438286491	0.0126634045724389	0.00590465954191587	INSR/TGFB1/PTGS2/EDN1	4
BP	GO:0042060	0.00295775598580905	0.0127238373015158	0.00593283795857678	HPSE/TGFB1/PPARA/MAPK14/EDN1	5
BP	GO:0046320	0.00298260063787824	0.0127447474492921	0.00594258788821725	CPT1A/PPARA	2
BP	GO:0070873	0.00298260063787824	0.0127447474492921	0.00594258788821725	INSR/GCK	2
BP	GO:0140632	0.00298260063787824	0.0127447474492921	0.00594258788821725	SIRT2/MAPK8	2
BP	GO:1900368	0.00298260063787824	0.0127447474492921	0.00594258788821725	TGFB1/STAT3	2
BP	GO:0006639	0.00299799194371583	0.0127464624140318	0.0059433875375419	CPT1A/APOA2/C3	3
BP	GO:0008286	0.00299799194371583	0.0127464624140318	0.0059433875375419	INSR/PTPN1/PDPK1	3
BP	GO:1990266	0.00299799194371583	0.0127464624140318	0.0059433875375419	CXCL10/DPP4/EDN1	3
BP	GO:0002699	0.00301917338064451	0.0128151602230019	0.00597541977428549	TGFB1/CCR2/C3/PDPK1	4
BP	GO:0002821	0.00306458819144685	0.0129219247543486	0.00602520166391465	TGFB1/CCR2/C3	3
BP	GO:0006638	0.00306458819144685	0.0129219247543486	0.00602520166391465	CPT1A/APOA2/C3	3
BP	GO:0042542	0.00306458819144685	0.0129219247543486	0.00602520166391465	STAT1/RELA/EDN1	3
BP	GO:0046683	0.00306458819144685	0.0129219247543486	0.00602520166391465	APP/STAT1/PTGS2	3
BP	GO:0030218	0.00313209048027793	0.0131240570311178	0.00611945137929937	STAT1/MAPK14/STAT3	3
BP	GO:0051209	0.00313209048027793	0.0131240570311178	0.00611945137929937	CXCL10/CCR5/PDPK1	3
BP	GO:1903305	0.00313209048027793	0.0131240570311178	0.00611945137929937	CCR2/STX1A/PDPK1	3
BP	GO:0032094	0.00314853896630501	0.0131240570311178	0.00611945137929937	MPO/PPARA	2
BP	GO:0046326	0.00314853896630501	0.0131240570311178	0.00611945137929937	INSR/MAPK14	2
BP	GO:0055023	0.00314853896630501	0.0131240570311178	0.00611945137929937	MAPK14/EDN1	2
BP	GO:0060147	0.00314853896630501	0.0131240570311178	0.00611945137929937	TGFB1/STAT3	2
BP	GO:0032612	0.00320050284167562	0.0132325490261175	0.0061700387462142	APP/CASP8/STAT3	3
BP	GO:0032652	0.00320050284167562	0.0132325490261175	0.0061700387462142	APP/CASP8/STAT3	3
BP	GO:0038127	0.00320050284167562	0.0132325490261175	0.0061700387462142	MMP9/TGFB1/PDPK1	3
BP	GO:0051283	0.00320050284167562	0.0132325490261175	0.0061700387462142	CXCL10/CCR5/PDPK1	3
BP	GO:0071621	0.00320050284167562	0.0132325490261175	0.0061700387462142	CXCL10/DPP4/EDN1	3
BP	GO:0060966	0.003318719469346	0.0136991154794525	0.00638758814573494	TGFB1/STAT3	2
BP	GO:0051282	0.00334007371518545	0.0137649887680744	0.00641830337243356	CXCL10/CCR5/PDPK1	3
BP	GO:0050708	0.00335600789295282	0.013808348604714	0.00643852108495194	TGFB1/GCK/CPT1A/STX1A	4
BP	GO:0007611	0.00339984102571724	0.0139661746483167	0.00651211180449273	INSR/MAPT/APP/PTGS2	4
BP	GO:1900180	0.00341124009790985	0.0139904718485017	0.00652344104017284	TGFB1/PTGS2/MAPK14	3
BP	GO:0043401	0.00348333229477788	0.0142120526312525	0.00662675915464126	PPARA/ESR2/CRY2	3
BP	GO:0032412	0.00348867854451771	0.0142120526312525	0.00662675915464126	MMP9/APP/CCR2/EDN1	4
BP	GO:0031281	0.00349312308890448	0.0142120526312525	0.00662675915464126	MAPK14/MAPK8	2
BP	GO:0045730	0.00349312308890448	0.0142120526312525	0.00662675915464126	INSR/MPO	2
BP	GO:0097242	0.00349312308890448	0.0142120526312525	0.00662675915464126	INSR/C3	2
BP	GO:0051348	0.00353368631195089	0.0143541939200425	0.00669303642726199	MAPT/PTPN1/TRIB3/PDPK1	4
BP	GO:0003158	0.00363030945403069	0.0146765759385615	0.00684335588131567	HPSE/CXCL10/ICAM1	3
BP	GO:0035270	0.00363030945403069	0.0146765759385615	0.00684335588131567	INSR/PDPK1/EDN1	3
BP	GO:0051208	0.00363030945403069	0.0146765759385615	0.00684335588131567	CXCL10/CCR5/PDPK1	3
BP	GO:0042755	0.00367173082773305	0.014773793914112	0.00688868642759147	CPT1A/STAT3	2
BP	GO:0045922	0.00367173082773305	0.014773793914112	0.00688868642759147	CYP7A1/TRIB3	2
BP	GO:0140448	0.00367173082773305	0.014773793914112	0.00688868642759147	BACE1/DPP4	2
BP	GO:0031348	0.00376468254796132	0.0151239451651171	0.00705195404756949	TGFB1/SIRT2/PPARA/MAPK14	4
BP	GO:0034101	0.00378103546289726	0.0151657570217782	0.00707144997198594	STAT1/MAPK14/STAT3	3
BP	GO:0050808	0.00381734776914994	0.0152873691665644	0.00712815496842012	INSR/MAPT/APP/MAPK14/C3	5
BP	GO:0002691	0.00385452374926652	0.0153052604147611	0.00713649725337023	ICAM1/CCR2	2
BP	GO:0032965	0.00385452374926652	0.0153052604147611	0.00713649725337023	TGFB1/CYP7A1	2
BP	GO:0050892	0.00385452374926652	0.0153052604147611	0.00713649725337023	APOA2/VDR	2
BP	GO:0051281	0.00385452374926652	0.0153052604147611	0.00713649725337023	CXCL10/PDPK1	2
BP	GO:0060421	0.00385452374926652	0.0153052604147611	0.00713649725337023	MAPK14/EDN1	2
BP	GO:1904019	0.00385781358161169	0.0153052604147611	0.00713649725337023	ICAM1/PPARA/PDPK1	3
BP	GO:0070555	0.00393553999326663	0.0155893827994149	0.00726897710426822	APP/RELA/EDN1	3
BP	GO:0022898	0.00400576100282735	0.0158429400282366	0.00738720511333318	MMP9/APP/CCR2/EDN1	4
BP	GO:0051384	0.00401421831430647	0.0158518125693433	0.00739134217885988	PTGS2/APOA2/EDN1	3
BP	GO:0002714	0.00404148297745526	0.0158612662699821	0.00739575022595051	TGFB1/C3	2
BP	GO:0002891	0.00404148297745526	0.0158612662699821	0.00739575022595051	TGFB1/C3	2
BP	GO:0046688	0.00404148297745526	0.0158612662699821	0.00739575022595051	BACE1/APP	2
BP	GO:0071354	0.00404148297745526	0.0158612662699821	0.00739575022595051	RELA/STAT3	2
BP	GO:0044262	0.00405520482728139	0.0158906720651226	0.00740946148407788	INSR/GCK/PPARA/STAT3	4
BP	GO:0014074	0.00409385212448453	0.0159929812703829	0.00745716595577902	APP/STAT1/PTGS2	3
BP	GO:0033135	0.00409385212448453	0.0159929812703829	0.00745716595577902	APP/TGFB1/PTGS2	3
BP	GO:0019932	0.00415533379873079	0.016208343303612	0.00755758440779945	MAPT/CCR5/PDPK1/EDN1	4
BP	GO:0014065	0.00417444496703352	0.0162580291769504	0.00758075180835337	INSR/SIRT2/EDN1	3
BP	GO:0014002	0.00423258969659885	0.0163844253657415	0.00763968749645667	MAPT/APP	2
BP	GO:0032735	0.00423258969659885	0.0163844253657415	0.00763968749645667	RELA/MAPK14	2
BP	GO:0043507	0.00423258969659885	0.0163844253657415	0.00763968749645667	PTPN1/EDN1	2
BP	GO:0045840	0.00423258969659885	0.0163844253657415	0.00763968749645667	INSR/EDN1	2
BP	GO:0034765	0.0042520066296388	0.0164251995308306	0.00765869956872996	MMP9/CXCL10/CCR2/PDPK1/EDN1	5
BP	GO:0051783	0.00425600034883538	0.0164251995308306	0.00765869956872996	INSR/SIRT2/EDN1	3
BP	GO:0120161	0.00442201257698577	0.0170111174106339	0.00793189984279286	LCN2/CCR2/MAP2K6	3
BP	GO:0002347	0.0044278251511803	0.0170111174106339	0.00793189984279286	TGFB1/RELA	2
BP	GO:0043620	0.0044278251511803	0.0170111174106339	0.00793189984279286	SIRT2/RELA	2
BP	GO:0017015	0.00450647625686393	0.0172612926895794	0.00804855092501381	TGFB1/PPARA/PDPK1	3
BP	GO:0106106	0.00450647625686393	0.0172612926895794	0.00804855092501381	LCN2/CCR2/MAP2K6	3
BP	GO:0071456	0.00459191614338954	0.0175132230225253	0.00816602034927627	SIRT2/PTGS2/EDN1	3
BP	GO:0097193	0.00462671919941671	0.0175132230225253	0.00816602034927627	MMP9/PTPN1/PTGS2/TRIB3	4
BP	GO:0005978	0.00462717064570053	0.0175132230225253	0.00816602034927627	INSR/GCK	2
BP	GO:0009250	0.00462717064570053	0.0175132230225253	0.00816602034927627	INSR/GCK	2
BP	GO:0030574	0.00462717064570053	0.0175132230225253	0.00816602034927627	MMP9/MMP8	2
BP	GO:0070741	0.00462717064570053	0.0175132230225253	0.00816602034927627	RELA/STAT3	2
BP	GO:0098815	0.00462717064570053	0.0175132230225253	0.00816602034927627	APP/STX1A	2
BP	GO:1902622	0.00462717064570053	0.0175132230225253	0.00816602034927627	DPP4/EDN1	2
BP	GO:0050673	0.00464049555518673	0.0175376357944909	0.00817740347346745	TGFB1/STAT1/STAT3/VDR/PDPK1	5
BP	GO:0031644	0.0046783355642166	0.0176544882016517	0.0082318891117483	APP/STX1A/EDN1	3
BP	GO:0010821	0.00476573781165456	0.0179312642441457	0.00836094352921852	MMP9/MAPT/MAPK8	3
BP	GO:1903844	0.00476573781165456	0.0179312642441457	0.00836094352921852	TGFB1/PPARA/PDPK1	3
BP	GO:0010712	0.00483060754451337	0.0179633816997866	0.00837591917339282	TGFB1/CYP7A1	2
BP	GO:0035272	0.00483060754451337	0.0179633816997866	0.00837591917339282	INSR/TGFB1	2
BP	GO:0042551	0.00483060754451337	0.0179633816997866	0.00837591917339282	APP/C3	2
BP	GO:0042789	0.00483060754451337	0.0179633816997866	0.00837591917339282	STAT3/VDR	2
BP	GO:0071827	0.00483060754451337	0.0179633816997866	0.00837591917339282	MPO/APOA2	2
BP	GO:1901861	0.00483060754451337	0.0179633816997866	0.00837591917339282	TGFB1/SIRT2	2
BP	GO:1990090	0.00483060754451337	0.0179633816997866	0.00837591917339282	MAPT/APP	2
BP	GO:2000273	0.00483060754451337	0.0179633816997866	0.00837591917339282	CCR2/EDN1	2
BP	GO:0007612	0.004854126142834	0.0179722435273868	0.00838005124345339	INSR/APP/PTGS2	3
BP	GO:0043535	0.004854126142834	0.0179722435273868	0.00838005124345339	TGFB1/PTGS2/PDPK1	3
BP	GO:1904064	0.004854126142834	0.0179722435273868	0.00838005124345339	CXCL10/PDPK1/EDN1	3
BP	GO:0002701	0.0050381172716609	0.0185190737175893	0.00863502581067316	TGFB1/APOA2	2
BP	GO:0002861	0.0050381172716609	0.0185190737175893	0.00863502581067316	MAPK14/C3	2
BP	GO:0032369	0.0050381172716609	0.0185190737175893	0.00863502581067316	APOA2/CRY2	2
BP	GO:0035196	0.0050381172716609	0.0185190737175893	0.00863502581067316	TGFB1/STAT3	2
BP	GO:0046677	0.0050381172716609	0.0185190737175893	0.00863502581067316	CASP8/CPT1A	2
BP	GO:0002460	0.00519148056170736	0.0190226378176412	0.00886982637724505	TGFB1/CCR2/STAT3/C3	4
BP	GO:0097530	0.00521760422554429	0.0190226378176412	0.00886982637724505	CXCL10/DPP4/EDN1	3
BP	GO:1903531	0.00521760422554429	0.0190226378176412	0.00886982637724505	CCR2/CRY2/EDN1	3
BP	GO:0002673	0.00524968131070928	0.0190226378176412	0.00886982637724505	PTGS2/C3	2
BP	GO:0007520	0.00524968131070928	0.0190226378176412	0.00886982637724505	CXCL10/MAPK14	2
BP	GO:0035850	0.00524968131070928	0.0190226378176412	0.00886982637724505	MMP9/STAT1	2
BP	GO:0035987	0.00524968131070928	0.0190226378176412	0.00886982637724505	MMP9/MMP8	2
BP	GO:0043300	0.00524968131070928	0.0190226378176412	0.00886982637724505	CCR2/PDPK1	2
BP	GO:1903426	0.00524968131070928	0.0190226378176412	0.00886982637724505	MMP8/PPARA	2
BP	GO:1990089	0.00524968131070928	0.0190226378176412	0.00886982637724505	MAPT/APP	2
BP	GO:0044403	0.00530974505203453	0.0191902068454264	0.00894796003025928	INSR/CCR5/ICAM1/DPP4	4
BP	GO:0036294	0.00531097061265035	0.0191902068454264	0.00894796003025928	SIRT2/PTGS2/EDN1	3
BP	GO:0070372	0.00542980944800267	0.0195918584184651	0.00913524108723742	APP/PTPN1/TGFB1/ICAM1	4
BP	GO:0032892	0.00546528120458496	0.0196089062628639	0.00914319011204531	MAP2K6/EDN1	2
BP	GO:0045933	0.00546528120458496	0.0196089062628639	0.00914319011204531	PTGS2/EDN1	2
BP	GO:0061028	0.00546528120458496	0.0196089062628639	0.00914319011204531	HPSE/ICAM1	2
BP	GO:0071825	0.00546528120458496	0.0196089062628639	0.00914319011204531	MPO/APOA2	2
BP	GO:0051092	0.00550072109324209	0.0197083420068267	0.00918955475364218	APP/RELA/STAT3	3
BP	GO:0050890	0.00555168610996338	0.0198630452545814	0.00926168938400918	INSR/MAPT/APP/PTGS2	4
BP	GO:0021700	0.00567538732715837	0.0201480000853452	0.00939455738572701	APP/SIRT2/C3/EDN1	4
BP	GO:0001974	0.00568489855541123	0.0201480000853452	0.00939455738572701	TGFB1/CCR2	2
BP	GO:0006692	0.00568489855541123	0.0201480000853452	0.00939455738572701	PTGS2/EDN1	2
BP	GO:0006693	0.00568489855541123	0.0201480000853452	0.00939455738572701	PTGS2/EDN1	2
BP	GO:1903747	0.00568489855541123	0.0201480000853452	0.00939455738572701	MAPT/MAPK8	2
BP	GO:2000378	0.00568489855541123	0.0201480000853452	0.00939455738572701	SIRT2/PPARA	2
BP	GO:0035051	0.00569451511624222	0.0201480000853452	0.00939455738572701	TGFB1/PPARA/EDN1	3
BP	GO:1990845	0.00569451511624222	0.0201480000853452	0.00939455738572701	LCN2/CCR2/MAP2K6	3
BP	GO:0050796	0.00589237613077814	0.020761187089676	0.00968047263666833	GCK/CPT1A/STX1A	3
BP	GO:0006111	0.00590851502434526	0.020761187089676	0.00968047263666833	GCK/PPARA	2
BP	GO:0009299	0.00590851502434526	0.020761187089676	0.00968047263666833	STAT3/VDR	2
BP	GO:0032964	0.00590851502434526	0.020761187089676	0.00968047263666833	TGFB1/CYP7A1	2
BP	GO:0043124	0.00590851502434526	0.020761187089676	0.00968047263666833	CASP8/STAT1	2
BP	GO:0001959	0.00609432705164957	0.0213259162907918	0.00994379310841764	PTPN1/CASP8/EDN1	3
BP	GO:0006636	0.00613611233141559	0.0213259162907918	0.00994379310841764	PTGS2/EDN1	2
BP	GO:0010656	0.00613611233141559	0.0213259162907918	0.00994379310841764	PDPK1/EDN1	2
BP	GO:0022602	0.00613611233141559	0.0213259162907918	0.00994379310841764	ADAMTS1/MAP2K6	2
BP	GO:0046622	0.00613611233141559	0.0213259162907918	0.00994379310841764	MAPK14/EDN1	2
BP	GO:0048599	0.00613611233141559	0.0213259162907918	0.00994379310841764	SIRT2/EDN1	2
BP	GO:0101023	0.00613611233141559	0.0213259162907918	0.00994379310841764	STAT3/PDPK1	2
BP	GO:1905562	0.00613611233141559	0.0213259162907918	0.00994379310841764	STAT3/PDPK1	2
BP	GO:1901214	0.006188681003983	0.0214493176564993	0.0100013323781568	BACE1/MAPT/CASP8/PPARA	4
BP	GO:0030856	0.0061968432429792	0.0214493176564993	0.0100013323781568	MMP9/STAT1/VDR	3
BP	GO:0031960	0.0061968432429792	0.0214493176564993	0.0100013323781568	PTGS2/APOA2/EDN1	3
BP	GO:0048260	0.00636767225535988	0.0219512593559771	0.0102353764559839	INSR/C3	2
BP	GO:0050873	0.00636767225535988	0.0219512593559771	0.0102353764559839	PTGS2/MAPK14	2
BP	GO:0071622	0.00636767225535988	0.0219512593559771	0.0102353764559839	DPP4/EDN1	2
BP	GO:0007568	0.00651058763034168	0.0224136424358996	0.0104509752429663	MPO/PTGS2/EDN1	3
BP	GO:0009409	0.00660317663346319	0.022640730634361	0.0105568613409924	CXCL10/CASP8	2
BP	GO:0030857	0.00660317663346319	0.022640730634361	0.0105568613409924	MMP9/STAT1	2
BP	GO:0046686	0.00660317663346319	0.022640730634361	0.0105568613409924	MMP9/MAPK8	2
BP	GO:0007254	0.00661724331031096	0.022658506959199	0.0105651500397759	APP/MMP8/MAPK8	3
BP	GO:0060562	0.00666252532500269	0.0227829786917987	0.0106231883974221	CXCL10/TGFB1/VDR/EDN1	4
BP	GO:0002262	0.00672494049157001	0.0229043033297665	0.0106797593359203	STAT1/MAPK14/STAT3	3
BP	GO:0010950	0.00672494049157001	0.0229043033297665	0.0106797593359203	MAPT/CASP8/STAT3	3
BP	GO:1902905	0.00672494049157001	0.0229043033297665	0.0106797593359203	MAPT/APP/EDN1	3
BP	GO:0048015	0.00683368176156501	0.0232120895996313	0.0108232731220299	INSR/SIRT2/EDN1	3
BP	GO:0071453	0.00683368176156501	0.0232120895996313	0.0108232731220299	SIRT2/PTGS2/EDN1	3
BP	GO:0050805	0.00684260736139661	0.0232120895996313	0.0108232731220299	MAPT/PTGS2	2
BP	GO:0007259	0.00694346967590871	0.023491765441967	0.0109536796506727	STAT1/CCR2/STAT3	3
BP	GO:2001242	0.00694346967590871	0.023491765441967	0.0109536796506727	MMP9/PTPN1/PTGS2	3
BP	GO:0009994	0.00708594639305636	0.0238787968939059	0.0111341436753858	SIRT2/EDN1	2
BP	GO:0034205	0.00708594639305636	0.0238787968939059	0.0111341436753858	BACE1/RELA	2
BP	GO:0038066	0.00708594639305636	0.0238787968939059	0.0111341436753858	MAP2K6/MAPK14	2
BP	GO:1905475	0.00716619550184442	0.0241173677113524	0.0112453838593031	TGFB1/MAPK8/PDPK1	3
BP	GO:0048017	0.00727913836687039	0.024465193641484	0.0114075672346766	INSR/SIRT2/EDN1	3
BP	GO:0001706	0.00733317574040317	0.0245820385200637	0.0114620493625501	MMP9/MMP8	2
BP	GO:0007566	0.00733317574040317	0.0245820385200637	0.0114620493625501	MMP9/PTGS2	2
BP	GO:0050680	0.00739313778341636	0.0247180792732571	0.0115254820932062	TGFB1/STAT1/VDR	3
BP	GO:0060759	0.00739313778341636	0.0247180792732571	0.0115254820932062	PTPN1/CASP8/EDN1	3
BP	GO:0090287	0.00745499554516803	0.0248922691567063	0.0116067029016807	PTPN1/TGFB1/PPARA/PDPK1	4
BP	GO:0032635	0.00750819615021404	0.0250044495811958	0.0116590100999613	APP/MMP8/STAT3	3
BP	GO:0032675	0.00750819615021404	0.0250044495811958	0.0116590100999613	APP/MMP8/STAT3	3
BP	GO:1904062	0.00752999320185449	0.0250443450559724	0.0116776124587876	MMP9/CXCL10/PDPK1/EDN1	4
BP	GO:0048010	0.00758427747330216	0.0251592871708632	0.011731207370928	PTPN1/MAPK14	2
BP	GO:0061005	0.00758427747330216	0.0251592871708632	0.011731207370928	MMP9/STAT1	2
BP	GO:0043534	0.00762431583507218	0.0252592593445054	0.0117778221375688	TGFB1/PTGS2/PDPK1	3
BP	GO:0035265	0.00774149917502653	0.0255810419630734	0.0119278621049632	PPARA/MAPK14/EDN1	3
BP	GO:0051048	0.00774149917502653	0.0255810419630734	0.0119278621049632	CCR2/CRY2/EDN1	3
BP	GO:0042886	0.00775798324485806	0.025602348328115	0.0119377967817657	GCK/CPT1A/STX1A/EDN1	4
BP	GO:0002763	0.00783923371936317	0.0257042226453669	0.0119852984750107	TGFB1/CASP8	2
BP	GO:0033619	0.00783923371936317	0.0257042226453669	0.0119852984750107	BACE1/TGFB1	2
BP	GO:0046324	0.00783923371936317	0.0257042226453669	0.0119852984750107	INSR/MAPK14	2
BP	GO:1903053	0.00783923371936317	0.0257042226453669	0.0119852984750107	TGFB1/DPP4	2
BP	GO:2000351	0.00783923371936317	0.0257042226453669	0.0119852984750107	ICAM1/PDPK1	2
BP	GO:0048771	0.00785974847648917	0.0257384061149215	0.0120012374548108	TGFB1/CCR2/VDR	3
BP	GO:0007517	0.00791248800829429	0.0258778934732804	0.0120662772596121	CXCL10/TGFB1/SIRT2/MAPK14	4
BP	GO:0019748	0.00809802666378131	0.0264507887571141	0.0123334053912971	CYP3A4/CYP2A6	2
BP	GO:0002706	0.00822091475781197	0.026817843410714	0.0125045546861321	TGFB1/CCR2/C3	3
BP	GO:0001936	0.00834345036214964	0.0270316716590029	0.0126042579688763	STAT1/STAT3/PDPK1	3
BP	GO:0010952	0.00834345036214964	0.0270316716590029	0.0126042579688763	MAPT/CASP8/STAT3	3
BP	GO:0045766	0.00834345036214964	0.0270316716590029	0.0126042579688763	STAT3/C3/PDPK1	3
BP	GO:1904018	0.00834345036214964	0.0270316716590029	0.0126042579688763	STAT3/C3/PDPK1	3
BP	GO:0019229	0.00836063854917807	0.0270316716590029	0.0126042579688763	PTGS2/EDN1	2
BP	GO:0046456	0.00836063854917807	0.0270316716590029	0.0126042579688763	PTGS2/EDN1	2
BP	GO:0060135	0.00836063854917807	0.0270316716590029	0.0126042579688763	PTGS2/VDR	2
BP	GO:0007565	0.0085917548148035	0.027701413626085	0.0129165435216225	MMP9/PTGS2/VDR	3
BP	GO:0008217	0.0085917548148035	0.027701413626085	0.0129165435216225	PTGS2/PPARA/EDN1	3
BP	GO:0000768	0.00862705167544281	0.027701413626085	0.0129165435216225	CXCL10/MAPK14	2
BP	GO:0043506	0.00862705167544281	0.027701413626085	0.0129165435216225	PTPN1/EDN1	2
BP	GO:0140253	0.00862705167544281	0.027701413626085	0.0129165435216225	CXCL10/MAPK14	2
BP	GO:0070588	0.00863293760593399	0.027701413626085	0.0129165435216225	CXCL10/CCR5/PDPK1/EDN1	4
BP	GO:0050878	0.00871555772034418	0.0279313916389422	0.0130237770748333	HPSE/MAPK14/VDR/EDN1	4
BP	GO:0002221	0.00884438428344113	0.0281948828165398	0.0131466370598486	RELA/MAP2K6/PDPK1	3
BP	GO:0002700	0.00884438428344113	0.0281948828165398	0.0131466370598486	TGFB1/CCR2/APOA2	3
BP	GO:0001885	0.00889724839957451	0.0281948828165398	0.0131466370598486	HPSE/ICAM1	2
BP	GO:0002712	0.00889724839957451	0.0281948828165398	0.0131466370598486	TGFB1/C3	2
BP	GO:0002889	0.00889724839957451	0.0281948828165398	0.0131466370598486	TGFB1/C3	2
BP	GO:0033692	0.00889724839957451	0.0281948828165398	0.0131466370598486	INSR/GCK	2
BP	GO:0051353	0.00889724839957451	0.0281948828165398	0.0131466370598486	VDR/EDN1	2
BP	GO:0070059	0.00889724839957451	0.0281948828165398	0.0131466370598486	PTPN1/TRIB3	2
BP	GO:0099601	0.00889724839957451	0.0281948828165398	0.0131466370598486	APP/CCR2	2
BP	GO:0002822	0.00897232604732631	0.0283975232589695	0.0132411237214036	TGFB1/CCR2/C3	3
BP	GO:0030308	0.00910135518500159	0.0286712740278458	0.0133687675221134	TGFB1/PPARA/ESR2	3
BP	GO:0050777	0.00910135518500159	0.0286712740278458	0.0133687675221134	TGFB1/CCR2/MAPK14	3
BP	GO:0006066	0.00913646801963197	0.0286712740278458	0.0133687675221134	APP/CYP7A1/CYP3A4/APOA2	4
BP	GO:0006940	0.00917121113552418	0.0286712740278458	0.0133687675221134	PTGS2/EDN1	2
BP	GO:0032615	0.00917121113552418	0.0286712740278458	0.0133687675221134	RELA/MAPK14	2
BP	GO:0032655	0.00917121113552418	0.0286712740278458	0.0133687675221134	RELA/MAPK14	2
BP	GO:0040014	0.00917121113552418	0.0286712740278458	0.0133687675221134	APP/STAT3	2
BP	GO:0048247	0.00917121113552418	0.0286712740278458	0.0133687675221134	CXCL10/CCR2	2
BP	GO:0051055	0.00917121113552418	0.0286712740278458	0.0133687675221134	CYP7A1/TRIB3	2
BP	GO:0051445	0.00917121113552418	0.0286712740278458	0.0133687675221134	INSR/SIRT2	2
BP	GO:0009755	0.00923147367571992	0.0287891067808821	0.0134237102735343	PPARA/ESR2/CRY2	3
BP	GO:0090276	0.00923147367571992	0.0287891067808821	0.0134237102735343	GCK/CPT1A/STX1A	3
BP	GO:0031663	0.00944892235403735	0.0293238454077242	0.013673046817854	TGFB1/MAPK14	2
BP	GO:0046888	0.00944892235403735	0.0293238454077242	0.013673046817854	CRY2/EDN1	2
BP	GO:0050435	0.00944892235403735	0.0293238454077242	0.013673046817854	BACE1/RELA	2
BP	GO:0072577	0.00944892235403735	0.0293238454077242	0.013673046817854	ICAM1/PDPK1	2
BP	GO:0009749	0.00949498648907269	0.029395279773816	0.0137063550493768	GCK/CYP7A1/APOA2	3
BP	GO:0017157	0.00949498648907269	0.029395279773816	0.0137063550493768	CCR2/STX1A/PDPK1	3
BP	GO:0001818	0.009570513416036	0.0295931875446156	0.0137986349730407	TGFB1/MMP8/PPARA/APOA2	4
BP	GO:0002791	0.00962838462641488	0.0297001320217465	0.0138485007673249	GCK/CPT1A/STX1A	3
BP	GO:0031334	0.00962838462641488	0.0297001320217465	0.0138485007673249	MAPT/TGFB1/MAPK8	3
BP	GO:0006949	0.0097303645824972	0.0298343269831134	0.0139110728469406	CXCL10/MAPK14	2
BP	GO:0031100	0.0097303645824972	0.0298343269831134	0.0139110728469406	CPT1A/APOA2	2
BP	GO:0032613	0.0097303645824972	0.0298343269831134	0.0139110728469406	MMP8/STAT3	2
BP	GO:0032653	0.0097303645824972	0.0298343269831134	0.0139110728469406	MMP8/STAT3	2
BP	GO:2000272	0.0097303645824972	0.0298343269831134	0.0139110728469406	PPARA/ESR2	2
BP	GO:0009306	0.00974784523006245	0.0298520446361216	0.013919334188375	TGFB1/GCK/CPT1A/STX1A	4
BP	GO:0035592	0.00983731196888368	0.0300899074731682	0.014030244257022	TGFB1/GCK/CPT1A/STX1A	4
BP	GO:0030073	0.00989847368562995	0.0302045530766053	0.0140837009125684	GCK/CPT1A/STX1A	3
BP	GO:0090087	0.00989847368562995	0.0302045530766053	0.0140837009125684	GCK/CPT1A/STX1A	3
BP	GO:0002696	0.010108930479566	0.030809894448474	0.0143659579222908	TGFB1/CCR2/MMP8/DPP4	4
BP	GO:1903037	0.0102005468736534	0.0310520227621598	0.0144788568863565	CCR2/RELA/PPARA/DPP4	4
BP	GO:0002704	0.0103043724610388	0.0312561880476933	0.0145740545478113	TGFB1/CCR2	2
BP	GO:0016925	0.0103043724610388	0.0312561880476933	0.0145740545478113	RELA/STX1A	2
BP	GO:0042987	0.0103043724610388	0.0312561880476933	0.0145740545478113	BACE1/RELA	2
BP	GO:0001935	0.0104518733758274	0.0316283855062108	0.0147476018164263	STAT1/STAT3/PDPK1	3
BP	GO:0097553	0.0104518733758274	0.0316283855062108	0.0147476018164263	CXCL10/CCR5/PDPK1	3
BP	GO:0071692	0.0105724295813676	0.0319552936754369	0.014900031712329	TGFB1/GCK/CPT1A/STX1A	4
BP	GO:0010611	0.010596903447668	0.0319913617692322	0.0149168494498473	PPARA/EDN1	2
BP	GO:0051216	0.010735211822082	0.0323705973500368	0.0150936784359247	TGFB1/MAPK14/EDN1	3
BP	GO:0014823	0.0108930961170276	0.0327306103587014	0.0152615443707659	CRY2/EDN1	2
BP	GO:0030193	0.0108930961170276	0.0327306103587014	0.0152615443707659	HPSE/EDN1	2
BP	GO:0043112	0.0108930961170276	0.0327306103587014	0.0152615443707659	PTPN1/TGFB1	2
BP	GO:0002819	0.0110229938104129	0.0330819496592509	0.0154253659514137	TGFB1/CCR2/C3	3
BP	GO:0002548	0.0111929332773483	0.0334346285603226	0.0155898121575294	CXCL10/CCR2	2
BP	GO:0032922	0.0111929332773483	0.0334346285603226	0.0155898121575294	PPARA/CRY2	2
BP	GO:0045600	0.0111929332773483	0.0334346285603226	0.0155898121575294	PTGS2/MAPK14	2
BP	GO:0070918	0.0111929332773483	0.0334346285603226	0.0155898121575294	TGFB1/STAT3	2
BP	GO:0007623	0.0113152321517394	0.0337604178001019	0.0157417203219027	PPARA/CRY2/MAPK8	3
BP	GO:0002285	0.0114630263402687	0.0341614254603102	0.0159287011368712	TGFB1/ICAM1/STAT3	3
BP	GO:0014743	0.0114963977925649	0.0341810148820899	0.0159378352418088	PPARA/EDN1	2
BP	GO:1900046	0.0114963977925649	0.0341810148820899	0.0159378352418088	HPSE/EDN1	2
BP	GO:0002758	0.0116119392261653	0.0344442522859858	0.0160605768978786	RELA/MAP2K6/PDPK1	3
BP	GO:0048167	0.0116119392261653	0.0344442522859858	0.0160605768978786	MAPT/APP/PTGS2	3
BP	GO:0050867	0.0117407338467235	0.0347858444169473	0.0162198535934929	TGFB1/CCR2/MMP8/DPP4	4
BP	GO:0002064	0.0117619722903366	0.0348083425900795	0.0162303439834904	HPSE/ICAM1/PDPK1	3
BP	GO:0050766	0.0118034725821623	0.0348906819896826	0.0162687369858431	APOA2/C3	2
BP	GO:0035924	0.0121141406210213	0.0356849569563804	0.0166390894636612	RELA/MAPK14	2
BP	GO:0045123	0.0121141406210213	0.0356849569563804	0.0166390894636612	ICAM1/CCR2	2
BP	GO:1901616	0.0121141406210213	0.0356849569563804	0.0166390894636612	CYP7A1/CYP3A4	2
BP	GO:0030100	0.0123733350271582	0.0363170790149671	0.0169338337027431	INSR/PTPN1/C3	3
BP	GO:0005977	0.0124283849392655	0.0363170790149671	0.0169338337027431	INSR/GCK	2
BP	GO:0010822	0.0124283849392655	0.0363170790149671	0.0169338337027431	MMP9/MAPK8	2
BP	GO:0034637	0.0124283849392655	0.0363170790149671	0.0169338337027431	INSR/GCK	2
BP	GO:0042698	0.0124283849392655	0.0363170790149671	0.0169338337027431	ADAMTS1/MAP2K6	2
BP	GO:0046323	0.0124283849392655	0.0363170790149671	0.0169338337027431	INSR/MAPK14	2
BP	GO:0050818	0.0124283849392655	0.0363170790149671	0.0169338337027431	HPSE/EDN1	2
BP	GO:0006073	0.0127461886221078	0.03703363003986	0.0172679452619373	INSR/GCK	2
BP	GO:0006635	0.0127461886221078	0.03703363003986	0.0172679452619373	CPT1A/PPARA	2
BP	GO:0006919	0.0127461886221078	0.03703363003986	0.0172679452619373	MAPT/CASP8	2
BP	GO:0044042	0.0127461886221078	0.03703363003986	0.0172679452619373	INSR/GCK	2
BP	GO:0060337	0.0127461886221078	0.03703363003986	0.0172679452619373	PTPN1/STAT1	2
BP	GO:0006469	0.0128436876196261	0.0372744563340911	0.0173802371237381	PTPN1/TRIB3/PDPK1	3
BP	GO:0071357	0.0130675348096984	0.0378810014767508	0.0176630554245924	PTPN1/STAT1	2
BP	GO:0009615	0.0132056845357924	0.0382380263913808	0.0178295280786731	CXCL10/STAT1/RELA/MAPK14	4
BP	GO:0002437	0.0133924066969719	0.0386470921764425	0.0180202662152634	MAPK14/C3	2
BP	GO:0008088	0.0133924066969719	0.0386470921764425	0.0180202662152634	MAPT/APP	2
BP	GO:0043154	0.0133924066969719	0.0386470921764425	0.0180202662152634	MMP9/PTGS2	2
BP	GO:0070374	0.0136502463955737	0.0393466424351507	0.0183464507011576	APP/TGFB1/ICAM1	3
BP	GO:0042310	0.0137207875334955	0.0395053374694661	0.018420446611441	PTGS2/EDN1	2
BP	GO:0007596	0.0139808212333282	0.0402086527240365	0.0187483866298711	HPSE/MAPK14/EDN1	3
BP	GO:0051966	0.0140526606233178	0.0403697491554997	0.0188235022574077	CCR2/PTGS2	2
BP	GO:0031016	0.0143880093248174	0.041240237963606	0.0192293915281416	INSR/PDPK1	2
BP	GO:0043299	0.0143880093248174	0.041240237963606	0.0192293915281416	CCR2/PDPK1	2
BP	GO:0045055	0.0146556509247702	0.0419602306499311	0.0195651078563297	CCR2/STX1A/PDPK1	3
BP	GO:0051279	0.0147268170505522	0.0420695524030893	0.0196160821207332	CXCL10/PDPK1	2
BP	GO:0061097	0.0147268170505522	0.0420695524030893	0.0196160821207332	APP/PTPN1	2
BP	GO:0050817	0.0148272144419051	0.0423089754376957	0.0197277196742644	HPSE/MAPK14/EDN1	3
BP	GO:0010959	0.0149003295976839	0.0424701014566388	0.0198028490977746	CXCL10/PTGS2/GCK/PDPK1	4
BP	GO:0007599	0.014999922388636	0.0426586421554186	0.0198907613673164	HPSE/MAPK14/EDN1	3
BP	GO:0031669	0.014999922388636	0.0426586421554186	0.0198907613673164	PPARA/MAPK8/VDR	3
BP	GO:0007492	0.015069067267109	0.0427599450482703	0.0199379966182696	MMP9/MMP8	2
BP	GO:0034340	0.015069067267109	0.0427599450482703	0.0199379966182696	PTPN1/STAT1	2
BP	GO:0006094	0.0154147434949534	0.0436922340618067	0.0203727019290027	GCK/PPARA	2
BP	GO:0002218	0.0155249222295266	0.04395568990846	0.0204955454399966	RELA/MAP2K6/PDPK1	3
BP	GO:0001503	0.0156151633954393	0.0441621749686979	0.0205918247600028	PTGS2/MAP2K6/MAPK14/VDR	4
BP	GO:0060560	0.015702217199822	0.0443591983131185	0.0206836922956215	MAPT/APP/EDN1	3
BP	GO:0010660	0.0157638293082804	0.0443857931185687	0.0206960928527441	PDPK1/EDN1	2
BP	GO:0055013	0.0157638293082804	0.0443857931185687	0.0206960928527441	PPARA/EDN1	2
BP	GO:0098586	0.0157638293082804	0.0443857931185687	0.0206960928527441	CXCL10/MAPK14	2
BP	GO:0010720	0.0159806084039082	0.0449465623355787	0.0209575668733434	MAPT/TGFB1/CASP8/SIRT2	4
BP	GO:0010466	0.0160602548713765	0.0451208261859927	0.021038822170943	MMP9/APP/PTGS2	3
BP	GO:0042391	0.0161036189799291	0.0451292014953245	0.0210427273885233	MAPT/APP/STX1A/EDN1	4
BP	GO:0006970	0.016116308334865	0.0451292014953245	0.0210427273885233	PTGS2/PDPK1	2
BP	GO:0008625	0.016116308334865	0.0451292014953245	0.0210427273885233	CASP8/ICAM1	2
BP	GO:0010507	0.0164721642559134	0.0458238724283915	0.0213666367550733	SIRT2/STAT3	2
BP	GO:0019319	0.0164721642559134	0.0458238724283915	0.0213666367550733	GCK/PPARA	2
BP	GO:0032370	0.0164721642559134	0.0458238724283915	0.0213666367550733	MAP2K6/EDN1	2
BP	GO:0097006	0.0164721642559134	0.0458238724283915	0.0213666367550733	MPO/APOA2	2
BP	GO:0097194	0.0164721642559134	0.0458238724283915	0.0213666367550733	CASP8/SIRT2	2
BP	GO:2000243	0.0164721642559134	0.0458238724283915	0.0213666367550733	INSR/SIRT2	2
BP	GO:0035304	0.0168313808059144	0.0467721704094636	0.0218088066857966	TGFB1/CRY2	2
BP	GO:0009636	0.0171620071011562	0.0475208509876765	0.0221578995300396	MPO/EPHX1/PTGS2	3
BP	GO:0006112	0.0171939417724913	0.0475208509876765	0.0221578995300396	INSR/GCK	2
BP	GO:0007589	0.0171939417724913	0.0475208509876765	0.0221578995300396	VDR/EDN1	2
BP	GO:0051591	0.0171939417724913	0.0475208509876765	0.0221578995300396	APP/STAT1	2
BP	GO:0060191	0.0171939417724913	0.0475208509876765	0.0221578995300396	APOA2/PDPK1	2
BP	GO:0010657	0.0175598309962544	0.0483748691916253	0.0225561089300529	PDPK1/EDN1	2
BP	GO:0022406	0.0175598309962544	0.0483748691916253	0.0225561089300529	ICAM1/STX1A	2
BP	GO:0106027	0.0175598309962544	0.0483748691916253	0.0225561089300529	INSR/APP	2
BP	GO:0001942	0.0179290323706532	0.0492855189413107	0.0229807243407873	HPSE/RELA	2
BP	GO:2000117	0.0179290323706532	0.0492855189413107	0.0229807243407873	MMP9/PTGS2	2
BP	GO:0048863	0.0181118893883429	0.0497345853925326	0.0231901138845703	MAPK14/STAT3/EDN1	3
CC	GO:0060205	0.0000000302040100492683	0.00000246756616756323	0.00000159197817262144	HPSE/BACE1/APP/LCN2/TGFB1/MPO/MMP8/MAPK14/C3	9
CC	GO:0031983	0.0000000318395634524288	0.00000246756616756323	0.00000159197817262144	HPSE/BACE1/APP/LCN2/TGFB1/MPO/MMP8/MAPK14/C3	9
CC	GO:0034774	0.000000441387356696156	0.0000143395102064957	0.00000925129690741657	HPSE/APP/LCN2/TGFB1/MPO/MMP8/MAPK14/C3	8
CC	GO:0045121	0.000000451869766858699	0.0000143395102064957	0.00000925129690741657	INSR/HPSE/BACE1/MAPT/APP/CASP8/PTGS2/DPP4	8
CC	GO:0098857	0.000000462564845370828	0.0000143395102064957	0.00000925129690741657	INSR/HPSE/BACE1/MAPT/APP/CASP8/PTGS2/DPP4	8
CC	GO:0005788	0.0000589162263251356	0.00152200251339934	0.000981937105418926	BACE1/APP/PTGS2/APOA2/C3/EDN1	6
CC	GO:0097386	0.0000796230229908372	0.00176308122336854	0.00113747175701196	MAPT/APP/SIRT2	3
CC	GO:0035580	0.000344060693370024	0.00650777345663703	0.00419856352041099	HPSE/LCN2/MMP8	3
CC	GO:0044304	0.000377870716836989	0.00650777345663703	0.00419856352041099	MAPT/APP/SIRT2	3
CC	GO:0043025	0.000747869619605701	0.0115919791038884	0.00747869619605702	INSR/BACE1/MAPT/APP/SIRT2/CCR2	6
CC	GO:0062023	0.00210069902015442	0.0296007589203577	0.0190972638195856	MMP9/TGFB1/ICAM1/MMP8/ADAMTS1	5
CC	GO:0031904	0.00333597092669822	0.043089624469852	0.0277997577224852	APP/PTPN1	2
CC	GO:0072562	0.00391122484111557	0.0466338346440702	0.0300863449316582	TGFB1/APOA2/C3	3
MF	GO:0019902	0.0000000106177936778539	0.00000278186194359772	0.00000164296386383634	MAPT/PTPN1/STAT1/PPARA/MAPK14/STAT3/CRY2/MAPK8	8
MF	GO:0019903	0.000000850876296949123	0.000111464794900335	0.0000658309556060637	MAPT/PTPN1/STAT1/MAPK14/STAT3/MAPK8	6
MF	GO:0004879	0.00000395406317575676	0.000258991138012068	0.000152959812325327	PPARA/ESR2/STAT3/VDR	4
MF	GO:0098531	0.00000395406317575676	0.000258991138012068	0.000152959812325327	PPARA/ESR2/STAT3/VDR	4
MF	GO:0140297	0.0000129092185417516	0.00061530746847398	0.000363399750364303	STAT1/SIRT2/RELA/PPARA/MAPK14/STAT3/CRY2/VDR	8
MF	GO:0061629	0.0000147784129552386	0.00061530746847398	0.000363399750364303	STAT1/RELA/PPARA/MAPK14/STAT3/CRY2/VDR	7
MF	GO:0020037	0.0000164395125164804	0.00061530746847398	0.000363399750364303	MPO/PTGS2/CYP7A1/CYP3A4/CYP2A6	5
MF	GO:0046906	0.0000230985705046249	0.000756478184026464	0.000446774982128928	MPO/PTGS2/CYP7A1/CYP3A4/CYP2A6	5
MF	GO:0051721	0.000037577203821999	0.00109391415570708	0.000646064206062439	MAPT/PTPN1/STAT1	3
MF	GO:0005496	0.0000833663034795988	0.00218419715116549	0.00128998385384221	CYP3A4/APOA2/ESR2/VDR	4
MF	GO:0016712	0.000102963913415803	0.00245241321044913	0.00144839189206919	CYP7A1/CYP3A4/CYP2A6	3
MF	GO:0001223	0.000138135052914506	0.00301594865530004	0.00178121515600283	STAT1/RELA/PPARA	3
MF	GO:0005126	0.000403087662366118	0.00699416980310046	0.00413074713160212	CXCL10/TGFB1/CASP8/STAT1/CCR2	5
MF	GO:0004707	0.000410729109333874	0.00699416980310046	0.00413074713160212	MAPK14/MAPK8	2
MF	GO:0140537	0.000410729109333874	0.00699416980310046	0.00413074713160212	MAP2K6/MAPK14	2
MF	GO:0005506	0.000432692356942661	0.00699416980310046	0.00413074713160212	LCN2/CYP7A1/CYP3A4/CYP2A6	4
MF	GO:0004175	0.000453820178063771	0.00699416980310046	0.00413074713160212	MMP9/BACE1/CASP8/MMP8/ADAMTS1/DPP4	6
MF	GO:0001664	0.000549442265230991	0.00799743741613997	0.00472327561338922	CXCL10/STAT1/CCR2/C3/EDN1	5
MF	GO:0008201	0.000630864950421639	0.00869929563212997	0.00513779211700726	CXCL10/APP/MPO/ADAMTS1	4
MF	GO:0042379	0.000689860707955436	0.00878086561651847	0.00518596723836165	CXCL10/STAT1/CCR2	3
MF	GO:0016705	0.000766969454120394	0.00878086561651847	0.00518596723836165	PTGS2/CYP7A1/CYP3A4/CYP2A6	4
MF	GO:0001618	0.000774676462012665	0.00878086561651847	0.00518596723836165	CCR5/ICAM1/DPP4	3
MF	GO:0004708	0.00079969524698777	0.00878086561651847	0.00518596723836165	MAP2K6/MAPK14	2
MF	GO:0140272	0.000804354102276501	0.00878086561651847	0.00518596723836165	CCR5/ICAM1/DPP4	3
MF	GO:0019887	0.000886300516817072	0.00899315053820582	0.00531134242312678	INSR/TRIB3/MAP2K6/PDPK1	4
MF	GO:0000979	0.000892450053409737	0.00899315053820582	0.00531134242312678	STAT1/RELA	2
MF	GO:0035035	0.00131258725844954	0.012705469825691	0.00750383312324863	STAT1/SIRT2	2
MF	GO:0003707	0.00142978898369303	0.012705469825691	0.00750383312324863	PPARA/ESR2	2
MF	GO:0008395	0.00142978898369303	0.012705469825691	0.00750383312324863	CYP7A1/CYP3A4	2
MF	GO:0019207	0.00147044408836865	0.012705469825691	0.00750383312324863	INSR/TRIB3/MAP2K6/PDPK1	4
MF	GO:0001637	0.00155181310848135	0.012705469825691	0.00750383312324863	CCR5/CCR2	2
MF	GO:0004950	0.00155181310848135	0.012705469825691	0.00750383312324863	CCR5/CCR2	2
MF	GO:0019211	0.00167863747634918	0.0133273642061662	0.00787112309484303	MAP2K6/MAPK14	2
MF	GO:0004497	0.00179540710916655	0.0138351959588716	0.0081710478342874	CYP7A1/CYP3A4/CYP2A6	3
MF	GO:0005539	0.00207966586441966	0.0150045169937352	0.00886164724017305	CXCL10/APP/MPO/ADAMTS1	4
MF	GO:0001221	0.00222283315718967	0.0150045169937352	0.00886164724017305	STAT1/RELA/PPARA	3
MF	GO:0005164	0.00223349680441096	0.0150045169937352	0.00886164724017305	CASP8/STAT1	2
MF	GO:0071813	0.00223349680441096	0.0150045169937352	0.00886164724017305	MAPT/APOA2	2
MF	GO:0071814	0.00223349680441096	0.0150045169937352	0.00886164724017305	MAPT/APOA2	2
MF	GO:0004222	0.0029063120159358	0.0190363437043795	0.0112428385879622	MMP9/MMP8/ADAMTS1	3
MF	GO:0042826	0.00318347756147461	0.0203431980757646	0.0120146649945255	SIRT2/RELA/MAPK8	3
MF	GO:1901681	0.00354399034708877	0.0221077493080299	0.013056806541906	CXCL10/APP/MPO/ADAMTS1	4
MF	GO:0030295	0.0038650601068255	0.0234964535076936	0.0138769733452429	INSR/MAP2K6/PDPK1	3
MF	GO:0016709	0.0039459692913684	0.0234964535076936	0.0138769733452429	CYP7A1/CYP3A4	2
MF	GO:0016922	0.00411049738347525	0.0239322292104559	0.0141343418800202	STAT1/CRY2/VDR	3
MF	GO:0019209	0.00436523876972788	0.0248628816884501	0.0146839839622425	INSR/MAP2K6/PDPK1	3
MF	GO:0001046	0.0045479704025673	0.0253525158611199	0.0149731612357759	STAT1/RELA	2
MF	GO:0004712	0.00497140803778964	0.0271356022062684	0.0160262495955061	MAP2K6/MAPK14	2
MF	GO:0032813	0.00563930447991973	0.0301530157905912	0.0178083299365886	CASP8/STAT1	2
MF	GO:0048020	0.00610615515856909	0.031996253030902	0.0188969433328349	STAT1/CCR2	2
MF	GO:0044389	0.0065361446531522	0.0335778411593309	0.0198310271210191	CASP8/STAT1/RELA/TRIB3	4
MF	GO:0004252	0.00732691501474447	0.0363223195605742	0.0214519123158072	MMP9/MMP8/DPP4	3
MF	GO:0004601	0.0073476447966047	0.0363223195605742	0.0214519123158072	MPO/PTGS2	2
MF	GO:0016684	0.0078735619204326	0.0382013559843211	0.0225616686608887	MPO/PTGS2	2
MF	GO:0004857	0.00971634198190905	0.0462851199865485	0.0273359286380982	APP/TRIB3/APOA2/C3	4
MF	GO:0008236	0.00992264915559437	0.0463808994833676	0.0273924958780837	MMP9/MMP8/DPP4	3
MF	GO:0106310	0.0100905010326411	0.0463808994833676	0.0273924958780837	MAP2K6/MAPK14/MAPK8/PDPK1	4
MF	GO:0017171	0.0104981527625596	0.0474226900653556	0.028007775972709	MMP9/MMP8/DPP4	3
MF	GO:0008237	0.0109423041980599	0.0485912491507067	0.0286979253722535	MMP9/MMP8/ADAMTS1	3
