# Supplementary material for: Network toxicology and bioinformatics analysis predict potential molecular targets and mechanisms by which sevoflurane and propofol influence type 2 diabetes mellitus
Source: PLoS One. 2026 May 18;21(5):e0349565. doi: 10.1371/journal.pone.0349565 (PMC13183223; doi:10.1371/journal.pone.0349565)
Supplement: S7 Table — (XLSX) [file pone.0349565.s015.xlsx]

## Sheet: S7 Table
ID	Description	pvalue	p.adjust	qvalue	geneID	Count
hsa05145	Toxoplasmosis	0.0000000000316727577102170	0.00000000580033460331414	0.00000000306814842809529	1234/7040/841/6772/5970/5608/1432/6774/5599/5170	10
hsa04668	TNF signaling pathway	0.0000000000582948201338105	0.00000000580033460331414	0.00000000306814842809529	4318/3627/841/3383/5743/5970/5608/1432/5599/1906	10
hsa05167	Kaposi sarcoma-associated herpesvirus infection	0.000000000449315082604582	0.0000000298045671461039	0.0000000157654414948976	1234/841/6772/3383/5743/5970/5608/1432/6774/5599/718	11
hsa04931	Insulin resistance	0.000000000699695813002719	0.0000000348098666968853	0.0000000184130477105979	3643/5770/1374/5970/57761/5465/6774/5599/5170	9
hsa04657	IL-17 signaling pathway	0.00000000587986828742731	0.000000234018757839607	0.000000123786700787943	4318/3627/3934/841/5743/5970/1432/5599	8
hsa04933	AGE-RAGE signaling pathway in diabetic complications	0.00000000959337522715446	0.00000031818027836729	0.000000168304828546569	7040/6772/3383/5970/1432/6774/5599/1906	8
hsa04917	Prolactin signaling pathway	0.0000000190460254603005	0.000000500391480357438	0.000000264687373899729	6772/2645/5970/2100/1432/6774/5599	7
hsa05417	Lipid and atherosclerosis	0.0000000201162404163794	0.000000500391480357438	0.000000264687373899729	4318/841/3383/5970/1548/5608/1432/6774/5599/5170	10
hsa05161	Hepatitis B	0.000000024819842859154	0.000000548794303219072	0.000000290290559756187	4318/7040/841/6772/5970/5608/1432/6774/5599	9
hsa04936	Alcoholic liver disease	0.000000155969045395083	0.00000310378400336214	0.00000164177942521139	841/1374/5970/5465/5608/1432/5599/718	8
hsa05169	Epstein-Barr virus infection	0.000000172329848978051	0.00000311760363151201	0.00000164908946390479	3627/841/6772/3383/5970/5608/1432/6774/5599	9
hsa04620	Toll-like receptor signaling pathway	0.000000378097272214953	0.00000627011309756464	0.00000331664273872766	3627/841/6772/5970/5608/1432/5599	7
hsa05152	Tuberculosis	0.000000939357138903852	0.0000143793900493744	0.00000760613067938342	7040/841/6772/5970/1432/5599/7421/718	8
hsa05140	Leishmaniasis	0.00000103611694497322	0.0000147276622892622	0.00000779035296972347	7040/6772/5743/5970/1432/718	6
hsa05418	Fluid shear stress and atherosclerosis	0.00000227032578984555	0.0000301196554786177	0.0000159321108059337	4318/3383/5970/5608/1432/5599/1906	7
hsa04932	Non-alcoholic fatty liver disease	0.00000443500080607591	0.0000551603225255692	0.0000291776368820784	3643/7040/841/5970/5465/1432/5599	7
hsa05142	Chagas disease	0.00000493505383339618	0.0000577691595791671	0.0000305576088755182	7040/841/5970/1432/5599/718	6
hsa04625	C-type lectin receptor signaling pathway	0.00000551909244181325	0.0000610166331067131	0.0000322753943965687	841/6772/5743/5970/1432/5599	6
hsa04659	Th17 cell differentiation	0.00000685610187823196	0.0000718086459877979	0.0000379839439237228	7040/6772/5970/1432/6774/5599	6
hsa04920	Adipocytokine signaling pathway	0.0000120780169550264	0.000120176268702512	0.0000635685102896124	1374/5970/5465/6774/5599	5
hsa04622	RIG-I-like receptor signaling pathway	0.0000138736081928854	0.000131468953827819	0.0000695418957036862	3627/841/5970/1432/5599	5
hsa03320	PPAR signaling pathway	0.0000180862254569106	0.000159867025382604	0.0000845633564573416	1581/1374/5465/336/5170	5
hsa04926	Relaxin signaling pathway	0.0000188748793904714	0.000159867025382604	0.0000845633564573416	4318/7040/5970/1432/5599/1906	6
hsa05212	Pancreatic cancer	0.0000192804452722739	0.000159867025382604	0.0000845633564573416	7040/6772/5970/6774/5599	5
hsa04068	FoxO signaling pathway	0.000021493943732696	0.00017109179211226	0.0000905008157166148	3643/7040/1432/6774/5599/5170	6
hsa05415	Diabetic cardiomyopathy	0.0000254211347480125	0.00019456945441748	0.000102919573878593	3643/4318/7040/5970/5465/1432/5599	7
hsa04380	Osteoclast differentiation	0.0000324193556785357	0.000238942658519578	0.000126391250208716	7040/6772/5970/5608/1432/5599	6
hsa05207	Chemical carcinogenesis - receptor activation	0.0000366416107566359	0.000260417162163234	0.000137750416378331	2052/5970/1576/5465/2100/6774/7421	7
hsa05235	PD-L1 expression and PD-1 checkpoint pathway in cancer	0.0000411407550242363	0.000282310698269759	0.000149331234207754	6772/5970/5608/1432/6774	5
hsa05163	Human cytomegalovirus infection	0.0000475021143255131	0.000315097358359237	0.000166674085352678	1234/841/5743/5970/5608/1432/6774	7
hsa05160	Hepatitis C	0.0000588254180709096	0.000377621232132613	0.000199746750665228	3627/841/6772/5970/5465/6774	6
hsa05171	Coronavirus disease - COVID-19	0.0000659751399282806	0.000410282901428995	0.000217023486606186	3627/6772/5970/1432/6774/5599/718	7
hsa04062	Chemokine signaling pathway	0.000171585963865945	0.00102524609352776	0.000542314781024997	3627/1234/6772/729230/5970/6774	6
hsa04935	Growth hormone synthesis, secretion and action	0.000175167674271074	0.00102524609352776	0.000542314781024997	6772/5608/1432/6774/5599	5
hsa05321	Inflammatory bowel disease	0.000184889233964163	0.00102989837539212	0.000544775654796152	7040/6772/5970/6774	4
hsa05022	Pathways of neurodegeneration - multiple diseases	0.000186313273940284	0.00102989837539212	0.000544775654796152	4137/351/841/5743/5970/6804/5608/1432/5599	9
hsa04664	Fc epsilon RI signaling pathway	0.000219690146217368	0.00118157673235827	0.000625007528356664	5608/1432/5599/5170	4
hsa05205	Proteoglycans in cancer	0.000231967447762377	0.00121477689749245	0.000642569107375006	10855/4318/7040/1432/6774/5170	6
hsa05010	Alzheimer disease	0.000238732898577405	0.00121814991838214	0.000644353302503118	3643/23621/4137/351/841/5743/5970/5599	8
hsa05204	Chemical carcinogenesis - DNA adducts	0.000245366501009243	0.00122069834252098	0.000645701318445376	2052/5743/1576/1548	4
hsa04010	MAPK signaling pathway	0.000278563666450237	0.00135205291764871	0.000715182712324101	3643/4137/7040/5970/5608/1432/5599	7
hsa05170	Human immunodeficiency virus 1 infection	0.000292913492613478	0.00138785202452577	0.000734119029106462	1234/841/5970/5608/1432/5599	6
hsa04910	Insulin signaling pathway	0.000311215227287856	0.0014402751216345	0.000761848781610418	3643/5770/2645/5599/5170	5
hsa05162	Measles	0.000321797417727951	0.00145540195745142	0.000769850281645817	841/6772/5970/6774/5599	5
hsa05133	Pertussis	0.000352369224477164	0.00155825501491012	0.000824255495853014	5970/1432/5599/718	4
hsa05208	Chemical carcinogenesis - reactive oxygen species	0.00041209550415301	0.00178276098535759	0.000943010306986292	5770/2052/5970/1432/5599/5170	6
hsa04658	Th1 and Th2 cell differentiation	0.000688037719974191	0.00291318098457157	0.00154095793947187	6772/5970/1432/5599	4
hsa01522	Endocrine resistance	0.000870511403776997	0.00355196233521373	0.00187884810114453	4318/2100/1432/5599	4
hsa05164	Influenza A	0.000874603791082779	0.00355196233521373	0.00187884810114453	3627/841/6772/3383/5970	5
hsa04930	Type II diabetes mellitus	0.00109417166951161	0.00435480324465619	0.00230351930423496	3643/2645/5599	3
hsa04066	HIF-1 signaling pathway	0.00128971589566757	0.00497395777380308	0.00263102765078184	3643/5970/6774/1906	4
hsa04621	NOD-like receptor signaling pathway	0.00129972765948623	0.00497395777380308	0.00263102765078184	841/6772/5970/1432/5599	5
hsa04722	Neurotrophin signaling pathway	0.00177841346943151	0.00659725279980849	0.00348968674943586	5970/1432/5599/5170	4
hsa05134	Legionellosis	0.00182035264890106	0.00659725279980849	0.00348968674943586	841/5970/718	3
hsa05203	Viral carcinogenesis	0.00186183668582591	0.00659725279980849	0.00348968674943586	1234/841/5970/6774/718	5
hsa04071	Sphingolipid signaling pathway	0.00188966537481952	0.00659725279980849	0.00348968674943586	5970/1432/5599/5170	4
hsa04660	T cell receptor signaling pathway	0.00188966537481952	0.00659725279980849	0.00348968674943586	5970/1432/5599/5170	4
hsa04210	Apoptosis	0.0028825797341758	0.00989023046725836	0.00523154216728821	841/5970/5599/5170	4
hsa05135	Yersinia infection	0.00295933688363515	0.0099814922007355	0.005279816027895	5970/5608/1432/5599	4
hsa05221	Acute myeloid leukemia	0.00317408517559817	0.0105273824990673	0.00556857048350557	4353/5970/6774	3
hsa05120	Epithelial cell signaling in Helicobacter pylori infection	0.00358732117346335	0.0117029002216263	0.00619037303444927	5970/1432/5599	3
hsa05132	Salmonella infection	0.0044638891563511	0.014327644227643	0.00757875917886434	841/5970/5608/1432/5599	5
hsa04148	Efferocytosis	0.00469626007500959	0.014602433670733	0.00772411196547631	7040/5743/1374/1432	4
hsa04218	Cellular senescence	0.00469626007500959	0.014602433670733	0.00772411196547631	7040/5970/5608/1432	4
hsa00980	Metabolism of xenobiotics by cytochrome P450	0.00484523874255077	0.0148096304129533	0.00783371087699195	2052/1576/1548	3
hsa04217	Necroptosis	0.00491173671987395	0.0148096304129533	0.00783371087699195	841/6772/6774/5599	4
hsa00983	Drug metabolism - other enzymes	0.00519626291057584	0.0154336764060387	0.00816380661520163	4353/1576/1548	3
hsa04623	Cytosolic DNA-sensing pathway	0.00556228131703586	0.0162778526777961	0.00861034259603074	3627/841/5970	3
hsa04976	Bile secretion	0.006963878399088	0.0200842290060654	0.0106237656736659	2052/1581/1576	3
hsa04912	GnRH signaling pathway	0.00762313677259431	0.0216714888249467	0.011463363567811	5608/1432/5599	3
hsa05168	Herpes simplex virus 1 infection	0.00788481358570692	0.0220996887824743	0.0116898644710258	841/6772/5970/718	4
hsa04215	Apoptosis - multiple species	0.00848063768950128	0.0234395402807049	0.012398593113306	841/5599	2
hsa04750	Inflammatory mediator regulation of TRP channels	0.00904962419185432	0.0246695234819043	0.0130492057560985	5608/1432/5599	3
hsa04061	Viral protein interaction with cytokine and cytokine receptor	0.00930155261150424	0.0250136347255317	0.0132312270433915	3627/1234/729230	3
hsa04613	Neutrophil extracellular trap formation	0.0101759233309208	0.0270001165713765	0.0142819976574327	4353/5970/1432/718	4
hsa04064	NF-kappa B signaling pathway	0.0106228236583019	0.0278150251052905	0.0147130521583129	3383/5743/5970	3
hsa05215	Prostate cancer	0.0108994943605088	0.0281688230875488	0.0149001973486108	4318/5970/5170	3
hsa04922	Glucagon signaling pathway	0.0111803323145226	0.0285241811614103	0.0150881677658875	2645/1374/5465	3
hsa05130	Pathogenic Escherichia coli infection	0.0114685566125373	0.0288891489353787	0.0152812213358258	841/5970/1432/5599	4
hsa04960	Aldosterone-regulated sodium reabsorption	0.0118234664995264	0.029410872917572	0.0155571927625348	3643/5170	2
hsa04670	Leukocyte transendothelial migration	0.0138971617974847	0.0341424098481415	0.018059989340461	4318/3383/1432	3
hsa04152	AMPK signaling pathway	0.0158998641874392	0.0382887640693043	0.0202532473257362	3643/1374/5170	3
hsa05166	Human T-cell leukemia virus 1 infection	0.015969685516343	0.0382887640693043	0.0202532473257362	7040/3383/5970/5599	4
hsa04024	cAMP signaling pathway	0.0164488722022381	0.0389681615267307	0.0206126218073159	5970/5465/5599/1906	4
hsa05144	Malaria	0.01993642070591	0.0466746790644245	0.0246890658896718	7040/3383	2
hsa04979	Cholesterol metabolism	0.0206934840771139	0.0478837596668101	0.0253286218814124	1581/336	2
hsa04913	Ovarian steroidogenesis	0.0214624663766764	0.0490923081489495	0.0259678964025123	3643/5743	2
