# Supplementary material for: Network toxicology and bioinformatics analysis predict potential molecular targets and mechanisms by which sevoflurane and propofol influence type 2 diabetes mellitus
Source: PLoS One. 2026 May 18;21(5):e0349565. doi: 10.1371/journal.pone.0349565 (PMC13183223; doi:10.1371/journal.pone.0349565)
Supplement: S8 Table — (XLSX) [file pone.0349565.s016.xlsx]

## Sheet: S8 Table
x
ADAMTS1
APP
BACE1
C3
CA1
CASP8
CCR5
CPT1A
CRY2
CXCL10
CYP2A6
CYP3A4
CYP7A1
EDN1
EPHX1
GCK
HPSE
ICAM1
LCN2
MAP2K6
MAPT
MMP9
MPO
PDPK1
PPARA
PTGS2
RELA
SIRT2
STAT1
STAT3
STX1A
TGFB1
TRIB3
