# Supplementary material for: Network toxicology and bioinformatics analysis predict potential molecular targets and mechanisms by which sevoflurane and propofol influence type 2 diabetes mellitus
Source: PLoS One. 2026 May 18;21(5):e0349565. doi: 10.1371/journal.pone.0349565 (PMC13183223; doi:10.1371/journal.pone.0349565)
Supplement: S9 Table — (XLSX) [file pone.0349565.s017.xlsx]

## Sheet: Sheet1
	Background	K_Anesthesia	n_T2DM_DEG	k_Overlap	P_value
Original	18631	611	254	43	5.54E-19
Filtered (GSE21321 bg)	18631	504	254	33	7.77E-14
Filtered (GSE95849 bg)	19829	577	252	33	4.93E-13
