# Supplementary material for: Network toxicology and bioinformatics analysis predict potential molecular targets and mechanisms by which sevoflurane and propofol influence type 2 diabetes mellitus
Source: PLoS One. 2026 May 18;21(5):e0349565. doi: 10.1371/journal.pone.0349565 (PMC13183223; doi:10.1371/journal.pone.0349565)
Supplement: S10 Table — (XLSX) [file pone.0349565.s018.xlsx]

## Sheet: Sheet1
ID	Description	setSize	enrichmentScore	NES	pvalue	p.adjust	qvalue
GOBP_RECEPTOR_CATABOLIC_PROCESS	GOBP_RECEPTOR_CATABOLIC_PROCESS	24	0.6306641724766979	2.2699627618274785	2.258157580565204e-5	0.03885724656757575	0.03751512843712666
GOBP_CELLULAR_RESPONSE_TO_ABIOTIC_STIMULUS	GOBP_CELLULAR_RESPONSE_TO_ABIOTIC_STIMULUS	285	0.29941552340062855	1.744244452129986	3.1730094980102553e-6	0.010919912187402294	0.01054274155838881
GOBP_MACROAUTOPHAGY	GOBP_MACROAUTOPHAGY	241	0.29528644730949855	1.6899475020619452	1.7852524265261366e-5	0.03885724656757575	0.03751512843712666
GOBP_PROCESS_UTILIZING_AUTOPHAGIC_MECHANISM	GOBP_PROCESS_UTILIZING_AUTOPHAGIC_MECHANISM	423	0.26445067016113805	1.6153658416376162	2.800965048783981e-6	0.010919912187402294	0.01054274155838881
