# Supplementary material for: Network toxicology and bioinformatics analysis predict potential molecular targets and mechanisms by which sevoflurane and propofol influence type 2 diabetes mellitus
Source: PLoS One. 2026 May 18;21(5):e0349565. doi: 10.1371/journal.pone.0349565 (PMC13183223; doi:10.1371/journal.pone.0349565)
Supplement: S11 Table — (XLSX) [file pone.0349565.s019.xlsx]

## Sheet: Sheet1
ID	Description	setSize	enrichmentScore	NES	pvalue	p.adjust	qvalue
GOBP_POSITIVE_REGULATION_OF_GLYCOGEN_METABOLIC_PROCESS	GOBP_POSITIVE_REGULATION_OF_GLYCOGEN_METABOLIC_PROCESS	14	-0.757211	-2.35106	1.3218296469354132e-5	0.018196306919712895	0.01762346769271994
GOBP_INTRACELLULAR_PROTEIN_TRANSMEMBRANE_TRANSPORT	GOBP_INTRACELLULAR_PROTEIN_TRANSMEMBRANE_TRANSPORT	42	-0.53222	-2.25124	7.569697114079905e-6	0.018196306919712895	0.01762346769271994
GOBP_GLIAL_CELL_MIGRATION	GOBP_GLIAL_CELL_MIGRATION	38	0.5438759289617408	2.1761284503129996	2.3735677515883046e-5	0.027228778056970503	0.026371586966331115
GOBP_VACUOLAR_TRANSPORT	GOBP_VACUOLAR_TRANSPORT	132	0.3624173237806486	1.8573850232229459	9.73265113443516e-6	0.018196306919712895	0.01762346769271994
GOBP_CELLULAR_RESPONSE_TO_ABIOTIC_STIMULUS	GOBP_CELLULAR_RESPONSE_TO_ABIOTIC_STIMULUS	285	0.31512073995348494	1.8082914729686252	8.90343816495354e-7	0.006128236488937521	0.005935313041963239
GOBP_PROCESS_UTILIZING_AUTOPHAGIC_MECHANISM	GOBP_PROCESS_UTILIZING_AUTOPHAGIC_MECHANISM	423	0.27087419152005665	1.6218896453785316	1.0957147690169194e-5	0.018196306919712895	0.01762346769271994
GOBP_MYELOID_CELL_DIFFERENTIATION	GOBP_MYELOID_CELL_DIFFERENTIATION	314	0.2778927452962207	1.614263790690659	3.871427405672285e-5	0.038067192618917625	0.036868796631763276
